# Supplementary material for: Extensively Current Activity of Transposable Elements in Natural Rice Accessions Revealed by Singleton Insertions
Source: Front Plant Sci. 2021 Sep 28;12:745526. doi: 10.3389/fpls.2021.745526 (PMC8505701; doi:10.3389/fpls.2021.745526)
Supplement: Supplementary Table 1 — The information of singletons identified from 3,000 natural rice accessions. [file Table_1.XLSX]

## Sheet: Sheet1
Supplementary Table 1 The information of singletons identified from 3,000 natural rice accessions.
TE locus	Chromosome	Star	End	TE family	Orientation	TE length	Source accessiona	Variety groupb	No. of accessionsc	Matesd
Os_TE_574723	Chr2	34411450	34411451	Snabo	+	240	IRIS_313-9400	admix	2994	*
Os_TE_734835	Chr10	9349390	9349389	Copia2	-	6433	IRIS_313-9101	admix	2966	*
Os_TE_442922	Chr3	14503289	14503288	Copia2	+	6433	IRIS_313-9101	admix	2954	Os_TE_442923
Os_TE_749106	Chr10	15635135	15635136	SC-3B	+	5553	IRIS_313-9783	admix	2997	Os_TE_749105
Os_TE_544468	Chr2	21124387	21124388	SC-8	-	4951	IRIS_313-9783	admix	2996	Os_TE_544467
Os_TE_514734	Chr2	8400699	8400700	RireX	-	8828	IRIS_313-9783	admix	2994	Os_TE_514733
Os_TE_481294	Chr3	29931353	29931354	Twifb1	+	3737	IRIS_313-9053	admix	2979	*
Os_TE_814063	Chr1	20502889	20502888	Copia2	-	6433	IRIS_313-9053	admix	2973	*
Os_TE_357217	Chr4	10935321	10935320	Copia2	-	6433	IRIS_313-9053	admix	2975	*
Os_TE_169944	Chr7	20331665	20331664	Copia2	-	6433	IRIS_313-9053	admix	2911	*
Os_TE_179951	Chr7	24730153	24730152	Copia2	-	6433	IRIS_313-9053	admix	2990	*
Os_TE_37155	Chr9	15013297	15013298	Copia2	-	6433	IRIS_313-9053	admix	2985	*
Os_TE_45039	Chr9	18401413	18401414	Copia2	-	6433	IRIS_313-9053	admix	2992	*
Os_TE_104489	Chr8	20765077	20765078	RireX	+	8828	IRIS_313-9053	admix	2990	Os_TE_104488
Os_TE_200314	Chr6	4198628	4198629	SZ-22	+	792	IRIS_313-9053	admix	2980	*
Os_TE_30182	Chr9	12332322	12332323	SZ-22	-	4403	IRIS_313-9053	admix	2982	*
Os_TE_37299	Chr9	15070097	15070096	EnSpm-N1	+	4256	IRIS_313-9445	admix	2965	Os_TE_37298
Os_TE_273886	Chr5	4770650	4770649	EnSpm-N35	+	1121	IRIS_313-9445	admix	2995	Os_TE_273885
Os_TE_251585	Chr6	26018613	26018612	EnSpm4	-	11610	IRIS_313-9445	admix	2975	*
Os_TE_631665	Chr12	23345374	23345375	EnSpm5	-	9815	IRIS_313-9445	admix	2928	Os_TE_631664
Os_TE_765449	Chr10	22545647	22545648	SpmLike	-	10994	IRIS_313-9445	admix	2993	Os_TE_765448
Os_TE_439497	Chr3	13010786	13010785	SpmLike	-	10994	IRIS_313-9445	admix	2990	Os_TE_439498
Os_TE_366241	Chr4	15884298	15884299	SpmLike	-	10994	IRIS_313-9445	admix	2968	Os_TE_366240
Os_TE_63217	Chr8	3451116	3451117	SpmLike	-	10994	IRIS_313-9445	admix	2974	Os_TE_63216
Os_TE_855205	Chr1	38824552	38824551	SpmLike	-	10989	IRIS_313-9445	admix	2996	Os_TE_855206
Os_TE_863013	Chr1	42213770	42213769	SpmLike	+	10989	IRIS_313-9445	admix	2990	Os_TE_863014
Os_TE_621051	Chr12	18495336	18495335	SpmLike	+	10989	IRIS_313-9445	admix	2957	*
Os_TE_512115	Chr2	7349185	7349186	SpmLike	+	10989	IRIS_313-9445	admix	2983	Os_TE_512114
Os_TE_548153	Chr2	22720439	22720438	SpmLike	+	10989	IRIS_313-9445	admix	2981	*
Os_TE_202897	Chr6	5206198	5206199	SpmLike	+	10989	IRIS_313-9445	admix	2990	Os_TE_202896
Os_TE_3897	Chr9	965721	965722	SpmLike	+	10989	IRIS_313-9445	admix	2928	*
Os_TE_717387	Chr10	2070479	2070480	AmyLTP	-	383	IRIS_313-9445	admix	2985	*
Os_TE_486116	Chr3	32105062	32105063	AmyLTP	-	383	IRIS_313-9445	admix	2987	Os_TE_486115
Os_TE_37828	Chr9	15325600	15325601	AmyLTP	+	383	IRIS_313-9445	admix	2995	Os_TE_37827
Os_TE_481636	Chr3	30075547	30075546	Crackle	+	416	IRIS_313-9445	admix	2995	*
Os_TE_620224	Chr12	18090609	18090610	EnSpm-N20	+	906	IRIS_313-9445	admix	2971	Os_TE_620225
Os_TE_752196	Chr10	16943271	16943272	MDR2	+	6967	IRIS_313-9445	admix	2994	*
Os_TE_487594	Chr3	32739726	32739725	MuDR2	-	6770	IRIS_313-9445	admix	2789	*
Os_TE_632373	Chr12	23616984	23616983	MuDR3	-	8604	IRIS_313-9445	admix	2996	*
Os_TE_315698	Chr5	22723287	22723288	MuDR4	-	7610	IRIS_313-9445	admix	2924	*
Os_TE_718202	Chr10	2385576	2385575	OsTE20	+	496	IRIS_313-9445	admix	2985	Os_TE_718203
Os_TE_308401	Chr5	19536633	19536634	OsTE20	-	496	IRIS_313-9445	admix	2969	Os_TE_308400
Os_TE_209588	Chr6	7716207	7716208	Type G	-	427	IRIS_313-9445	admix	2954	*
Os_TE_44038	Chr9	17962902	17962903	Castaway-3	+	314	IRIS_313-9445	admix	2997	*
Os_TE_718332	Chr10	2453992	2453993	DTH_Ors78	+	251	IRIS_313-9445	admix	2977	Os_TE_718333
Os_TE_44128	Chr9	17999564	17999563	DTH_Ors78	+	254	IRIS_313-9445	admix	2979	*
Os_TE_730902	Chr10	7766176	7766175	F569	+	228	IRIS_313-9445	admix	2989	*
Os_TE_731064	Chr10	7815188	7815189	F569	+	228	IRIS_313-9445	admix	2990	*
Os_TE_306858	Chr5	18904605	18904606	F569	-	228	IRIS_313-9445	admix	2979	Os_TE_306857
Os_TE_206122	Chr6	6390489	6390490	F569	+	228	IRIS_313-9445	admix	2947	*
Os_TE_421391	Chr3	4823917	4823916	F770	+	284	IRIS_313-9445	admix	2996	Os_TE_421392
Os_TE_481585	Chr3	30059088	30059089	F770	-	284	IRIS_313-9445	admix	2992	*
Os_TE_481612	Chr3	30071455	30071456	F770	+	284	IRIS_313-9445	admix	2972	*
Os_TE_486340	Chr3	32212448	32212447	F770	-	284	IRIS_313-9445	admix	2963	Os_TE_486341
Os_TE_620212	Chr12	18087846	18087847	Harbinger-N9B	+	242	IRIS_313-9445	admix	2789	*
Os_TE_128250	Chr7	2279018	2279019	Harbinger-N9B	+	242	IRIS_313-9445	admix	2964	*
Os_TE_252931	Chr6	26551613	26551614	Harbinger-N9B	+	231	IRIS_313-9445	admix	2997	*
Os_TE_488819	Chr3	33222209	33222210	Inditto	-	263	IRIS_313-9445	admix	2948	*
Os_TE_410886	Chr4	35393970	35393969	Inditto	+	263	IRIS_313-9445	admix	2954	*
Os_TE_195429	Chr6	1928791	1928792	Inditto	+	263	IRIS_313-9445	admix	2961	*
Os_TE_20544	Chr9	8172949	8172950	Inditto	+	263	IRIS_313-9445	admix	2988	Os_TE_20543
Os_TE_37065	Chr9	14981043	14981042	Inditto	-	263	IRIS_313-9445	admix	2989	*
Os_TE_475193	Chr3	27487120	27487119	Kiddo	-	269	IRIS_313-9445	admix	2965	*
Os_TE_769097	Chr1	1077426	1077425	Mping	-	430	IRIS_313-9445	admix	2990	Os_TE_769098
Os_TE_783535	Chr1	7079856	7079855	Ndna1tna	+	334	IRIS_313-9445	admix	2753	*
Os_TE_732571	Chr10	8404192	8404191	Ndna1tna	+	334	IRIS_313-9445	admix	2964	*
Os_TE_752021	Chr10	16868593	16868592	Ndna1tna	-	334	IRIS_313-9445	admix	2955	Os_TE_752022
Os_TE_753394	Chr10	17506756	17506755	Ndna1tna	-	334	IRIS_313-9445	admix	2965	*
Os_TE_684795	Chr11	18538823	18538822	Ndna1tna	-	334	IRIS_313-9445	admix	2977	Os_TE_684796
Os_TE_475804	Chr3	27694866	27694867	Ndna1tna	+	334	IRIS_313-9445	admix	2993	Os_TE_475803
Os_TE_486187	Chr3	32138137	32138136	Ndna1tna	+	334	IRIS_313-9445	admix	2992	Os_TE_486188
Os_TE_491557	Chr3	34466629	34466630	Ndna1tna	+	334	IRIS_313-9445	admix	2994	Os_TE_491556
Os_TE_399041	Chr4	29968539	29968540	Ndna1tna	-	334	IRIS_313-9445	admix	2997	Os_TE_399040
Os_TE_316732	Chr5	23166901	23166900	Ndna1tna	+	334	IRIS_313-9445	admix	2876	Os_TE_316733
Os_TE_299244	Chr5	15696072	15696073	Ndna1tna	-	341	IRIS_313-9445	admix	2960	Os_TE_299245
Os_TE_208725	Chr6	7411118	7411117	Ndna1tna	+	340	IRIS_313-9445	admix	2897	*
Os_TE_488409	Chr3	33089109	33089110	Ndna2tna	+	346	IRIS_313-9445	admix	2995	*
Os_TE_410820	Chr4	35358266	35358267	OsTE18	+	129	IRIS_313-9445	admix	2988	*
Os_TE_486962	Chr3	32486817	32486818	Type M	-	221	IRIS_313-9445	admix	2984	*
Os_TE_758698	Chr10	19613623	19613622	OsMar1	+	5265	IRIS_313-9445	admix	2992	Os_TE_758697
Os_TE_629916	Chr12	22645121	22645120	Snabo	+	242	IRIS_313-9445	admix	2742	Os_TE_629915
Os_TE_399084	Chr4	29992546	29992547	Snabo	+	242	IRIS_313-9445	admix	2994	*
Os_TE_251751	Chr6	26079220	26079221	Snabo	+	242	IRIS_313-9445	admix	2970	Os_TE_251750
Os_TE_194408	Chr6	1518122	1518123	Snabo	-	246	IRIS_313-9445	admix	2993	*
Os_TE_622517	Chr12	19198846	19198845	Stowaway1	-	140	IRIS_313-9445	admix	2931	*
Os_TE_630962	Chr12	23084789	23084790	Stowaway21	-	243	IRIS_313-9445	admix	2998	*
Os_TE_253467	Chr6	26716064	26716063	Trep215	+	232	IRIS_313-9445	admix	2974	*
Os_TE_633466	Chr12	24096914	24096913	Ds-rice2n	-	613	IRIS_313-9445	admix	2968	*
Os_TE_194527	Chr6	1573237	1573238	Hatos1	-	3488	IRIS_313-9445	admix	2917	Os_TE_194526
Os_TE_210191	Chr6	7963234	7963235	JouzhenA	+	607	IRIS_313-9445	admix	2997	Os_TE_210190
Os_TE_843590	Chr1	33489511	33489510	Tempindas	-	4259	IRIS_313-9445	admix	2991	*
Os_TE_633899	Chr12	24259347	24259346	Tempindas	-	4259	IRIS_313-9445	admix	2981	*
Os_TE_783473	Chr1	7054806	7054807	Tess	+	218	IRIS_313-9445	admix	2988	*
Os_TE_845791	Chr1	34506097	34506098	Tess	+	218	IRIS_313-9445	admix	2991	*
Os_TE_487217	Chr3	32606002	32606003	Tess	+	244	IRIS_313-9445	admix	2911	*
Os_TE_486069	Chr3	32072745	32072746	Tess	+	244	IRIS_313-9445	admix	2991	Os_TE_486068
Os_TE_307877	Chr5	19309340	19309339	Twif	-	3563	IRIS_313-9445	admix	2995	Os_TE_307878
Os_TE_489389	Chr3	33513876	33513875	Twif	+	3567	IRIS_313-9445	admix	2953	*
Os_TE_733639	Chr10	8831614	8831615	Twifb1	-	3737	IRIS_313-9445	admix	2908	*
Os_TE_843562	Chr1	33475187	33475186	LINE-4	-	3662	IRIS_313-9445	admix	2982	*
Os_TE_668177	Chr11	11605315	11605316	OsLINE1-2	-	7128	IRIS_313-9445	admix	2971	*
Os_TE_670841	Chr11	13092894	13092895	OsLINE1-2	-	7128	IRIS_313-9445	admix	2935	*
Os_TE_433441	Chr3	10339643	10339642	OsLINE1-2	-	7128	IRIS_313-9445	admix	2954	*
Os_TE_294097	Chr5	13520407	13520406	OsLINE1-2	-	7128	IRIS_313-9445	admix	2980	*
Os_TE_295868	Chr5	14230477	14230478	OsLINE1-2	-	7128	IRIS_313-9445	admix	2964	*
Os_TE_31852	Chr9	12943187	12943188	Copi1	+	4721	IRIS_313-9445	admix	2992	*
Os_TE_621982	Chr12	18956846	18956845	Copia2	+	6433	IRIS_313-9445	admix	2989	Os_TE_621983
Os_TE_475267	Chr3	27521017	27521016	Copia2	-	6433	IRIS_313-9445	admix	2987	Os_TE_475268
Os_TE_486229	Chr3	32170494	32170493	Copia2	+	6433	IRIS_313-9445	admix	2968	Os_TE_486230
Os_TE_194482	Chr6	1553641	1553640	Copia2	-	6433	IRIS_313-9445	admix	2909	*
Os_TE_400797	Chr4	30872558	30872559	Retrofit7	-	4788	IRIS_313-9445	admix	2994	*
Os_TE_486231	Chr3	32170961	32170960	Rire5	-	6427	IRIS_313-9445	admix	2992	*
Os_TE_273975	Chr5	4797729	4797730	Rire5	-	6427	IRIS_313-9445	admix	2814	*
Os_TE_378191	Chr4	20648617	20648618	SZ-17	+	3387	IRIS_313-9445	admix	2994	Os_TE_378190
Os_TE_195086	Chr6	1794451	1794452	SZ-55	-	10318	IRIS_313-9445	admix	2994	Os_TE_195085
Os_TE_827929	Chr1	26446047	26446048	SZ-9	+	965	IRIS_313-9445	admix	2960	*
Os_TE_475832	Chr3	27704398	27704399	SZ-9	-	965	IRIS_313-9445	admix	2964	*
Os_TE_759748	Chr10	20044853	20044854	Gypsy-101	+	5651	IRIS_313-9445	admix	2991	*
Os_TE_734284	Chr10	9117837	9117836	Gypsy-144	+	5125	IRIS_313-9445	admix	2973	Os_TE_734285
Os_TE_844273	Chr1	33842635	33842636	Retro2	-	8314	IRIS_313-9445	admix	2969	*
Os_TE_588826	Chr12	5084776	5084775	Retro2	-	8314	IRIS_313-9445	admix	2976	*
Os_TE_273943	Chr5	4790299	4790300	Retro2	+	8314	IRIS_313-9445	admix	2994	Os_TE_273942
Os_TE_316390	Chr5	23015199	23015198	Retro2	-	8314	IRIS_313-9445	admix	2996	Os_TE_316391
Os_TE_327667	Chr5	28375871	28375870	Retro2	+	8314	IRIS_313-9445	admix	2988	Os_TE_327668
Os_TE_226665	Chr6	15086742	15086743	Retro2	-	8314	IRIS_313-9445	admix	2933	Os_TE_226664
Os_TE_687649	Chr11	19600874	19600875	Retro2	+	12895	IRIS_313-9445	admix	2982	Os_TE_687648
Os_TE_649593	Chr11	3795049	3795050	Retro2	-	12874	IRIS_313-9445	admix	2982	Os_TE_649592
Os_TE_485934	Chr3	32003316	32003317	Retro2	+	12874	IRIS_313-9445	admix	2953	*
Os_TE_20556	Chr9	8178815	8178814	Retro2	-	12874	IRIS_313-9445	admix	2978	*
Os_TE_862604	Chr1	42071660	42071661	Retrosat2	-	12796	IRIS_313-9445	admix	2963	*
Os_TE_44282	Chr9	18064704	18064705	Retrosat4	-	13504	IRIS_313-9445	admix	2998	*
Os_TE_843681	Chr1	33591705	33591704	Rire2	+	11306	IRIS_313-9445	admix	2969	*
Os_TE_845478	Chr1	34384356	34384357	Rire2	-	11306	IRIS_313-9445	admix	2916	*
Os_TE_715946	Chr10	1530427	1530426	Rire2	-	11306	IRIS_313-9445	admix	2829	Os_TE_715947
Os_TE_735695	Chr10	9747599	9747598	Rire2	+	11306	IRIS_313-9445	admix	2977	*
Os_TE_758012	Chr10	19344837	19344838	Rire2	+	11306	IRIS_313-9445	admix	2970	*
Os_TE_576473	Chr2	35152887	35152886	Rire2	+	11306	IRIS_313-9445	admix	2933	Os_TE_576474
Os_TE_307146	Chr5	19009232	19009233	Rire2	+	11306	IRIS_313-9445	admix	2979	Os_TE_307145
Os_TE_316282	Chr5	22973272	22973273	Rire2	-	11306	IRIS_313-9445	admix	2909	*
Os_TE_316587	Chr5	23083973	23083974	Rire2	-	11306	IRIS_313-9445	admix	2995	*
Os_TE_316850	Chr5	23218761	23218760	Rire2	-	11306	IRIS_313-9445	admix	2994	Os_TE_316851
Os_TE_734155	Chr10	9062348	9062347	Rire3A	+	10580	IRIS_313-9445	admix	2914	*
Os_TE_724305	Chr10	4928984	4928985	RireX	+	8828	IRIS_313-9445	admix	2986	Os_TE_724304
Os_TE_726303	Chr10	5594613	5594612	RireX	-	8828	IRIS_313-9445	admix	2817	*
Os_TE_681319	Chr11	17251864	17251863	RireX	-	8828	IRIS_313-9445	admix	2780	*
Os_TE_694058	Chr11	22000451	22000452	RireX	+	8828	IRIS_313-9445	admix	2988	*
Os_TE_609679	Chr12	13600460	13600461	RireX	+	8828	IRIS_313-9445	admix	2931	Os_TE_609678
Os_TE_487821	Chr3	32858848	32858847	RireX	-	8828	IRIS_313-9445	admix	2961	Os_TE_487822
Os_TE_488016	Chr3	32919766	32919767	RireX	+	8828	IRIS_313-9445	admix	2985	Os_TE_488015
Os_TE_404477	Chr4	32244889	32244890	RireX	-	8828	IRIS_313-9445	admix	2987	*
Os_TE_844410	Chr1	33904704	33904705	SZ-35	-	3853	IRIS_313-9445	admix	2992	*
Os_TE_209252	Chr6	7583357	7583356	SZ-35	-	3853	IRIS_313-9445	admix	2998	Os_TE_209253
Os_TE_38203	Chr9	15483074	15483075	SZ-40	-	2465	IRIS_313-9445	admix	2789	*
Os_TE_211780	Chr6	8646140	8646141	SZ-59	-	5600	IRIS_313-9445	admix	2997	*
Os_TE_732805	Chr10	8491381	8491380	Truncator	+	2918	IRIS_313-9445	admix	2974	Os_TE_732804
Os_TE_631669	Chr12	23346227	23346226	Truncator2	-	2904	IRIS_313-9445	admix	2980	*
Os_TE_43746	Chr9	17838515	17838514	p-SINE1	+	127	IRIS_313-9445	admix	2993	*
Os_TE_53848	Chr9	22226679	22226678	Telia	-	141	IRIS_313-8382	admix	2938	Os_TE_53849
Os_TE_39056	Chr9	15838489	15838490	Copia2	+	6433	IRIS_313-8382	admix	2986	*
Os_TE_254981	Chr6	27275358	27275359	SC-8	+	4951	IRIS_313-8382	admix	2987	Os_TE_254980
Os_TE_628075	Chr12	21917159	21917160	EnSpm-13	+	11171	IRIS_313-9506	admix	2979	*
Os_TE_627541	Chr12	21709977	21709978	SpmLike	+	10989	IRIS_313-9506	admix	2979	Os_TE_627540
Os_TE_856424	Chr1	39368714	39368715	SC-8	-	4951	IRIS_313-9778	admix	2973	Os_TE_856423
Os_TE_189169	Chr7	28890048	28890047	Gypsy-118	-	5639	IRIS_313-9778	admix	2995	*
Os_TE_337671	Chr4	2426859	2426858	Copia2	+	6433	IRIS_313-8302	admix	2975	Os_TE_337672
Os_TE_196984	Chr6	2724161	2724160	Severin-2	+	1952	IRIS_313-8911	admix	2968	*
Os_TE_477102	Chr3	28276382	28276381	Castaway	+	364	IRIS_313-8911	admix	2989	*
Os_TE_196579	Chr6	2521431	2521432	Castaway	+	329	IRIS_313-8911	admix	2927	Os_TE_196578
Os_TE_503843	Chr2	3874794	3874793	Copia2	-	6433	IRIS_313-8911	admix	2992	Os_TE_503844
Os_TE_146453	Chr7	10081739	10081740	Retrofit	-	4866	IRIS_313-8911	admix	2839	Os_TE_146452
Os_TE_264462	Chr5	555564	555565	SC-3B	-	5748	IRIS_313-8911	admix	2998	Os_TE_264461
Os_TE_862570	Chr1	42059567	42059566	SZ-9	-	965	IRIS_313-8911	admix	2997	Os_TE_862571
Os_TE_327091	Chr5	28095928	28095927	RireX	-	8828	IRIS_313-8184	admix	2985	Os_TE_327092
Os_TE_419043	Chr3	3772055	3772056	Snabo	+	242	IRIS_313-7646	admix	2965	*
Os_TE_721070	Chr10	3521391	3521390	Copi2	-	4733	IRIS_313-7646	admix	2943	*
Os_TE_31305	Chr9	12728329	12728330	SZ-54	-	5203	IRIS_313-7646	admix	2969	*
Os_TE_291704	Chr5	12426831	12426830	SZ-22	+	792	IRIS_313-7933	admix	2968	Os_TE_291705
Os_TE_425155	Chr3	6618615	6618614	SZ-40	+	2465	IRIS_313-7933	admix	2978	Os_TE_425156
Os_TE_599314	Chr12	9578447	9578446	Snabo	-	240	IRIS_313-7722	admix	2966	Os_TE_599313
Os_TE_692549	Chr11	21392470	21392469	Snabo	-	246	IRIS_313-7722	admix	2966	*
Os_TE_302366	Chr5	17035898	17035897	Snabo	-	246	IRIS_313-7722	admix	2716	*
Os_TE_855759	Chr1	39106846	39106847	Twif	+	586	IRIS_313-7722	admix	2876	Os_TE_855758
Os_TE_563196	Chr2	28917726	28917725	Twif	+	586	IRIS_313-7722	admix	2987	Os_TE_563197
Os_TE_426523	Chr3	7245699	7245700	Twif	+	586	IRIS_313-7722	admix	2955	Os_TE_426522
Os_TE_465540	Chr3	23779552	23779553	Copi2	-	4733	IRIS_313-7722	admix	2967	*
Os_TE_492414	Chr3	34852725	34852724	Rire2	-	8846	IRIS_313-7722	admix	2964	*
Os_TE_727103	Chr10	5933674	5933673	SZ-22	+	792	IRIS_313-7722	admix	2948	Os_TE_727104
Os_TE_666838	Chr11	11050290	11050289	Copi2	+	4733	IRIS_313-11432	admix	2960	*
Os_TE_200212	Chr6	4161076	4161075	Trep215	-	239	IRIS_313-11486	admix	2969	*
Os_TE_510946	Chr2	6875712	6875713	Severin-2	+	1952	IRIS_313-11542	admix	2936	Os_TE_510945
Os_TE_747127	Chr10	14698569	14698570	SpmLike	-	10994	IRIS_313-11542	admix	2949	Os_TE_747126
Os_TE_705188	Chr11	26391854	26391853	SpmLike	-	10994	IRIS_313-11542	admix	2991	Os_TE_705189
Os_TE_572917	Chr2	33510285	33510286	SpmLike	-	10994	IRIS_313-11542	admix	2996	Os_TE_572916
Os_TE_467098	Chr3	24379071	24379072	SpmLike	-	10994	IRIS_313-11542	admix	2994	*
Os_TE_483889	Chr3	31133455	31133456	SpmLike	-	10994	IRIS_313-11542	admix	2907	Os_TE_483888
Os_TE_360806	Chr4	12599964	12599963	SpmLike	-	10994	IRIS_313-11542	admix	2986	*
Os_TE_373756	Chr4	19008287	19008288	SpmLike	-	10994	IRIS_313-11542	admix	2918	Os_TE_373755
Os_TE_75716	Chr8	8777290	8777289	SpmLike	-	10994	IRIS_313-11542	admix	2932	Os_TE_75717
Os_TE_817034	Chr1	21875825	21875824	SpmLike	+	10989	IRIS_313-11542	admix	2997	*
Os_TE_759892	Chr10	20110059	20110058	SpmLike	+	10989	IRIS_313-11542	admix	2991	Os_TE_759893
Os_TE_333314	Chr4	651369	651370	SpmLike	+	10989	IRIS_313-11542	admix	2963	Os_TE_333313
Os_TE_179322	Chr7	24475595	24475596	SpmLike	+	10989	IRIS_313-11542	admix	2945	*
Os_TE_122693	Chr8	28279217	28279216	SpmLike	+	10989	IRIS_313-11542	admix	2997	Os_TE_122694
Os_TE_517108	Chr2	9542427	9542428	AmyLTP	-	383	IRIS_313-11542	admix	2982	Os_TE_517107
Os_TE_550671	Chr2	23884451	23884452	MerMITEJ	+	1498	IRIS_313-11542	admix	2997	Os_TE_550670
Os_TE_829977	Chr1	27390437	27390436	Snap	-	381	IRIS_313-11542	admix	2963	*
Os_TE_759603	Chr10	19985834	19985833	F770	+	284	IRIS_313-11542	admix	2999	Os_TE_759604
Os_TE_759772	Chr10	20058499	20058500	Ndna1tna	-	334	IRIS_313-11542	admix	2998	Os_TE_759771
Os_TE_759839	Chr10	20084821	20084822	Ndna1tna	-	334	IRIS_313-11542	admix	2985	Os_TE_759838
Os_TE_510927	Chr2	6872765	6872764	Ndna1tna	+	334	IRIS_313-11542	admix	2883	*
Os_TE_308800	Chr5	19728613	19728612	Ndna1tna	-	334	IRIS_313-11542	admix	2997	Os_TE_308801
Os_TE_517093	Chr2	9533333	9533334	Stolab	-	312	IRIS_313-11542	admix	2882	*
Os_TE_119288	Chr8	26900020	26900021	Type M	+	225	IRIS_313-11542	admix	2984	*
Os_TE_760257	Chr10	20267856	20267857	Snabo	-	212	IRIS_313-11542	admix	2993	*
Os_TE_119391	Chr8	26944606	26944607	Snabo	+	246	IRIS_313-11542	admix	2991	*
Os_TE_760268	Chr10	20271386	20271387	Snabo	+	235	IRIS_313-11542	admix	2982	*
Os_TE_657359	Chr11	7039947	7039948	Stowaway10	-	259	IRIS_313-11542	admix	2935	Os_TE_657360
Os_TE_790638	Chr1	10154619	10154620	Ds-rice3n	+	525	IRIS_313-11542	admix	2931	*
Os_TE_759958	Chr10	20144892	20144893	Twif	-	3569	IRIS_313-11542	admix	2975	Os_TE_759957
Os_TE_561880	Chr2	28351061	28351060	SZ-17	-	3387	IRIS_313-11542	admix	2991	Os_TE_561881
Os_TE_308768	Chr5	19706437	19706438	Retro2	+	12874	IRIS_313-11542	admix	2927	Os_TE_308767
Os_TE_772329	Chr1	2329138	2329137	SZ-48	+	3632	IRIS_313-11542	admix	2983	Os_TE_772330
Os_TE_207890	Chr6	7106253	7106252	Copi2	+	4733	IRIS_313-11591	admix	2989	Os_TE_207891
Os_TE_730117	Chr10	7447979	7447978	Copia2	+	6433	IRIS_313-11591	admix	2989	Os_TE_730118
Os_TE_514993	Chr2	8517218	8517219	Copia2	-	6433	IRIS_313-11591	admix	2989	*
Os_TE_465543	Chr3	23782363	23782364	Copia2	-	6433	IRIS_313-11591	admix	2969	*
Os_TE_326624	Chr5	27909959	27909960	Copia2	-	6433	IRIS_313-11591	admix	2942	*
Os_TE_342552	Chr4	4408556	4408557	SC-3B	+	5553	IRIS_313-11591	admix	2979	Os_TE_342551
Os_TE_689531	Chr11	20316950	20316951	RireX	-	8828	IRIS_313-11591	admix	2992	Os_TE_689530
Os_TE_740846	Chr10	12006813	12006812	SZ-40	-	2465	IRIS_313-11591	admix	2984	*
Os_TE_43372	Chr9	17659098	17659099	SZ-22	-	4403	IRIS_313-11598	admix	2999	*
Os_TE_761516	Chr10	20821929	20821930	MerMITEA	+	1710	IRIS_313-11616	admix	2932	Os_TE_761515
Os_TE_721750	Chr10	3846855	3846854	Snabo	+	246	IRIS_313-11616	admix	2986	Os_TE_721749
Os_TE_830530	Chr1	27622419	27622420	Copi2	-	4733	IRIS_313-11616	admix	2998	Os_TE_830529
Os_TE_552822	Chr2	24554818	24554819	Copia2	+	6433	IRIS_313-11616	admix	2983	Os_TE_552821
Os_TE_443210	Chr3	14611828	14611829	RireX	+	8828	IRIS_313-11616	admix	2989	Os_TE_443209
Os_TE_819653	Chr1	22972927	22972928	Harbinger-N9B	+	242	IRIS_313-11690	admix	2991	Os_TE_819652
Os_TE_429817	Chr3	8824820	8824821	Mping	-	430	IRIS_313-11690	admix	2987	Os_TE_429816
Os_TE_61480	Chr8	2671548	2671547	Copi2	+	4733	IRIS_313-11690	admix	2977	Os_TE_61481
Os_TE_148530	Chr7	10933832	10933831	Copia2	+	6433	IRIS_313-11690	admix	2799	Os_TE_148531
Os_TE_128899	Chr7	2539604	2539603	SC-3B	+	5553	IRIS_313-11690	admix	2971	Os_TE_128900
Os_TE_574362	Chr2	34244351	34244352	SC-3B	-	5748	IRIS_313-11690	admix	2991	*
Os_TE_146706	Chr7	10224647	10224646	SZ-22	+	792	IRIS_313-11690	admix	2971	Os_TE_146707
Os_TE_150861	Chr7	11948632	11948633	SZ-22	+	792	IRIS_313-11690	admix	2869	*
Os_TE_106605	Chr8	21592594	21592595	Snabo	+	242	IRIS_313-11754	admix	2997	Os_TE_106606
Os_TE_110032	Chr8	23089489	23089488	Snabo	+	242	IRIS_313-11754	admix	2996	Os_TE_110031
Os_TE_781505	Chr1	6280113	6280112	Snabo	-	246	IRIS_313-11754	admix	2949	Os_TE_781504
Os_TE_581168	Chr12	1879411	1879412	Snabo	-	246	IRIS_313-11754	admix	2995	*
Os_TE_428498	Chr3	8211884	8211883	Twifb1	+	3737	IRIS_313-11754	admix	2989	*
Os_TE_140683	Chr7	7751724	7751723	Twifb1	+	3737	IRIS_313-11754	admix	2703	*
Os_TE_51799	Chr9	21346717	21346718	Twifb1	+	3737	IRIS_313-11754	admix	2935	*
Os_TE_199706	Chr6	3978306	3978305	Copi2	+	4733	IRIS_313-11754	admix	2989	*
Os_TE_54692	Chr9	22555808	22555807	Copi2	-	4733	IRIS_313-11754	admix	2964	Os_TE_54693
Os_TE_169270	Chr7	19972648	19972649	Copia2	-	6433	IRIS_313-11754	admix	2983	Os_TE_169269
Os_TE_247510	Chr6	24202758	24202759	SC-8	+	4951	IRIS_313-11754	admix	2986	Os_TE_247509
Os_TE_391501	Chr4	26441076	26441075	Snabo	-	240	IRIS_313-11766	admix	2983	Os_TE_391500
Os_TE_569316	Chr2	31804099	31804098	Copia2	+	6433	IRIS_313-11766	admix	2999	Os_TE_569317
Os_TE_570623	Chr2	32455861	32455862	Copia2	+	6433	IRIS_313-11766	admix	2986	Os_TE_570622
Os_TE_391356	Chr4	26346360	26346359	Copia2	-	6433	IRIS_313-11766	admix	2975	Os_TE_391357
Os_TE_204332	Chr6	5721190	5721189	Copia2	+	6433	IRIS_313-11766	admix	2999	Os_TE_204333
Os_TE_260827	Chr6	29787812	29787813	Copia2	-	6433	IRIS_313-11766	admix	2999	Os_TE_260826
Os_TE_56308	Chr8	319541	319540	Copia2	-	6433	IRIS_313-11766	admix	2996	*
Os_TE_119389	Chr8	26943406	26943405	Copia2	-	6433	IRIS_313-11766	admix	2962	Os_TE_119390
Os_TE_287995	Chr5	10805822	10805821	SC-3B	+	5553	IRIS_313-11766	admix	2938	Os_TE_287996
Os_TE_767032	Chr1	87147	87148	SC-8	+	4951	IRIS_313-11766	admix	2996	Os_TE_767031
Os_TE_167855	Chr7	19368305	19368304	DTH_Ors78	-	252	IRIS_313-11956	admix	2983	Os_TE_167856
Os_TE_64049	Chr8	3766016	3766017	Trep215	-	238	IRIS_313-11956	admix	2998	*
Os_TE_567390	Chr2	30831648	30831647	SZ-55	+	10318	IRIS_313-11956	admix	2996	Os_TE_567391
Os_TE_618978	Chr12	17615963	17615962	SC-8	-	4951	IRIS_313-12004	admix	2963	*
Os_TE_428401	Chr3	8165805	8165804	SC-8	-	4951	IRIS_313-12004	admix	2998	Os_TE_428402
Os_TE_87946	Chr8	13992331	13992330	Crm	+	7749	IRIS_313-12004	admix	2993	Os_TE_87947
Os_TE_185249	Chr7	27035172	27035173	SZ-22	-	4403	IRIS_313-12004	admix	2962	*
Os_TE_764486	Chr10	22128870	22128871	SC-8	-	4951	IRIS_313-12065	admix	2997	Os_TE_764485
Os_TE_386372	Chr4	23965070	23965071	SC-8	-	4951	IRIS_313-12065	admix	2987	*
Os_TE_22968	Chr9	9380277	9380278	SC-8	-	4951	IRIS_313-12065	admix	2985	Os_TE_22967
Os_TE_762538	Chr10	21233069	21233070	Gypsy-118	+	5639	IRIS_313-12065	admix	2978	*
Os_TE_635130	Chr12	24828881	24828882	Gypsy-118	+	5639	IRIS_313-12065	admix	2709	Os_TE_635129
Os_TE_144845	Chr7	9490497	9490496	SpmLike	-	10994	IRIS_313-10537	admix	2985	*
Os_TE_379713	Chr4	21254428	21254429	SpmLike	+	10989	IRIS_313-10537	admix	2896	*
Os_TE_107787	Chr8	22095613	22095614	SpmLike	+	10989	IRIS_313-10537	admix	2964	Os_TE_107786
Os_TE_208957	Chr6	7502516	7502515	AmyLTP	+	383	IRIS_313-10537	admix	2997	Os_TE_208958
Os_TE_209431	Chr6	7661475	7661474	MerMITED	-	1572	IRIS_313-10537	admix	2958	*
Os_TE_858249	Chr1	40278297	40278296	MuDR2	-	6770	IRIS_313-10537	admix	2982	Os_TE_858250
Os_TE_109492	Chr8	22874536	22874535	Snap	+	374	IRIS_313-10537	admix	2977	*
Os_TE_492577	Chr3	34902867	34902868	TNR2A	-	152	IRIS_313-10537	admix	2986	Os_TE_492576
Os_TE_576841	Chr2	35347962	35347961	DTH_Ors13	+	140	IRIS_313-10537	admix	2986	Os_TE_576840
Os_TE_195079	Chr6	1792688	1792689	DTH_Ors13	+	140	IRIS_313-10537	admix	2998	*
Os_TE_852033	Chr1	37379011	37379012	F770	+	284	IRIS_313-10537	admix	2992	Os_TE_852032
Os_TE_412605	Chr3	766620	766619	F770	+	284	IRIS_313-10537	admix	2997	*
Os_TE_210091	Chr6	7924898	7924899	F770	+	284	IRIS_313-10537	admix	2942	Os_TE_210090
Os_TE_186367	Chr7	27668146	27668147	Inditto	-	263	IRIS_313-10537	admix	2990	Os_TE_186366
Os_TE_579329	Chr12	842179	842180	Ndna1tna	-	334	IRIS_313-10537	admix	2925	*
Os_TE_208292	Chr6	7240801	7240800	Ndna1tna	-	334	IRIS_313-10537	admix	2905	Os_TE_208293
Os_TE_45287	Chr9	18514464	18514465	Ndna1tna	-	334	IRIS_313-10537	admix	2990	*
Os_TE_817033	Chr1	21875311	21875312	Type M	-	221	IRIS_313-10537	admix	2976	*
Os_TE_186331	Chr7	27651541	27651542	Type M	-	221	IRIS_313-10537	admix	2995	*
Os_TE_819231	Chr1	22766076	22766075	Type M	-	177	IRIS_313-10537	admix	2967	Os_TE_819230
Os_TE_859159	Chr1	40632854	40632855	Type M	-	177	IRIS_313-10537	admix	2983	Os_TE_859160
Os_TE_492324	Chr3	34804036	34804035	Type M	-	227	IRIS_313-10537	admix	2988	Os_TE_492323
Os_TE_173013	Chr7	21638305	21638304	Type M	-	227	IRIS_313-10537	admix	2963	*
Os_TE_492489	Chr3	34880618	34880617	Snabo	+	246	IRIS_313-10537	admix	2930	Os_TE_492488
Os_TE_576809	Chr2	35333225	35333224	Stowaway50	-	174	IRIS_313-10537	admix	2989	*
Os_TE_210188	Chr6	7962352	7962353	Ds-rice4n	+	715	IRIS_313-10537	admix	2999	Os_TE_210187
Os_TE_144789	Chr7	9463630	9463629	Jouzhen	+	596	IRIS_313-10537	admix	2969	*
Os_TE_172860	Chr7	21579337	21579336	Twif	+	3567	IRIS_313-10537	admix	2995	Os_TE_172861
Os_TE_45506	Chr9	18619802	18619801	Twif	+	3567	IRIS_313-10537	admix	2994	Os_TE_45507
Os_TE_267132	Chr5	1760599	1760600	OsLINE1-2	-	7128	IRIS_313-10537	admix	2972	*
Os_TE_62899	Chr8	3325090	3325089	OsLINE1-2	-	7128	IRIS_313-10537	admix	2981	*
Os_TE_161201	Chr7	16412850	16412849	Copia2	+	6433	IRIS_313-10537	admix	2974	Os_TE_161202
Os_TE_576881	Chr2	35361074	35361073	OsTonor1	+	6440	IRIS_313-10537	admix	2974	Os_TE_576882
Os_TE_577596	Chr2	35774796	35774797	Rire5	-	6427	IRIS_313-10537	admix	2998	Os_TE_577595
Os_TE_233682	Chr6	18001554	18001555	SC-3B	+	5553	IRIS_313-10537	admix	2988	*
Os_TE_864105	Chr1	42731481	42731482	Retro2	-	12874	IRIS_313-10537	admix	2880	Os_TE_864104
Os_TE_577344	Chr2	35619195	35619196	Retro2	-	12874	IRIS_313-10537	admix	2994	*
Os_TE_702166	Chr11	25095362	25095361	Retrosat4	-	13504	IRIS_313-10537	admix	2954	*
Os_TE_864110	Chr1	42732861	42732862	RireX	-	8828	IRIS_313-10537	admix	2994	Os_TE_864109
Os_TE_414910	Chr3	1882115	1882116	RireX	-	8828	IRIS_313-10537	admix	2996	Os_TE_414909
Os_TE_199519	Chr6	3916789	3916790	RireX	-	8828	IRIS_313-10537	admix	2976	*
Os_TE_207752	Chr6	7040740	7040741	RireX	-	8828	IRIS_313-10537	admix	2974	Os_TE_207751
Os_TE_407933	Chr4	33962768	33962769	Truncator2	-	2904	IRIS_313-10537	admix	2974	Os_TE_407932
Os_TE_148956	Chr7	11110538	11110539	Truncator2	-	2904	IRIS_313-10537	admix	2901	*
Os_TE_743750	Chr10	13231893	13231892	Copia2	-	6433	IRIS_313-10585	admix	2988	Os_TE_743751
Os_TE_745297	Chr10	13890080	13890081	Copia2	-	6433	IRIS_313-10585	admix	2993	*
Os_TE_765450	Chr10	22545757	22545756	Copia2	+	6433	IRIS_313-10585	admix	2993	Os_TE_765451
Os_TE_104108	Chr8	20644610	20644609	Copi2	-	4733	IRIS_313-10676	admix	2987	*
Os_TE_110064	Chr8	23110663	23110662	Copi2	-	4733	IRIS_313-10676	admix	2995	*
Os_TE_241109	Chr6	21542135	21542134	Helitron7	+	10153	IRIS_313-10729	admix	2994	Os_TE_241108
Os_TE_582552	Chr12	2468001	2468000	Severin-2	+	1952	IRIS_313-10729	admix	2974	*
Os_TE_706791	Chr11	26966621	26966620	AmyLTP	+	383	IRIS_313-10729	admix	2746	*
Os_TE_639224	Chr12	26445402	26445403	AmyLTP	+	383	IRIS_313-10729	admix	2969	Os_TE_639223
Os_TE_315966	Chr5	22842934	22842933	AmyLTP	-	383	IRIS_313-10729	admix	2904	*
Os_TE_162454	Chr7	16914419	16914418	AmyLTP	+	383	IRIS_313-10729	admix	2998	Os_TE_162455
Os_TE_270956	Chr5	3530520	3530521	F804	+	170	IRIS_313-10729	admix	2971	Os_TE_270955
Os_TE_550916	Chr2	24004616	24004615	MerMITED	+	1572	IRIS_313-10729	admix	2947	*
Os_TE_309385	Chr5	19967981	19967982	OsTE33	-	1012	IRIS_313-10729	admix	2992	Os_TE_309384
Os_TE_697518	Chr11	23359864	23359863	DTH_Ors13	-	137	IRIS_313-10729	admix	2904	Os_TE_697519
Os_TE_698130	Chr11	23562965	23562966	Ditail	-	257	IRIS_313-10729	admix	2833	Os_TE_698131
Os_TE_27251	Chr9	11187591	11187590	Stowaway10	+	259	IRIS_313-10729	admix	2931	*
Os_TE_277166	Chr5	6162221	6162222	Stowaway18	+	216	IRIS_313-10729	admix	2974	*
Os_TE_342317	Chr4	4321401	4321400	Trep215	+	239	IRIS_313-10729	admix	2985	*
Os_TE_699509	Chr11	24114603	24114604	SC-3B	-	5748	IRIS_313-10729	admix	2990	Os_TE_699508
Os_TE_237890	Chr6	20199361	20199362	Retrosat4	-	13504	IRIS_313-10729	admix	2937	*
Os_TE_305077	Chr5	18204071	18204070	Rire8A	-	9386	IRIS_313-10729	admix	2937	Os_TE_305078
Os_TE_551787	Chr2	24267876	24267877	RireX	+	8828	IRIS_313-10729	admix	2987	*
Os_TE_525476	Chr2	13093955	13093954	SZ-40	+	2465	IRIS_313-10729	admix	2996	*
Os_TE_162390	Chr7	16884564	16884563	SZ-48	+	3632	IRIS_313-10729	admix	2988	*
Os_TE_504861	Chr2	4307924	4307923	Truncator	+	2918	IRIS_313-10729	admix	2996	*
Os_TE_537157	Chr2	18124413	18124414	Snabo	-	246	IRIS_313-10850	admix	2831	*
Os_TE_368108	Chr4	16630035	16630034	EnSpm-13	+	11171	IRIS_313-10856	admix	2910	*
Os_TE_666251	Chr11	10831850	10831851	MerMITEJ	-	1498	IRIS_313-10856	admix	2969	Os_TE_666250
Os_TE_487589	Chr3	32737626	32737627	Snabo	-	246	IRIS_313-10856	admix	2989	*
Os_TE_638068	Chr12	26019318	26019317	Copia2	+	6433	IRIS_313-10856	admix	2991	Os_TE_638069
Os_TE_184985	Chr7	26910697	26910698	Copia2	-	6433	IRIS_313-10856	admix	2996	Os_TE_184984
Os_TE_359662	Chr4	12114016	12114017	RireX	-	8828	IRIS_313-10856	admix	2986	*
Os_TE_172623	Chr7	21446547	21446546	RireX	+	8828	IRIS_313-10856	admix	2749	Os_TE_172624
Os_TE_849216	Chr1	36049046	36049047	Copia2	-	6433	IRIS_313-10864	admix	2976	*
Os_TE_10663	Chr9	3963327	3963326	SC-3B	-	5748	IRIS_313-10864	admix	2998	*
Os_TE_167681	Chr7	19288268	19288269	SC-8	+	4951	IRIS_313-10864	admix	2985	Os_TE_167680
Os_TE_805858	Chr1	17011295	17011294	Rire3	+	10853	IRIS_313-10864	admix	2991	*
Os_TE_862009	Chr1	41883709	41883708	Telia	-	141	IRIS_313-10879	admix	2987	Os_TE_862010
Os_TE_655040	Chr11	6039093	6039092	Copia2	-	6433	IRIS_313-10879	admix	2926	*
Os_TE_574134	Chr2	34060776	34060777	Copia2	-	6433	IRIS_313-10879	admix	2822	*
Os_TE_471745	Chr3	26143974	26143975	Copia2	+	6433	IRIS_313-10879	admix	2925	Os_TE_471744
Os_TE_835518	Chr1	29778363	29778364	RireX	-	8828	IRIS_313-10879	admix	2985	Os_TE_835517
Os_TE_862808	Chr1	42128474	42128475	RireX	-	8828	IRIS_313-10879	admix	2992	Os_TE_862807
Os_TE_461301	Chr3	22014256	22014257	Telia	+	141	IRIS_313-10881	admix	2991	Os_TE_461300
Os_TE_318714	Chr5	24067247	24067248	Telia	-	141	IRIS_313-10881	admix	2985	Os_TE_318713
Os_TE_172029	Chr7	21228645	21228646	Telia	+	141	IRIS_313-10881	admix	2936	Os_TE_172028
Os_TE_259543	Chr6	29169999	29169998	Snabo	+	242	IRIS_313-10881	admix	2998	Os_TE_259542
Os_TE_721886	Chr10	3908438	3908439	Copia2	+	6433	IRIS_313-10881	admix	2884	*
Os_TE_735352	Chr10	9618265	9618264	Copia2	-	6433	IRIS_313-10881	admix	2984	*
Os_TE_659089	Chr11	7789492	7789493	Copia2	-	6433	IRIS_313-10881	admix	2986	*
Os_TE_512965	Chr2	7664306	7664305	Copia2	-	6433	IRIS_313-10881	admix	2991	Os_TE_512966
Os_TE_570228	Chr2	32280792	32280793	Copia2	-	6433	IRIS_313-10881	admix	2976	*
Os_TE_429876	Chr3	8860104	8860105	Copia2	+	6433	IRIS_313-10881	admix	2996	Os_TE_429875
Os_TE_156542	Chr7	14521578	14521577	Copia2	+	6433	IRIS_313-10881	admix	2994	Os_TE_156543
Os_TE_538979	Chr2	18878390	18878389	RireX	+	8828	IRIS_313-10881	admix	2986	*
Os_TE_564949	Chr2	29692142	29692141	RireX	+	8828	IRIS_313-10881	admix	2977	*
Os_TE_531308	Chr2	15577518	15577519	SZ-22	+	792	IRIS_313-10881	admix	2985	*
Os_TE_491224	Chr3	34351330	34351331	MuDR2	+	6770	IRIS_313-10883	admix	2945	Os_TE_491223
Os_TE_316125	Chr5	22907488	22907487	MuDR4	-	7610	IRIS_313-10883	admix	2802	*
Os_TE_305599	Chr5	18441949	18441948	Telia	+	141	IRIS_313-10883	admix	2970	*
Os_TE_711798	Chr11	28891017	28891018	Harbinger-N9B	+	231	IRIS_313-10883	admix	2987	Os_TE_711797
Os_TE_447277	Chr3	16178545	16178546	Twifb1	+	3737	IRIS_313-10883	admix	2990	*
Os_TE_273998	Chr5	4809985	4809986	Copia2	+	6433	IRIS_313-10883	admix	2919	Os_TE_273997
Os_TE_283880	Chr5	8847011	8847010	Copia2	-	6433	IRIS_313-10883	admix	2991	Os_TE_283881
Os_TE_203956	Chr6	5563982	5563983	Copia2	+	6433	IRIS_313-10883	admix	2979	Os_TE_203955
Os_TE_262451	Chr6	30839559	30839558	Copia2	+	6433	IRIS_313-10883	admix	2987	Os_TE_262452
Os_TE_576414	Chr2	35131701	35131702	RireX	-	8828	IRIS_313-10883	admix	2988	Os_TE_576413
Os_TE_377577	Chr4	20418605	20418604	RireX	+	8828	IRIS_313-10883	admix	2981	Os_TE_377578
Os_TE_303746	Chr5	17636372	17636373	RireX	-	8828	IRIS_313-10883	admix	2986	Os_TE_303745
Os_TE_324331	Chr5	26824585	26824586	RireX	-	8828	IRIS_313-10883	admix	2978	*
Os_TE_438032	Chr3	12389910	12389909	MuDR2	+	6770	IRIS_313-10896	admix	2967	*
Os_TE_184267	Chr7	26563866	26563867	Mping	-	430	IRIS_313-10896	admix	2985	Os_TE_184266
Os_TE_773166	Chr1	2711841	2711842	RireX	-	8828	IRIS_313-10896	admix	2997	Os_TE_773165
Os_TE_696573	Chr11	23001101	23001102	RireX	-	8828	IRIS_313-10896	admix	2982	Os_TE_696572
Os_TE_462480	Chr3	22488086	22488085	RireX	-	8828	IRIS_313-10896	admix	2993	Os_TE_462481
Os_TE_267921	Chr5	2121942	2121943	RireX	+	8828	IRIS_313-10896	admix	2827	*
Os_TE_80161	Chr8	10652079	10652078	RireX	-	8828	IRIS_313-10896	admix	2908	*
Os_TE_187794	Chr7	28276919	28276920	Snabo	-	246	IRIS_313-10980	admix	2971	*
Os_TE_473570	Chr3	26845860	26845859	Copia-73	-	4741	IRIS_313-10980	admix	2999	Os_TE_473571
Os_TE_668446	Chr11	11715798	11715799	RireX	+	8828	IRIS_313-10980	admix	2972	Os_TE_668445
Os_TE_195738	Chr6	2118430	2118431	Copia2	+	6433	IRIS_313-11012	admix	2987	Os_TE_195737
Os_TE_237836	Chr6	20185209	20185208	Copia2	+	6433	IRIS_313-11033	admix	2928	Os_TE_237837
Os_TE_688453	Chr11	19895142	19895143	Snabo	-	240	IRIS_313-11035	admix	2982	*
Os_TE_426003	Chr3	6974745	6974746	Snabo	+	240	IRIS_313-11035	admix	2996	Os_TE_426004
Os_TE_171799	Chr7	21125910	21125911	Copia2	+	6433	IRIS_313-11035	admix	2967	Os_TE_171798
Os_TE_806732	Chr1	17320380	17320381	SC-8	+	4951	IRIS_313-11066	admix	2959	Os_TE_806731
Os_TE_858462	Chr1	40336903	40336904	SC-8	-	4951	IRIS_313-11066	admix	2997	Os_TE_858461
Os_TE_476194	Chr3	27866632	27866633	SC-8	+	4951	IRIS_313-11066	admix	2949	Os_TE_476193
Os_TE_209462	Chr6	7679568	7679569	Copia2	-	6433	IRIS_313-11070	admix	2911	Os_TE_209461
Os_TE_444964	Chr3	15331046	15331045	SC-8	+	4951	IRIS_313-11070	admix	2792	Os_TE_444965
Os_TE_281916	Chr5	7993381	7993382	Gypsy-A	-	8951	IRIS_313-11070	admix	2969	Os_TE_281915
Os_TE_738950	Chr10	11215428	11215429	Rire3	-	12054	IRIS_313-11070	admix	2981	Os_TE_738949
Os_TE_740289	Chr10	11793504	11793503	RireX	+	8828	IRIS_313-11070	admix	2976	Os_TE_740290
Os_TE_499638	Chr2	1924168	1924169	RireX	-	8828	IRIS_313-11070	admix	2909	Os_TE_499637
Os_TE_278622	Chr5	6658199	6658200	RireX	+	8828	IRIS_313-11070	admix	2994	Os_TE_278621
Os_TE_487815	Chr3	32857734	32857735	Helitron3	-	12693	IRIS_313-11125	admix	2967	*
Os_TE_27441	Chr9	11270255	11270254	SpmLike	-	10994	IRIS_313-11125	admix	2997	Os_TE_27442
Os_TE_686838	Chr11	19268573	19268574	Snap	-	381	IRIS_313-11125	admix	2937	Os_TE_686837
Os_TE_512323	Chr2	7400518	7400519	Ndna1tna	-	334	IRIS_313-11125	admix	2958	*
Os_TE_415183	Chr3	2005181	2005182	Olo24	-	345	IRIS_313-11125	admix	2996	*
Os_TE_498281	Chr2	1258818	1258817	Tess	+	218	IRIS_313-11125	admix	2978	*
Os_TE_53157	Chr9	21895473	21895474	TypeU4	+	402	IRIS_313-11125	admix	2995	Os_TE_53156
Os_TE_26845	Chr9	11024409	11024410	LTR-22	+	220	IRIS_313-11125	admix	2983	Os_TE_26846
Os_TE_27480	Chr9	11290804	11290805	SZ-55	-	10318	IRIS_313-11125	admix	2996	*
Os_TE_412930	Chr3	928583	928584	SZ-9	+	965	IRIS_313-11125	admix	2992	*
Os_TE_412896	Chr3	914053	914054	Retro2	-	8314	IRIS_313-11125	admix	2990	Os_TE_412895
Os_TE_41299	Chr9	16772884	16772883	Retro2	-	12895	IRIS_313-11125	admix	2896	Os_TE_41300
Os_TE_40618	Chr9	16526614	16526613	RireX	+	8828	IRIS_313-11125	admix	2991	Os_TE_40619
Os_TE_42418	Chr9	17263471	17263472	RireX	-	8828	IRIS_313-11125	admix	2996	Os_TE_42417
Os_TE_42593	Chr9	17335978	17335979	Cassandra	+	764	IRIS_313-11125	admix	2994	Os_TE_42592
Os_TE_624172	Chr12	19914351	19914350	Ndna1tna	-	334	IRIS_313-11136	admix	2987	Os_TE_624171
Os_TE_568290	Chr2	31263838	31263839	Gypsy-125	-	5395	IRIS_313-11136	admix	2998	Os_TE_568289
Os_TE_624399	Chr12	20011472	20011471	Retro2	+	12895	IRIS_313-11136	admix	2944	*
Os_TE_660613	Chr11	8457204	8457203	RireX	-	8828	IRIS_313-11136	admix	2963	*
Os_TE_625566	Chr12	20745752	20745751	Ditto	-	213	IRIS_313-11189	admix	2987	*
Os_TE_583027	Chr12	2668857	2668856	Copia2	-	6433	IRIS_313-11189	admix	2980	Os_TE_583028
Os_TE_670062	Chr11	12833421	12833420	SZ-22	-	4403	IRIS_313-11189	admix	2986	Os_TE_670063
Os_TE_576168	Chr2	35030397	35030398	SC-8	-	4951	IRIS_313-11243	admix	2992	Os_TE_576167
Os_TE_811050	Chr1	19058491	19058490	SZ-22	+	792	IRIS_313-11243	admix	2996	*
Os_TE_287977	Chr5	10797620	10797621	Snap	+	374	IRIS_313-11295	admix	2971	*
Os_TE_498167	Chr2	1189932	1189933	Twif	-	607	IRIS_313-11295	admix	2761	Os_TE_498166
Os_TE_475504	Chr3	27592778	27592777	Twif	-	607	IRIS_313-11295	admix	2977	*
Os_TE_322305	Chr5	25753970	25753971	Twif	-	607	IRIS_313-11295	admix	2999	Os_TE_322304
Os_TE_864833	Chr1	43106369	43106370	Twif	+	586	IRIS_313-11295	admix	2993	*
Os_TE_278331	Chr5	6560022	6560023	Copia2	+	6433	IRIS_313-11295	admix	2990	Os_TE_278330
Os_TE_623149	Chr12	19493984	19493985	SC-3B	+	5553	IRIS_313-11295	admix	2997	Os_TE_623148
Os_TE_153270	Chr7	12921260	12921259	SC-3B	+	5553	IRIS_313-11295	admix	2983	Os_TE_153271
Os_TE_602426	Chr12	10760981	10760982	SC-3B	-	5748	IRIS_313-11295	admix	2997	Os_TE_602425
Os_TE_119780	Chr8	27114472	27114471	SC-4	+	5218	IRIS_313-11295	admix	2924	*
Os_TE_471606	Chr3	26081237	26081238	RireX	-	8828	IRIS_313-11295	admix	2985	*
Os_TE_769046	Chr1	1054911	1054910	Copia2	+	6433	IRIS_313-11297	admix	2994	Os_TE_769047
Os_TE_610060	Chr12	13768562	13768561	SC-3B	+	5553	IRIS_313-11297	admix	2975	Os_TE_610061
Os_TE_475197	Chr3	27489738	27489739	SC-3B	-	5748	IRIS_313-11297	admix	2977	*
Os_TE_641743	Chr12	27507739	27507740	SC-8	-	4951	IRIS_313-11297	admix	2982	Os_TE_641742
Os_TE_573140	Chr2	33615315	33615316	Copi2	+	4733	IRIS_313-11302	admix	2987	Os_TE_573139
Os_TE_173391	Chr7	21811424	21811423	Copia2	-	6433	IRIS_313-11302	admix	2993	Os_TE_173392
Os_TE_316815	Chr5	23212223	23212222	Severin-2	+	1952	IRIS_313-11360	admix	2985	*
Os_TE_769239	Chr1	1123820	1123819	SpmLike	-	10994	IRIS_313-11360	admix	2991	*
Os_TE_824745	Chr1	25063227	25063228	SpmLike	-	10994	IRIS_313-11360	admix	2998	Os_TE_824744
Os_TE_332275	Chr4	263314	263313	SpmLike	-	10989	IRIS_313-11360	admix	2966	Os_TE_332276
Os_TE_362629	Chr4	13402876	13402875	SpmLike	-	10989	IRIS_313-11360	admix	2950	Os_TE_362630
Os_TE_275543	Chr5	5453977	5453978	SpmLike	+	10989	IRIS_313-11360	admix	2994	Os_TE_275542
Os_TE_279875	Chr5	7156917	7156918	SpmLike	-	10989	IRIS_313-11360	admix	2988	Os_TE_279874
Os_TE_52655	Chr9	21678789	21678788	Dasia-2	+	1198	IRIS_313-11360	admix	2997	*
Os_TE_559134	Chr2	27146007	27146008	Snap	+	386	IRIS_313-11360	admix	2988	Os_TE_559135
Os_TE_315651	Chr5	22705718	22705717	Snap	+	386	IRIS_313-11360	admix	2972	*
Os_TE_548669	Chr2	22925182	22925183	Type G	-	427	IRIS_313-11360	admix	2884	*
Os_TE_769426	Chr1	1193336	1193335	DTH_Ors13	+	134	IRIS_313-11360	admix	2996	Os_TE_769427
Os_TE_316585	Chr5	23083926	23083925	DTH_Ors13	-	137	IRIS_313-11360	admix	2999	Os_TE_316584
Os_TE_418191	Chr3	3383212	3383211	Focus	-	257	IRIS_313-11360	admix	2984	Os_TE_418192
Os_TE_280090	Chr5	7238844	7238843	Inditto	-	263	IRIS_313-11360	admix	2994	*
Os_TE_824340	Chr1	24890547	24890548	Ndna1tna	+	334	IRIS_313-11360	admix	2996	Os_TE_824341
Os_TE_316685	Chr5	23143941	23143940	Ndna1tna	+	334	IRIS_313-11360	admix	2997	Os_TE_316684
Os_TE_52630	Chr9	21668438	21668439	Ndna1tna	+	334	IRIS_313-11360	admix	2993	*
Os_TE_824249	Chr1	24869159	24869160	Trep215	-	239	IRIS_313-11360	admix	2981	*
Os_TE_279862	Chr5	7155374	7155373	Twif	+	3567	IRIS_313-11360	admix	2952	Os_TE_279861
Os_TE_52906	Chr9	21779460	21779459	OsR3	+	5201	IRIS_313-11360	admix	2997	*
Os_TE_316231	Chr5	22939455	22939454	OsTonor1	+	6440	IRIS_313-11360	admix	2993	Os_TE_316232
Os_TE_848659	Chr1	35779271	35779270	Retro2	+	8314	IRIS_313-11360	admix	2998	*
Os_TE_769861	Chr1	1326462	1326463	RireX	-	8828	IRIS_313-11360	admix	2986	Os_TE_769860
Os_TE_824716	Chr1	25053364	25053365	RireX	+	8828	IRIS_313-11360	admix	2939	Os_TE_824715
Os_TE_315846	Chr5	22797870	22797869	RireX	+	8828	IRIS_313-11360	admix	2996	Os_TE_315847
Os_TE_621039	Chr12	18487905	18487906	DTH_Ors13	-	125	IRIS_313-11415	admix	2938	*
Os_TE_270540	Chr5	3321319	3321320	Harb-1	-	5166	IRIS_313-11415	admix	2987	Os_TE_270539
Os_TE_709239	Chr11	27806405	27806406	Ndna1tna	+	334	IRIS_313-11415	admix	2785	Os_TE_709238
Os_TE_185242	Chr7	27032356	27032355	Retrosat5	-	13878	IRIS_313-11415	admix	2978	*
Os_TE_843966	Chr1	33719286	33719285	Rire2	-	11284	IRIS_313-11415	admix	2976	Os_TE_843967
Os_TE_264949	Chr5	793191	793192	SC-3B	+	5553	IRIS_313-11417	admix	2986	Os_TE_264948
Os_TE_564181	Chr2	29386919	29386918	SC-3B	-	5748	IRIS_313-11417	admix	2994	Os_TE_564182
Os_TE_480245	Chr3	29527282	29527283	SC-3B	-	5748	IRIS_313-11417	admix	2997	*
Os_TE_489154	Chr3	33388084	33388085	Telia	+	141	B020	admix	2925	Os_TE_489153
Os_TE_89680	Chr8	14764674	14764673	Copi2	-	4733	B086	admix	2734	*
Os_TE_489774	Chr3	33687563	33687564	SC-3B	-	5748	B086	admix	2998	Os_TE_489773
Os_TE_137541	Chr7	6378740	6378739	Truncator2	-	2904	B086	admix	2990	*
Os_TE_483223	Chr3	30852512	30852513	Mping	-	430	B141	admix	2991	Os_TE_483222
Os_TE_274834	Chr5	5163221	5163222	Mping	-	430	B141	admix	2771	*
Os_TE_860515	Chr1	41181903	41181902	Snabo	+	242	B173	admix	2998	Os_TE_860514
Os_TE_424818	Chr3	6433783	6433784	Snabo	-	240	B173	admix	2988	*
Os_TE_195020	Chr6	1778637	1778638	Snabo	-	246	B173	admix	2991	*
Os_TE_118877	Chr8	26758784	26758785	SC-3B	-	5748	B173	admix	2993	Os_TE_118876
Os_TE_163570	Chr7	17391021	17391020	Copia2	+	6433	CX112	admix	2745	*
Os_TE_835073	Chr1	29583430	29583429	Mping	+	430	CX286	admix	2990	Os_TE_835074
Os_TE_484918	Chr3	31581408	31581407	Mping	+	430	CX29	admix	2996	Os_TE_484919
Os_TE_58210	Chr8	1137466	1137465	Mping	+	430	CX29	admix	2976	Os_TE_58211
Os_TE_789915	Chr1	9822607	9822608	Snap	-	381	CX365	admix	2994	Os_TE_789916
Os_TE_648670	Chr11	3418439	3418438	SpmLike	-	10994	CX400	admix	2972	*
Os_TE_592490	Chr12	6860024	6860023	AmyLTP	-	383	CX400	admix	2967	*
Os_TE_342438	Chr4	4362136	4362137	OsTE15	+	1168	CX400	admix	2992	*
Os_TE_319013	Chr5	24171111	24171112	Castaway	-	364	CX400	admix	2962	Os_TE_319012
Os_TE_586584	Chr12	4144086	4144087	Ndna1tna	-	334	CX400	admix	2754	*
Os_TE_623307	Chr12	19564722	19564723	Ndna1tna	+	334	CX400	admix	2848	*
Os_TE_86476	Chr8	13488361	13488362	SZ-22	-	4403	CX400	admix	2863	Os_TE_86475
Os_TE_705155	Chr11	26385316	26385315	Severin-2	+	1952	CX402	admix	2993	*
Os_TE_618453	Chr12	17444740	17444741	Severin-2	+	1952	CX402	admix	2951	*
Os_TE_131605	Chr7	3781436	3781435	Severin-2	-	1952	CX402	admix	2996	Os_TE_131606
Os_TE_624494	Chr12	20044195	20044196	SpmLike	+	10989	CX402	admix	2953	*
Os_TE_841910	Chr1	32713204	32713205	AmyLTP	-	383	CX402	admix	2974	Os_TE_841909
Os_TE_864103	Chr1	42731213	42731214	AmyLTP	-	383	CX402	admix	2900	*
Os_TE_740333	Chr10	11809091	11809090	AmyLTP	+	383	CX402	admix	2981	Os_TE_740334
Os_TE_756381	Chr10	18665897	18665896	AmyLTP	+	383	CX402	admix	2891	*
Os_TE_535049	Chr2	17173770	17173769	AmyLTP	+	383	CX402	admix	2959	*
Os_TE_408785	Chr4	34372919	34372920	AmyLTP	+	383	CX402	admix	2964	Os_TE_408784
Os_TE_409313	Chr4	34597497	34597498	AmyLTP	-	383	CX402	admix	2997	*
Os_TE_303233	Chr5	17373903	17373904	AmyLTP	+	383	CX402	admix	2984	Os_TE_303232
Os_TE_237192	Chr6	19914222	19914223	AmyLTP	-	383	CX402	admix	2979	Os_TE_237191
Os_TE_185476	Chr7	27165810	27165811	MerMITE18B	+	1306	CX402	admix	2991	*
Os_TE_481046	Chr3	29826250	29826251	Telia	-	141	CX402	admix	2962	Os_TE_481045
Os_TE_487381	Chr3	32650760	32650759	Telia	+	141	CX402	admix	2975	*
Os_TE_128916	Chr7	2551698	2551697	DTH_Ors13	+	140	CX402	admix	2892	Os_TE_128917
Os_TE_735590	Chr10	9707140	9707139	Ditail	-	257	CX402	admix	2931	Os_TE_735589
Os_TE_851456	Chr1	37058959	37058960	ID-4	+	284	CX402	admix	2959	Os_TE_851455
Os_TE_618968	Chr12	17612157	17612158	Ndna1tna	+	334	CX402	admix	2925	*
Os_TE_851210	Chr1	36969522	36969521	Snabo	+	235	CX402	admix	2968	Os_TE_851211
Os_TE_851212	Chr1	36969532	36969531	Snabo	+	246	CX402	admix	2972	*
Os_TE_617658	Chr12	17068739	17068738	Snabo	+	235	CX402	admix	2981	Os_TE_617657
Os_TE_727410	Chr10	6102709	6102708	Stowaway1	+	106	CX402	admix	2942	*
Os_TE_865122	Chr1	43245260	43245261	Stowaway32	-	266	CX402	admix	2996	Os_TE_865123
Os_TE_618879	Chr12	17597082	17597081	Trep215	-	228	CX402	admix	2709	*
Os_TE_618100	Chr12	17335334	17335333	Trep215	-	239	CX402	admix	2940	*
Os_TE_309205	Chr5	19889461	19889462	Copi1	+	4721	CX402	admix	2727	Os_TE_309204
Os_TE_55147	Chr9	22795280	22795281	Copi1	+	4721	CX402	admix	2996	*
Os_TE_421305	Chr3	4787396	4787397	SC-3B	+	5748	CX402	admix	2995	Os_TE_421304
Os_TE_727347	Chr10	6091844	6091843	Gypso	-	9828	CX402	admix	2997	*
Os_TE_847537	Chr1	35220914	35220915	Retrosat4	+	13504	CX402	admix	2980	*
Os_TE_705048	Chr11	26337251	26337250	Retrosat4	+	13504	CX402	admix	2832	*
Os_TE_129244	Chr7	2662092	2662091	SZ-22	+	792	CX402	admix	2955	Os_TE_129245
Os_TE_517697	Chr2	9786153	9786152	Cassandra	+	764	CX402	admix	2944	Os_TE_517698
Os_TE_719656	Chr10	2998275	2998274	MerMITED	+	1572	IRIS_313-8712	aro	2987	Os_TE_719657
Os_TE_470223	Chr3	25583599	25583600	MerMITEJ	+	1498	IRIS_313-8712	aro	2892	Os_TE_470222
Os_TE_739359	Chr10	11416219	11416218	Copia2	-	6433	IRIS_313-8712	aro	2989	Os_TE_739360
Os_TE_437544	Chr3	12141635	12141634	Copia2	+	6433	IRIS_313-8712	aro	2969	Os_TE_437545
Os_TE_610169	Chr12	13821969	13821970	SC-8	-	4951	IRIS_313-8712	aro	2994	Os_TE_610168
Os_TE_531936	Chr2	15853657	15853658	SC-8	-	4951	IRIS_313-8712	aro	2979	Os_TE_531935
Os_TE_64891	Chr8	4192838	4192839	SC-8	+	4951	IRIS_313-8712	aro	2989	Os_TE_64890
Os_TE_1632	ChrSy	339355	339356	SC-8	+	4951	IRIS_313-8712	aro	2985	Os_TE_1631
Os_TE_667509	Chr11	11334537	11334536	Gypsy-6B	+	8600	IRIS_313-8712	aro	2979	*
Os_TE_445206	Chr3	15426746	15426747	RireX	-	8828	IRIS_313-8712	aro	2956	Os_TE_445205
Os_TE_646779	Chr11	2601008	2601007	Copia2	-	6433	IRIS_313-8747	aro	2985	Os_TE_646780
Os_TE_647039	Chr11	2683600	2683599	Copia2	+	6433	IRIS_313-8747	aro	2997	Os_TE_647040
Os_TE_587568	Chr12	4564312	4564311	Copia2	+	6433	IRIS_313-8747	aro	2797	*
Os_TE_159247	Chr7	15636528	15636527	SC-3B	-	5748	IRIS_313-8747	aro	2969	*
Os_TE_659835	Chr11	8072381	8072382	RireX	-	8828	IRIS_313-8747	aro	2918	Os_TE_659834
Os_TE_676321	Chr11	15294718	15294717	RireX	-	8828	IRIS_313-8747	aro	2984	Os_TE_676322
Os_TE_588793	Chr12	5072812	5072811	Snap	-	381	IRIS_313-8813	aro	2988	Os_TE_588794
Os_TE_560718	Chr2	27857067	27857068	KiddoB	-	280	IRIS_313-8813	aro	2993	*
Os_TE_119817	Chr8	27123875	27123876	Copia-38	+	4719	IRIS_313-8813	aro	2996	Os_TE_119816
Os_TE_617821	Chr12	17200462	17200463	Truncator2	-	2904	IRIS_313-8813	aro	2992	*
Os_TE_139603	Chr7	7266599	7266600	RireX	+	8828	IRIS_313-9629	aro	2993	Os_TE_139602
Os_TE_224910	Chr6	14411560	14411559	Rire3A	+	10580	IRIS_313-8326	aro	2859	*
Os_TE_839494	Chr1	31627517	31627518	Helitron2	+	15167	IRIS_313-9083	aro	2975	*
Os_TE_283983	Chr5	8883111	8883112	SC-3B	+	5553	IRIS_313-9083	aro	2989	Os_TE_283982
Os_TE_64807	Chr8	4139002	4139003	RireX	-	8828	IRIS_313-9083	aro	2935	*
Os_TE_322196	Chr5	25704792	25704791	RireX	+	8828	IRIS_313-8268	aro	2988	*
Os_TE_716621	Chr10	1771627	1771626	SC-8	-	4951	IRIS_313-8498	aro	2979	*
Os_TE_719135	Chr10	2797825	2797826	RireX	-	8828	IRIS_313-8498	aro	2904	Os_TE_719134
Os_TE_142425	Chr7	8484962	8484963	Copia2	-	6433	IRIS_313-8765	aro	2994	Os_TE_142424
Os_TE_137305	Chr7	6255318	6255317	RireX	-	8828	IRIS_313-8765	aro	2980	*
Os_TE_505422	Chr2	4526152	4526151	Helitron2	-	15167	IRIS_313-9170	aro	2997	*
Os_TE_329373	Chr5	29140775	29140774	Helitron2	-	15167	IRIS_313-9170	aro	2992	Os_TE_329372
Os_TE_220638	Chr6	12681939	12681940	Trep215	-	250	IRIS_313-9170	aro	2988	*
Os_TE_587585	Chr12	4574063	4574062	Trep215	-	239	IRIS_313-9170	aro	2832	*
Os_TE_753751	Chr10	17604880	17604879	Krispie	-	950	IRIS_313-9170	aro	2992	*
Os_TE_113798	Chr8	24656088	24656089	Krispie	-	950	IRIS_313-9170	aro	2988	*
Os_TE_703928	Chr11	25826022	25826023	Tess	+	244	IRIS_313-9170	aro	2892	*
Os_TE_500093	Chr2	2124876	2124877	Twifb1	+	3737	IRIS_313-9170	aro	2929	*
Os_TE_229628	Chr6	16269536	16269537	Copia2	-	6433	IRIS_313-9170	aro	2931	Os_TE_229627
Os_TE_327390	Chr5	28222246	28222247	SC-8	+	4988	IRIS_313-9170	aro	2995	Os_TE_327389
Os_TE_827963	Chr1	26463230	26463229	SC-8	-	4951	IRIS_313-9170	aro	2993	*
Os_TE_503821	Chr2	3860317	3860316	SC-8	+	4951	IRIS_313-9170	aro	2966	*
Os_TE_178958	Chr7	24255522	24255523	SC-8	+	4951	IRIS_313-9170	aro	2984	Os_TE_178957
Os_TE_189979	Chr7	29195695	29195696	SC-8	-	4951	IRIS_313-9170	aro	2997	Os_TE_189978
Os_TE_842874	Chr1	33219932	33219931	SZ-55	-	10318	IRIS_313-9170	aro	2994	Os_TE_842875
Os_TE_232555	Chr6	17553910	17553911	SZ-9	+	965	IRIS_313-9170	aro	2965	Os_TE_232554
Os_TE_220278	Chr6	12455259	12455258	Retro2	-	8314	IRIS_313-9170	aro	2965	*
Os_TE_221115	Chr6	12845220	12845219	Rire2	-	11306	IRIS_313-9170	aro	2945	Os_TE_221116
Os_TE_221549	Chr6	13002131	13002132	Rire2	+	11306	IRIS_313-9170	aro	2988	Os_TE_221548
Os_TE_861822	Chr1	41817917	41817916	RireX	-	8828	IRIS_313-9170	aro	2940	Os_TE_861823
Os_TE_510888	Chr2	6853764	6853765	RireX	-	8828	IRIS_313-9170	aro	2971	Os_TE_510887
Os_TE_190022	Chr7	29220370	29220371	RireX	-	8828	IRIS_313-9170	aro	2990	Os_TE_190021
Os_TE_220737	Chr6	12713273	12713274	SZ-52	-	13107	IRIS_313-9170	aro	2984	*
Os_TE_232574	Chr6	17566329	17566328	F524	-	291	IRIS_313-9170	aro	2942	*
Os_TE_650598	Chr11	4172567	4172568	SpmLike	+	10989	IRIS_313-9682	aro	2725	*
Os_TE_650619	Chr11	4176297	4176296	SpmLike	+	10989	IRIS_313-9682	aro	2949	*
Os_TE_808641	Chr1	18017439	18017438	KiddoB	-	280	IRIS_313-9682	aro	2950	*
Os_TE_60862	Chr8	2389738	2389737	KiddoB	-	280	IRIS_313-9682	aro	2993	*
Os_TE_123378	Chr7	123240	123241	Stowaway32	+	266	IRIS_313-9682	aro	2993	*
Os_TE_649831	Chr11	3878382	3878381	Copia2	-	6433	IRIS_313-9682	aro	2935	*
Os_TE_175561	Chr7	22728772	22728773	SC-3B	+	5553	IRIS_313-9682	aro	2989	Os_TE_175560
Os_TE_712963	Chr10	353230	353231	SC-3B	-	5748	IRIS_313-9682	aro	2976	Os_TE_712962
Os_TE_89522	Chr8	14697720	14697721	Gypsy-6B	+	8600	IRIS_313-9682	aro	2888	Os_TE_89521
Os_TE_5128	Chr9	1489266	1489265	Gypsy-A	-	8951	IRIS_313-9682	aro	2979	Os_TE_5129
Os_TE_417413	Chr3	2995600	2995601	RireX	-	8828	IRIS_313-9682	aro	2979	Os_TE_417412
Os_TE_506560	Chr2	4944688	4944689	KiddoC	-	275	IRIS_313-9172	aro	2971	*
Os_TE_367983	Chr4	16572734	16572733	OsTonor1	+	6440	IRIS_313-9172	aro	2900	*
Os_TE_171452	Chr7	20940377	20940378	SC-8	+	4988	IRIS_313-9172	aro	2992	Os_TE_171451
Os_TE_594586	Chr12	7695468	7695467	SC-8	+	4951	IRIS_313-9172	aro	2991	*
Os_TE_442479	Chr3	14319019	14319018	SC-8	+	4951	IRIS_313-9172	aro	2992	Os_TE_442480
Os_TE_402515	Chr4	31510995	31510996	SC-8	-	4951	IRIS_313-9172	aro	2989	Os_TE_402514
Os_TE_270954	Chr5	3527792	3527793	SC-8	+	4951	IRIS_313-9172	aro	2980	Os_TE_270953
Os_TE_103413	Chr8	20392334	20392335	SC-8	+	4951	IRIS_313-9172	aro	2983	Os_TE_103412
Os_TE_119935	Chr8	27171233	27171232	SC-8	-	4951	IRIS_313-9172	aro	2911	Os_TE_119936
Os_TE_788045	Chr1	9007448	9007449	Helitron2	+	15167	IRIS_313-11451	aro	2998	*
Os_TE_646030	Chr11	2358164	2358165	Harbinger-N9B	+	242	IRIS_313-11451	aro	2983	*
Os_TE_188697	Chr7	28698225	28698226	Ds-rice3n	+	525	IRIS_313-11451	aro	2981	*
Os_TE_621346	Chr12	18630888	18630889	Gypsy-105	+	5449	IRIS_313-11451	aro	2977	Os_TE_621345
Os_TE_516960	Chr2	9457575	9457574	SZ-22	+	4403	IRIS_313-11451	aro	2986	*
Os_TE_376652	Chr4	20027842	20027843	Snap	-	381	IRIS_313-11564	aro	2993	*
Os_TE_402221	Chr4	31417858	31417857	Ndna1tna	+	334	IRIS_313-11564	aro	2995	Os_TE_402222
Os_TE_821543	Chr1	23780766	23780765	Twifb1	+	3737	IRIS_313-11564	aro	2955	*
Os_TE_117823	Chr8	26315014	26315013	Copia2	-	6433	IRIS_313-11564	aro	2996	Os_TE_117824
Os_TE_132522	Chr7	4185253	4185254	SC-3B	-	5748	IRIS_313-11564	aro	2979	Os_TE_132521
Os_TE_175220	Chr7	22594976	22594977	SC-3B	-	5748	IRIS_313-11564	aro	2993	Os_TE_175219
Os_TE_772817	Chr1	2564902	2564903	SC-8	+	4988	IRIS_313-11564	aro	2992	Os_TE_772816
Os_TE_544028	Chr2	20926492	20926491	SC-8	-	4951	IRIS_313-11564	aro	2984	Os_TE_544029
Os_TE_544798	Chr2	21315530	21315531	SC-8	+	4951	IRIS_313-11564	aro	2996	Os_TE_544797
Os_TE_414140	Chr3	1487901	1487902	SC-8	+	4951	IRIS_313-11564	aro	2992	Os_TE_414139
Os_TE_477629	Chr3	28454824	28454823	SC-8	+	4951	IRIS_313-11564	aro	2977	Os_TE_477630
Os_TE_90668	Chr8	15264140	15264141	SC-8	-	4951	IRIS_313-11564	aro	2975	Os_TE_90667
Os_TE_566921	Chr2	30628018	30628019	Gypsy-125	-	5395	IRIS_313-11564	aro	2976	Os_TE_566920
Os_TE_838547	Chr1	31107958	31107959	RireX	+	8828	IRIS_313-11564	aro	2997	Os_TE_838546
Os_TE_231876	Chr6	17248542	17248541	RireX	+	8828	IRIS_313-11564	aro	2981	*
Os_TE_121093	Chr8	27540012	27540013	RireX	-	8828	IRIS_313-11564	aro	2978	Os_TE_121092
Os_TE_271507	Chr5	3759442	3759441	Hatos1	-	3488	IRIS_313-11567	aro	2886	*
Os_TE_372798	Chr4	18603099	18603100	SC-3B	-	5748	IRIS_313-11567	aro	2992	*
Os_TE_584904	Chr12	3423769	3423770	Gypsy-A	+	8951	IRIS_313-11567	aro	2949	Os_TE_584903
Os_TE_532496	Chr2	16116483	16116484	Snap	-	381	IRIS_313-11625	aro	2985	*
Os_TE_823516	Chr1	24593492	24593491	RireX	+	8828	IRIS_313-11625	aro	2998	Os_TE_823517
Os_TE_489213	Chr3	33419321	33419322	SC-3B	+	5553	IRIS_313-11626	aro	2748	Os_TE_489212
Os_TE_522816	Chr2	11906013	11906014	RireX	-	8828	IRIS_313-11626	aro	2988	Os_TE_522815
Os_TE_470137	Chr3	25545063	25545062	RireX	-	8828	IRIS_313-11626	aro	2859	*
Os_TE_583084	Chr12	2701403	2701402	EnSpm-10	+	11265	IRIS_313-11627	aro	2977	*
Os_TE_566220	Chr2	30334482	30334481	Focus	-	257	IRIS_313-11627	aro	2988	Os_TE_566221
Os_TE_484671	Chr3	31470227	31470226	SC-8	-	4951	IRIS_313-11630	aro	2999	Os_TE_484672
Os_TE_753140	Chr10	17409648	17409649	RireX	+	8828	IRIS_313-11632	aro	2987	*
Os_TE_242256	Chr6	21972428	21972429	RireX	+	8828	IRIS_313-11632	aro	2974	Os_TE_242255
Os_TE_427266	Chr3	7659221	7659222	Gypsy-125	+	5395	IRIS_313-11743	aro	2988	Os_TE_427265
Os_TE_842049	Chr1	32788598	32788597	Copia2	+	6433	IRIS_313-11825	aro	2990	Os_TE_842050
Os_TE_580058	Chr12	1246085	1246084	Copia2	+	6433	IRIS_313-11825	aro	2959	*
Os_TE_582086	Chr12	2275528	2275527	Copia2	-	6433	IRIS_313-11825	aro	2993	Os_TE_582087
Os_TE_40843	Chr9	16620595	16620594	Copia2	-	6433	IRIS_313-11825	aro	2984	Os_TE_40844
Os_TE_260052	Chr6	29473565	29473564	SC-8	+	4951	IRIS_313-11825	aro	2996	Os_TE_260053
Os_TE_577383	Chr2	35633752	35633751	SZ-55	-	10318	IRIS_313-11825	aro	2984	Os_TE_577384
Os_TE_398048	Chr4	29405001	29405002	SZ-55	-	10318	IRIS_313-11825	aro	2995	*
Os_TE_264056	Chr5	346105	346104	SZ-55	-	10318	IRIS_313-11825	aro	2991	*
Os_TE_115531	Chr8	25311479	25311480	SZ-55	-	10318	IRIS_313-11825	aro	2994	Os_TE_115530
Os_TE_1101	ChrUn	624810	624809	SZ-55	-	10318	IRIS_313-11825	aro	2981	*
Os_TE_508638	Chr2	5862990	5862991	RireX	+	8828	IRIS_313-11825	aro	2978	Os_TE_508637
Os_TE_560012	Chr2	27537778	27537779	Focus	-	257	IRIS_313-11826	aro	2986	*
Os_TE_572730	Chr2	33441102	33441101	Focus	-	257	IRIS_313-11826	aro	2993	*
Os_TE_384422	Chr4	23093978	23093977	Harbinger-N9B	+	242	IRIS_313-11826	aro	2984	*
Os_TE_646617	Chr11	2558484	2558483	Type H	-	309	IRIS_313-11826	aro	2963	*
Os_TE_465248	Chr3	23668708	23668707	Snabo	+	242	IRIS_313-11826	aro	2993	*
Os_TE_783505	Chr1	7068041	7068040	RireX	-	8828	IRIS_313-11826	aro	2791	*
Os_TE_517193	Chr2	9575826	9575825	RireX	-	8828	IRIS_313-11826	aro	2875	*
Os_TE_405023	Chr4	32545707	32545708	SZ-40	-	2465	IRIS_313-11826	aro	2954	Os_TE_405022
Os_TE_781212	Chr1	6144945	6144946	Dasia-2	-	1198	IRIS_313-12074	aro	2929	*
Os_TE_780686	Chr1	5956806	5956807	OsTE20	-	496	IRIS_313-12074	aro	2993	*
Os_TE_594769	Chr12	7776420	7776421	OsTE33	+	1012	IRIS_313-12074	aro	2878	*
Os_TE_472859	Chr3	26592658	26592659	Snap	+	374	IRIS_313-12074	aro	2991	*
Os_TE_781190	Chr1	6131514	6131515	F569	+	228	IRIS_313-12074	aro	2981	Os_TE_781189
Os_TE_781037	Chr1	6073554	6073555	Ndna1tna	+	334	IRIS_313-12074	aro	2993	*
Os_TE_101045	Chr8	19484330	19484331	Ndna1tna	+	334	IRIS_313-12074	aro	2994	Os_TE_101044
Os_TE_594688	Chr12	7731168	7731167	Type M	-	227	IRIS_313-12074	aro	2962	Os_TE_594689
Os_TE_594499	Chr12	7665502	7665501	Snabo	+	200	IRIS_313-12074	aro	2994	*
Os_TE_594551	Chr12	7679650	7679651	Snabo	-	240	IRIS_313-12074	aro	2974	*
Os_TE_594501	Chr12	7665673	7665672	Snabo	-	246	IRIS_313-12074	aro	2983	*
Os_TE_160694	Chr7	16227820	16227821	Stowaway32	+	266	IRIS_313-12074	aro	2981	Os_TE_160695
Os_TE_593251	Chr12	7144265	7144264	Trep215	-	236	IRIS_313-12074	aro	2920	*
Os_TE_334346	Chr4	991336	991337	Copia2	+	6433	IRIS_313-12074	aro	2988	Os_TE_334345
Os_TE_228477	Chr6	15814507	15814508	SC-3B	-	5748	IRIS_313-12074	aro	2996	Os_TE_228476
Os_TE_753094	Chr10	17397940	17397939	Gypsy-A	+	8951	IRIS_313-12074	aro	2932	*
Os_TE_388250	Chr4	24817648	24817647	Gypsy-A	-	8951	IRIS_313-12074	aro	2991	*
Os_TE_780970	Chr1	6046991	6046992	Retrosat3	+	11537	IRIS_313-12074	aro	2990	Os_TE_780969
Os_TE_728231	Chr10	6506130	6506131	RireX	-	8828	IRIS_313-12074	aro	2955	Os_TE_728230
Os_TE_594368	Chr12	7601604	7601605	RireX	-	8828	IRIS_313-12074	aro	2971	Os_TE_594367
Os_TE_575823	Chr2	34885747	34885746	Snap	+	374	IRIS_313-12094	aro	2984	*
Os_TE_269564	Chr5	2866572	2866573	Snap	+	386	IRIS_313-12094	aro	2871	*
Os_TE_242082	Chr6	21889849	21889848	KiddoB	-	280	IRIS_313-12094	aro	2970	*
Os_TE_544632	Chr2	21200125	21200126	RireX	+	8828	IRIS_313-12094	aro	2999	Os_TE_544631
Os_TE_233624	Chr6	17978543	17978544	RireX	-	8828	IRIS_313-12094	aro	2996	Os_TE_233623
Os_TE_131325	Chr7	3668106	3668107	RireX	-	8828	IRIS_313-12094	aro	2973	Os_TE_131324
Os_TE_345127	Chr4	5352879	5352880	AmyLTP	-	383	IRIS_313-10521	aro	2861	*
Os_TE_378409	Chr4	20704330	20704331	Snabo	+	242	IRIS_313-10521	aro	2983	*
Os_TE_381020	Chr4	21629137	21629136	Snabo	+	242	IRIS_313-10521	aro	2984	*
Os_TE_329146	Chr5	29053424	29053425	Snabo	+	242	IRIS_313-10521	aro	2984	*
Os_TE_303494	Chr5	17499744	17499745	Twifb1	+	3737	IRIS_313-10521	aro	2989	*
Os_TE_345046	Chr4	5326797	5326798	Gypsy-B	-	7068	IRIS_313-10521	aro	2770	*
Os_TE_345044	Chr4	5326663	5326664	Retro2	+	12895	IRIS_313-10521	aro	2974	*
Os_TE_738000	Chr10	10724362	10724361	RireX	-	8828	IRIS_313-10521	aro	2995	Os_TE_738001
Os_TE_345209	Chr4	5385734	5385735	RireX	-	8828	IRIS_313-10521	aro	2980	Os_TE_345208
Os_TE_179698	Chr7	24620244	24620243	RireX	-	8828	IRIS_313-10521	aro	2996	Os_TE_179699
Os_TE_406400	Chr4	33224348	33224347	Snap	+	374	IRIS_313-10670	aro	2989	Os_TE_406401
Os_TE_505528	Chr2	4556767	4556768	Snabo	-	246	IRIS_313-10670	aro	2975	*
Os_TE_4025	Chr9	1012577	1012576	Twifb1	+	3737	IRIS_313-10670	aro	2954	*
Os_TE_863322	Chr1	42351688	42351689	SC-8	+	4951	IRIS_313-10670	aro	2992	Os_TE_863321
Os_TE_610677	Chr12	14032909	14032908	SC-8	+	4951	IRIS_313-10732	aro	2981	*
Os_TE_756351	Chr10	18660052	18660053	SZ-17	-	3387	IRIS_313-10732	aro	2997	Os_TE_756350
Os_TE_123102	Chr7	14780	14781	RireX	+	8828	IRIS_313-10732	aro	2703	Os_TE_123101
Os_TE_400683	Chr4	30807449	30807448	Snap	-	381	IRIS_313-10851	aro	2997	*
Os_TE_312122	Chr5	21099418	21099417	Stowaway32	+	266	IRIS_313-10851	aro	2975	Os_TE_312121
Os_TE_420902	Chr3	4618441	4618442	Ds-rice3n	+	525	IRIS_313-10851	aro	2998	*
Os_TE_216468	Chr6	10777853	10777852	Copia2	-	6433	IRIS_313-10851	aro	2979	Os_TE_216469
Os_TE_439443	Chr3	12980133	12980132	SC-8	+	4988	IRIS_313-10851	aro	2993	Os_TE_439444
Os_TE_650303	Chr11	4072269	4072268	SC-8	-	4951	IRIS_313-10851	aro	2772	*
Os_TE_548835	Chr2	23004374	23004375	SC-8	+	4951	IRIS_313-10851	aro	2994	Os_TE_548834
Os_TE_683355	Chr11	17941620	17941619	Truncator2	-	2904	IRIS_313-10851	aro	2994	Os_TE_683356
Os_TE_326767	Chr5	27965789	27965788	Truncator2	-	2904	IRIS_313-10851	aro	2997	Os_TE_326768
Os_TE_161392	Chr7	16499998	16499997	Truncator2	-	2904	IRIS_313-10851	aro	2965	Os_TE_161393
Os_TE_726060	Chr10	5495242	5495243	RireX	-	8828	IRIS_313-10868	aro	2991	Os_TE_726059
Os_TE_292849	Chr5	12899049	12899048	RireX	-	8828	IRIS_313-10868	aro	2994	*
Os_TE_440226	Chr3	13316343	13316342	Krispie	-	950	IRIS_313-10926	aro	2991	*
Os_TE_57389	Chr8	801796	801797	Snap	+	374	IRIS_313-10933	aro	2966	*
Os_TE_57815	Chr8	970265	970266	Twif	+	586	IRIS_313-10933	aro	2993	Os_TE_57814
Os_TE_586180	Chr12	3942388	3942389	SC-8	-	4951	IRIS_313-10933	aro	2996	Os_TE_586179
Os_TE_515539	Chr2	8797371	8797370	RireX	+	8828	IRIS_313-10933	aro	2977	*
Os_TE_550675	Chr2	23884603	23884604	RireX	+	8828	IRIS_313-10933	aro	2989	*
Os_TE_258732	Chr6	28799552	28799551	RireX	-	8828	IRIS_313-10933	aro	2991	Os_TE_258733
Os_TE_381690	Chr4	21901237	21901236	SC-8	-	4951	IRIS_313-11022	aro	2954	Os_TE_381691
Os_TE_62104	Chr8	2979717	2979718	SC-3B	+	5553	IRIS_313-11032	aro	2988	Os_TE_62103
Os_TE_23116	Chr9	9438172	9438173	SC-3B	+	5553	IRIS_313-11032	aro	2988	Os_TE_23115
Os_TE_426764	Chr3	7363666	7363665	SC-3B	-	5748	IRIS_313-11032	aro	2990	Os_TE_426765
Os_TE_439050	Chr3	12827348	12827349	SC-3B	-	5748	IRIS_313-11032	aro	2993	Os_TE_439049
Os_TE_283018	Chr5	8477257	8477258	SC-3B	-	5748	IRIS_313-11032	aro	2995	Os_TE_283017
Os_TE_221949	Chr6	13168520	13168519	SC-3B	-	5748	IRIS_313-11032	aro	2994	Os_TE_221950
Os_TE_777645	Chr1	4746988	4746989	Copia2	-	6433	IRIS_313-11062	aro	2987	Os_TE_777644
Os_TE_523989	Chr2	12469044	12469043	Copia2	-	6433	IRIS_313-11062	aro	2923	*
Os_TE_529253	Chr2	14679673	14679672	Copia2	-	6433	IRIS_313-11062	aro	2990	Os_TE_529254
Os_TE_320545	Chr5	24925007	24925008	Copia2	-	6433	IRIS_313-11062	aro	2812	*
Os_TE_130407	Chr7	3208002	3208001	SC-3B	+	5553	IRIS_313-11062	aro	2979	Os_TE_130408
Os_TE_537642	Chr2	18366751	18366752	SC-8	+	4988	IRIS_313-11062	aro	2973	Os_TE_537641
Os_TE_840367	Chr1	32000589	32000590	SC-8	-	4951	IRIS_313-11062	aro	2988	Os_TE_840366
Os_TE_842007	Chr1	32760317	32760316	SC-8	+	4951	IRIS_313-11062	aro	2979	Os_TE_842006
Os_TE_743773	Chr10	13247253	13247254	SC-8	+	4951	IRIS_313-11062	aro	2981	Os_TE_743772
Os_TE_418937	Chr3	3725757	3725756	SC-8	-	4951	IRIS_313-11062	aro	2999	Os_TE_418938
Os_TE_429606	Chr3	8724975	8724976	SC-8	-	4951	IRIS_313-11062	aro	2974	Os_TE_429605
Os_TE_139277	Chr7	7123601	7123600	SC-8	-	4951	IRIS_313-11062	aro	2990	Os_TE_139278
Os_TE_178199	Chr7	23890454	23890453	SC-8	+	4951	IRIS_313-11062	aro	2993	Os_TE_178200
Os_TE_87388	Chr8	13748117	13748116	SC-8	+	4951	IRIS_313-11062	aro	2995	*
Os_TE_803064	Chr1	15693923	15693924	RireX	-	8828	IRIS_313-11062	aro	2943	Os_TE_803063
Os_TE_627214	Chr12	21585478	21585479	RireX	-	8828	IRIS_313-11062	aro	2945	Os_TE_627213
Os_TE_283490	Chr5	8662841	8662842	RireX	+	8828	IRIS_313-11062	aro	2786	*
Os_TE_283654	Chr5	8749151	8749152	RireX	-	8828	IRIS_313-11062	aro	2993	*
Os_TE_55228	Chr9	22822979	22822980	RireX	-	8828	IRIS_313-11062	aro	2945	Os_TE_55227
Os_TE_826395	Chr1	25770872	25770873	Retrofit	-	4866	IRIS_313-11068	aro	2970	*
Os_TE_479875	Chr3	29399460	29399461	SC-8	+	4988	IRIS_313-11068	aro	2995	*
Os_TE_489821	Chr3	33724339	33724340	SC-8	+	4988	IRIS_313-11068	aro	2988	*
Os_TE_764680	Chr10	22200270	22200271	SC-8	+	4951	IRIS_313-11068	aro	2990	Os_TE_764679
Os_TE_685084	Chr11	18647500	18647501	SC-8	-	4951	IRIS_313-11068	aro	2989	Os_TE_685083
Os_TE_603555	Chr12	11203211	11203210	SC-8	-	4951	IRIS_313-11068	aro	2990	Os_TE_603556
Os_TE_534713	Chr2	17053187	17053188	SC-8	-	4951	IRIS_313-11068	aro	2996	Os_TE_534712
Os_TE_546467	Chr2	21984596	21984597	SC-8	+	4951	IRIS_313-11068	aro	2986	Os_TE_546466
Os_TE_571684	Chr2	32949394	32949395	SC-8	-	4951	IRIS_313-11068	aro	2979	Os_TE_571683
Os_TE_412616	Chr3	774305	774304	SC-8	-	4951	IRIS_313-11068	aro	2975	Os_TE_412617
Os_TE_424720	Chr3	6387418	6387419	SC-8	-	4951	IRIS_313-11068	aro	2997	Os_TE_424719
Os_TE_357435	Chr4	11030055	11030056	SC-8	+	4951	IRIS_313-11068	aro	2986	Os_TE_357434
Os_TE_405903	Chr4	32995994	32995993	SC-8	-	4951	IRIS_313-11068	aro	2995	Os_TE_405904
Os_TE_265964	Chr5	1183558	1183557	SC-8	+	4951	IRIS_313-11068	aro	2985	Os_TE_265965
Os_TE_269929	Chr5	3052116	3052115	SC-8	-	4951	IRIS_313-11068	aro	2999	Os_TE_269930
Os_TE_191736	Chr6	240615	240614	SC-8	-	4951	IRIS_313-11068	aro	2990	Os_TE_191737
Os_TE_247360	Chr6	24104164	24104163	SC-8	+	4951	IRIS_313-11068	aro	2996	*
Os_TE_181474	Chr7	25384004	25384005	SC-8	-	4951	IRIS_313-11068	aro	2997	Os_TE_181473
Os_TE_186364	Chr7	27667636	27667635	SC-8	+	4951	IRIS_313-11068	aro	2988	Os_TE_186365
Os_TE_39300	Chr9	15946047	15946048	SC-8	-	4951	IRIS_313-11068	aro	2974	Os_TE_39299
Os_TE_412384	Chr3	629592	629591	Retrosat3	-	11537	IRIS_313-11068	aro	2993	Os_TE_412385
Os_TE_688549	Chr11	19928711	19928712	Snap	+	374	IRIS_313-11069	aro	2990	*
Os_TE_195175	Chr6	1828414	1828413	KiddoB	-	280	IRIS_313-11069	aro	2982	*
Os_TE_576998	Chr2	35414281	35414280	Stowaway32	+	266	IRIS_313-11069	aro	2988	Os_TE_576997
Os_TE_692026	Chr11	21221090	21221089	Copia2	-	6433	IRIS_313-11069	aro	2952	*
Os_TE_543281	Chr2	20581703	20581702	Copia2	+	6433	IRIS_313-11069	aro	2989	Os_TE_543282
Os_TE_404862	Chr4	32452013	32452012	Copia2	+	6433	IRIS_313-11069	aro	2989	Os_TE_404863
Os_TE_189089	Chr7	28870283	28870284	Copia2	-	6433	IRIS_313-11069	aro	2961	*
Os_TE_852631	Chr1	37676112	37676111	SC-8	-	4951	IRIS_313-11069	aro	2969	Os_TE_852632
Os_TE_730276	Chr10	7500573	7500574	SC-8	-	4951	IRIS_313-11069	aro	2983	Os_TE_730275
Os_TE_620837	Chr12	18387564	18387563	SC-8	-	4951	IRIS_313-11069	aro	2898	Os_TE_620838
Os_TE_288345	Chr5	10954773	10954774	SC-8	+	4951	IRIS_313-11069	aro	2994	Os_TE_288344
Os_TE_192090	Chr6	464675	464676	SC-8	-	4951	IRIS_313-11069	aro	2961	Os_TE_192089
Os_TE_210413	Chr6	8047996	8047995	SC-8	-	4951	IRIS_313-11069	aro	2992	Os_TE_210414
Os_TE_258244	Chr6	28562345	28562344	SC-8	-	4951	IRIS_313-11069	aro	2971	*
Os_TE_7528	Chr9	2605374	2605373	SC-8	-	4951	IRIS_313-11069	aro	2962	Os_TE_7529
Os_TE_696967	Chr11	23154232	23154233	RireX	+	8828	IRIS_313-11069	aro	2990	*
Os_TE_538108	Chr2	18538276	18538277	RireX	+	8828	IRIS_313-11069	aro	2936	Os_TE_538107
Os_TE_422334	Chr3	5205635	5205636	RireX	-	8828	IRIS_313-11069	aro	2991	Os_TE_422333
Os_TE_422478	Chr3	5270675	5270676	RireX	+	8828	IRIS_313-11069	aro	2998	Os_TE_422477
Os_TE_159379	Chr7	15691787	15691788	RireX	+	8828	IRIS_313-11069	aro	2890	Os_TE_159378
Os_TE_169591	Chr7	20110983	20110984	RireX	-	8828	IRIS_313-11069	aro	2948	Os_TE_169590
Os_TE_181255	Chr7	25293641	25293640	RireX	+	8828	IRIS_313-11069	aro	2979	*
Os_TE_97734	Chr8	18161551	18161552	RireX	+	8828	IRIS_313-11069	aro	2960	Os_TE_97733
Os_TE_50627	Chr9	20840158	20840159	RireX	-	8828	IRIS_313-11069	aro	2994	*
Os_TE_368291	Chr4	16703892	16703891	Severin-2	-	1952	IRIS_313-11217	aro	2972	*
Os_TE_336257	Chr4	1826207	1826208	EnSpm-N35	+	1121	IRIS_313-11217	aro	2989	Os_TE_336258
Os_TE_794579	Chr1	11868736	11868735	SpmLike	+	10989	IRIS_313-11217	aro	2903	Os_TE_794580
Os_TE_701768	Chr11	24960194	24960195	SpmLike	-	10989	IRIS_313-11217	aro	2978	Os_TE_701767
Os_TE_708103	Chr11	27396832	27396833	SpmLike	+	10989	IRIS_313-11217	aro	2884	*
Os_TE_367050	Chr4	16194822	16194821	SpmLike	+	10989	IRIS_313-11217	aro	2982	*
Os_TE_59205	Chr8	1601734	1601733	AmyLTP	+	383	IRIS_313-11217	aro	2997	*
Os_TE_476724	Chr3	28099016	28099015	MuDR3	-	8604	IRIS_313-11217	aro	2968	*
Os_TE_475261	Chr3	27517388	27517389	MuDRN2	+	756	IRIS_313-11217	aro	2993	*
Os_TE_416315	Chr3	2500896	2500897	OsTE33	-	1012	IRIS_313-11217	aro	2988	*
Os_TE_658790	Chr11	7652495	7652496	Castaway	+	329	IRIS_313-11217	aro	2989	Os_TE_658789
Os_TE_368282	Chr4	16699817	16699816	F569	+	228	IRIS_313-11217	aro	2991	Os_TE_368283
Os_TE_648656	Chr11	3414122	3414121	Harbinger-N9B	+	242	IRIS_313-11217	aro	2992	*
Os_TE_486540	Chr3	32289526	32289527	Harbinger-N9B	+	242	IRIS_313-11217	aro	2987	*
Os_TE_305317	Chr5	18313059	18313060	Harbinger-N9B	+	242	IRIS_313-11217	aro	2921	*
Os_TE_167793	Chr7	19339568	19339569	Harbinger-N9B	+	242	IRIS_313-11217	aro	2989	*
Os_TE_493437	Chr3	35280489	35280490	Inditto	-	263	IRIS_313-11217	aro	2994	Os_TE_493436
Os_TE_627025	Chr12	21486381	21486380	Inditto	+	263	IRIS_313-11217	aro	2819	*
Os_TE_368023	Chr4	16590103	16590102	Ndna1tna	+	334	IRIS_313-11217	aro	2966	Os_TE_368024
Os_TE_368346	Chr4	16718527	16718526	Ndna1tna	+	334	IRIS_313-11217	aro	2803	Os_TE_368345
Os_TE_368421	Chr4	16744736	16744737	Ndna1tna	+	325	IRIS_313-11217	aro	2937	*
Os_TE_73356	Chr8	7783177	7783176	Type M	-	221	IRIS_313-11217	aro	2965	*
Os_TE_411974	Chr3	448740	448741	Type M	-	177	IRIS_313-11217	aro	2914	Os_TE_411975
Os_TE_415607	Chr3	2185178	2185177	Type M	-	177	IRIS_313-11217	aro	2984	Os_TE_415606
Os_TE_658363	Chr11	7484103	7484102	Type M	-	227	IRIS_313-11217	aro	2947	Os_TE_658364
Os_TE_700843	Chr11	24638377	24638378	Type M	-	227	IRIS_313-11217	aro	2730	*
Os_TE_376570	Chr4	19991759	19991758	Snabo	+	242	IRIS_313-11217	aro	2999	Os_TE_376569
Os_TE_447140	Chr3	16137473	16137474	Snabo	+	246	IRIS_313-11217	aro	2991	Os_TE_447141
Os_TE_493559	Chr3	35311862	35311861	Stowaway50	+	174	IRIS_313-11217	aro	2989	*
Os_TE_412082	Chr3	496828	496829	Trep215	+	239	IRIS_313-11217	aro	2984	*
Os_TE_404204	Chr4	32135080	32135081	Ds-rice4n	+	715	IRIS_313-11217	aro	2956	*
Os_TE_649818	Chr11	3875484	3875485	Tempindas	-	4259	IRIS_313-11217	aro	2981	*
Os_TE_416134	Chr3	2396142	2396141	Tess	+	244	IRIS_313-11217	aro	2958	*
Os_TE_627340	Chr12	21629684	21629685	Twif	-	3501	IRIS_313-11217	aro	2967	Os_TE_627339
Os_TE_367688	Chr4	16446741	16446740	Copi2	-	4733	IRIS_313-11217	aro	2995	Os_TE_367689
Os_TE_476980	Chr3	28223896	28223895	OsTonor1	+	6440	IRIS_313-11217	aro	2989	Os_TE_476981
Os_TE_194494	Chr6	1560457	1560458	OsTonor1	-	6440	IRIS_313-11217	aro	2996	*
Os_TE_416232	Chr3	2463806	2463805	SZ-9	-	965	IRIS_313-11217	aro	2983	Os_TE_416233
Os_TE_51179	Chr9	21104142	21104143	Tos17	+	138	IRIS_313-11217	aro	2955	Os_TE_51178
Os_TE_75884	Chr8	8850141	8850140	Retro2	+	8314	IRIS_313-11217	aro	2968	Os_TE_75885
Os_TE_334666	Chr4	1148291	1148292	Retro2	-	12874	IRIS_313-11217	aro	2991	*
Os_TE_42142	Chr9	17127095	17127094	Retro2	-	12874	IRIS_313-11217	aro	2837	*
Os_TE_59032	Chr8	1533985	1533986	Retrosat3	-	11537	IRIS_313-11217	aro	2835	*
Os_TE_42412	Chr9	17257288	17257289	Retrosat4	-	13504	IRIS_313-11217	aro	2982	Os_TE_42411
Os_TE_42088	Chr9	17111624	17111623	Rire2	-	11306	IRIS_313-11217	aro	2967	Os_TE_42089
Os_TE_683641	Chr11	18064744	18064743	RireX	+	8828	IRIS_313-11217	aro	2994	Os_TE_683642
Os_TE_416105	Chr3	2381606	2381605	SZ-35	-	3853	IRIS_313-11217	aro	2869	*
Os_TE_627292	Chr12	21607835	21607836	SZ-40	-	2465	IRIS_313-11217	aro	2946	*
Os_TE_42268	Chr9	17197046	17197047	SZ-48	-	3632	IRIS_313-11217	aro	2992	*
Os_TE_334723	Chr4	1164335	1164334	SZ-54A	-	5249	IRIS_313-11217	aro	2992	*
Os_TE_451119	Chr3	17699329	17699330	Truncator	-	2918	IRIS_313-11217	aro	2967	Os_TE_451120
Os_TE_530127	Chr2	15042628	15042629	Truncator2	-	2904	IRIS_313-11217	aro	2993	*
Os_TE_530457	Chr2	15186084	15186085	Truncator2	-	2904	IRIS_313-11217	aro	2952	*
Os_TE_532934	Chr2	16309914	16309913	Truncator2	-	2904	IRIS_313-11217	aro	2962	Os_TE_532935
Os_TE_334508	Chr4	1072804	1072805	Truncator2	+	2904	IRIS_313-11217	aro	2995	*
Os_TE_146843	Chr7	10279987	10279988	Truncator2	-	2904	IRIS_313-11217	aro	2988	*
Os_TE_43750	Chr9	17838938	17838937	Truncator2	-	2904	IRIS_313-11217	aro	2788	Os_TE_43751
Os_TE_476987	Chr3	28227112	28227113	Cassandra	-	764	IRIS_313-11217	aro	2969	*
Os_TE_499558	Chr2	1872659	1872658	KiddoC	+	275	IRIS_313-11218	aro	2991	Os_TE_499559
Os_TE_403763	Chr4	31930940	31930939	Stowaway32	+	266	IRIS_313-11218	aro	2994	Os_TE_403762
Os_TE_465593	Chr3	23809146	23809147	Retrosat3	-	11537	IRIS_313-11218	aro	2977	*
Os_TE_687421	Chr11	19492065	19492064	Copia2	-	6433	IRIS_313-11258	aro	2795	*
Os_TE_551115	Chr2	24072956	24072957	SC-3B	+	5553	IRIS_313-11258	aro	2989	*
Os_TE_783024	Chr1	6899517	6899518	SC-8	-	4951	IRIS_313-11258	aro	2995	Os_TE_783023
Os_TE_55976	Chr8	180762	180761	Helitron2	+	15167	IRIS_313-11259	aro	2947	*
Os_TE_603194	Chr12	11067632	11067633	SC-8	+	4988	IRIS_313-11259	aro	2990	Os_TE_603193
Os_TE_215375	Chr6	10352595	10352594	SC-8	+	4988	IRIS_313-11259	aro	2977	Os_TE_215376
Os_TE_529435	Chr2	14749692	14749693	Gypsy-6B	+	8600	IRIS_313-11289	aro	2885	Os_TE_529434
Os_TE_573552	Chr2	33804994	33804995	Snap	+	374	IRIS_313-11293	aro	2977	*
Os_TE_421128	Chr3	4701366	4701367	Focus	-	257	IRIS_313-11293	aro	2751	*
Os_TE_515702	Chr2	8867754	8867755	KiddoB	-	280	IRIS_313-11293	aro	2995	*
Os_TE_809993	Chr1	18626276	18626277	Copia2	+	6433	IRIS_313-11293	aro	2860	Os_TE_809992
Os_TE_827198	Chr1	26134095	26134096	Copia2	-	6433	IRIS_313-11293	aro	2994	Os_TE_827197
Os_TE_838680	Chr1	31197523	31197524	Copia2	-	6433	IRIS_313-11293	aro	2993	*
Os_TE_604070	Chr12	11379228	11379229	Copia2	-	6433	IRIS_313-11293	aro	2862	*
Os_TE_499803	Chr2	2003535	2003536	Copia2	-	6433	IRIS_313-11293	aro	2996	*
Os_TE_515388	Chr2	8723074	8723073	Copia2	+	6433	IRIS_313-11293	aro	2996	Os_TE_515389
Os_TE_515576	Chr2	8808409	8808408	Copia2	-	6433	IRIS_313-11293	aro	2997	*
Os_TE_468428	Chr3	24876555	24876556	Copia2	-	6433	IRIS_313-11293	aro	2868	*
Os_TE_469143	Chr3	25175815	25175816	Copia2	-	6433	IRIS_313-11293	aro	2938	Os_TE_469142
Os_TE_477461	Chr3	28398281	28398282	Copia2	-	6433	IRIS_313-11293	aro	2991	Os_TE_477460
Os_TE_363445	Chr4	13726054	13726055	Copia2	+	6433	IRIS_313-11293	aro	2999	Os_TE_363444
Os_TE_264961	Chr5	796468	796467	Copia2	-	6433	IRIS_313-11293	aro	2952	Os_TE_264962
Os_TE_265052	Chr5	823766	823765	Copia2	-	6433	IRIS_313-11293	aro	2893	Os_TE_265053
Os_TE_228260	Chr6	15721103	15721104	Copia2	+	6433	IRIS_313-11293	aro	2993	Os_TE_228259
Os_TE_184758	Chr7	26801658	26801657	Copia2	-	6433	IRIS_313-11293	aro	2908	*
Os_TE_118695	Chr8	26606386	26606385	Copia2	-	6433	IRIS_313-11293	aro	2962	*
Os_TE_4323	Chr9	1141031	1141032	Copia2	+	6433	IRIS_313-11293	aro	2992	Os_TE_4322
Os_TE_49892	Chr9	20566372	20566371	Copia2	-	6433	IRIS_313-11293	aro	2995	*
Os_TE_53842	Chr9	22225223	22225222	Copia2	+	6433	IRIS_313-11293	aro	2982	Os_TE_53843
Os_TE_39997	Chr9	16254204	16254205	SC-3B	+	5553	IRIS_313-11293	aro	2990	Os_TE_39996
Os_TE_851588	Chr1	37120353	37120352	SC-8	-	4951	IRIS_313-11293	aro	2988	Os_TE_851589
Os_TE_375857	Chr4	19696658	19696659	SC-8	+	4951	IRIS_313-11293	aro	2977	Os_TE_375856
Os_TE_133249	Chr7	4498317	4498318	SC-8	-	4951	IRIS_313-11293	aro	2925	*
Os_TE_91118	Chr8	15440775	15440776	SC-8	-	4951	IRIS_313-11293	aro	2956	Os_TE_91117
Os_TE_19925	Chr9	7931949	7931950	SC-8	-	4951	IRIS_313-11293	aro	2990	*
Os_TE_310947	Chr5	20611939	20611940	RireX	-	8828	IRIS_313-11293	aro	2978	*
Os_TE_239726	Chr6	21002875	21002876	RireX	+	8828	IRIS_313-11293	aro	2998	Os_TE_239725
Os_TE_39883	Chr9	16202316	16202315	RireX	-	8828	IRIS_313-11293	aro	2987	Os_TE_39884
Os_TE_18091	Chr9	7259163	7259164	Twif	+	586	IRIS_313-11268	aro	2785	Os_TE_18090
Os_TE_108714	Chr8	22492534	22492535	Copia2	+	6433	IRIS_313-11268	aro	2993	Os_TE_108713
Os_TE_847871	Chr1	35390052	35390051	SC-8	+	4951	IRIS_313-11268	aro	2995	Os_TE_847872
Os_TE_749707	Chr10	15888980	15888981	SC-8	-	4951	IRIS_313-11268	aro	2991	Os_TE_749706
Os_TE_621374	Chr12	18651523	18651524	RireX	-	8828	IRIS_313-11268	aro	2902	Os_TE_621373
Os_TE_813630	Chr1	20291404	20291405	Copia2	-	6433	IRIS_313-11270	aro	2998	*
Os_TE_602973	Chr12	10959229	10959230	Copia2	-	6433	IRIS_313-11270	aro	2995	*
Os_TE_637411	Chr12	25761008	25761007	Copia2	-	6433	IRIS_313-11270	aro	2937	Os_TE_637412
Os_TE_392531	Chr4	26902023	26902024	Copia2	-	6433	IRIS_313-11270	aro	2998	Os_TE_392530
Os_TE_402162	Chr4	31383189	31383188	Copia2	-	6433	IRIS_313-11270	aro	2970	Os_TE_402163
Os_TE_55008	Chr9	22717064	22717063	Copia2	-	6433	IRIS_313-11270	aro	2986	*
Os_TE_217642	Chr6	11279344	11279343	SC-8	+	4988	IRIS_313-11270	aro	2985	Os_TE_217643
Os_TE_493957	Chr3	35552194	35552195	SC-8	-	4951	IRIS_313-11270	aro	2862	Os_TE_493956
Os_TE_377546	Chr4	20399652	20399651	SC-8	+	4951	IRIS_313-11270	aro	2998	*
Os_TE_324882	Chr5	27068401	27068402	SC-8	+	4951	IRIS_313-11270	aro	2998	Os_TE_324881
Os_TE_321737	Chr5	25512894	25512893	Truncator2	-	2904	IRIS_313-11270	aro	2757	*
Os_TE_564034	Chr2	29311674	29311675	Helitron2	+	15167	IRIS_313-11350	aro	2991	*
Os_TE_104883	Chr8	20939819	20939818	Krispie	-	950	IRIS_313-11350	aro	2870	Os_TE_104884
Os_TE_583283	Chr12	2791913	2791914	Copia2	+	6433	IRIS_313-11350	aro	2924	*
Os_TE_767109	Chr1	134875	134876	RireX	-	8828	IRIS_313-11350	aro	2991	*
Os_TE_283712	Chr5	8770673	8770672	RireX	+	8828	IRIS_313-11350	aro	2991	Os_TE_283713
Os_TE_173141	Chr7	21687029	21687028	SpmLike	+	10989	IRIS_313-11352	aro	2956	*
Os_TE_724058	Chr10	4847147	4847148	EnSpm-N20	+	906	IRIS_313-11352	aro	2951	*
Os_TE_724056	Chr10	4845974	4845975	Ditto	-	250	IRIS_313-11352	aro	2983	*
Os_TE_618326	Chr12	17398146	17398145	F569	+	228	IRIS_313-11352	aro	2969	Os_TE_618327
Os_TE_724269	Chr10	4921010	4921009	Stowaway21	+	212	IRIS_313-11352	aro	2851	*
Os_TE_773840	Chr1	3053154	3053153	Twif	+	586	IRIS_313-11352	aro	2841	*
Os_TE_459177	Chr3	21078239	21078238	Twifb1	+	3737	IRIS_313-11352	aro	2932	*
Os_TE_766025	Chr10	22767955	22767956	Copia2	-	6433	IRIS_313-11352	aro	2994	Os_TE_766024
Os_TE_208871	Chr6	7476735	7476736	Copia2	-	6433	IRIS_313-11352	aro	2977	Os_TE_208870
Os_TE_483437	Chr3	30951345	30951346	SC-8	+	4951	IRIS_313-11352	aro	2992	Os_TE_483436
Os_TE_40859	Chr9	16636109	16636108	SC-8	-	4951	IRIS_313-11352	aro	2996	Os_TE_40860
Os_TE_172311	Chr7	21343443	21343442	SZ-9	-	965	IRIS_313-11352	aro	2955	*
Os_TE_170947	Chr7	20713540	20713539	Rire3A	-	10580	IRIS_313-11352	aro	2962	Os_TE_170948
Os_TE_534922	Chr2	17123142	17123141	RireX	+	8828	IRIS_313-11352	aro	2851	Os_TE_534923
Os_TE_275882	Chr5	5589367	5589366	RireX	-	8828	IRIS_313-11352	aro	2982	Os_TE_275883
Os_TE_323833	Chr5	26553703	26553704	RireX	+	8828	IRIS_313-11352	aro	2978	Os_TE_323832
Os_TE_171996	Chr7	21218907	21218906	SZ-35	-	3853	IRIS_313-11352	aro	2815	Os_TE_171997
Os_TE_69804	Chr8	6161419	6161418	Type M	-	177	IRIS_313-11362	aro	2987	Os_TE_69803
Os_TE_319390	Chr5	24384979	24384978	Snabo	+	242	IRIS_313-11362	aro	2996	Os_TE_319389
Os_TE_472076	Chr3	26270953	26270954	RireX	+	8828	IRIS_313-11362	aro	2953	*
Os_TE_166114	Chr7	18642389	18642388	RireX	-	8828	IRIS_313-11362	aro	2954	Os_TE_166115
Os_TE_366381	Chr4	15935123	15935122	Snabo	-	246	IRIS_313-11373	aro	2989	*
Os_TE_368399	Chr4	16730727	16730728	Snabo	+	246	IRIS_313-11373	aro	2992	Os_TE_368400
Os_TE_400876	Chr4	30901347	30901346	SC-3B	-	5748	IRIS_313-11373	aro	2992	Os_TE_400877
Os_TE_242426	Chr6	22029499	22029500	RireX	-	8828	IRIS_313-11375	aro	2918	*
Os_TE_766579	Chr10	23014475	23014476	EnSpm-N35	+	1121	IRIS_313-11401	aro	2977	*
Os_TE_765291	Chr10	22477344	22477345	MuDR2	-	6770	IRIS_313-11401	aro	2998	Os_TE_765290
Os_TE_133865	Chr7	4744119	4744120	F569	+	228	IRIS_313-11401	aro	2988	Os_TE_133864
Os_TE_814334	Chr1	20617757	20617756	Focus	-	257	IRIS_313-11401	aro	2982	*
Os_TE_766163	Chr10	22831071	22831070	Type M	-	227	IRIS_313-11401	aro	2994	Os_TE_766164
Os_TE_766569	Chr10	23011831	23011832	Trep215	-	239	IRIS_313-11401	aro	2988	*
Os_TE_514174	Chr2	8184564	8184565	OsLINE1-2	-	7128	IRIS_313-11401	aro	2930	*
Os_TE_764528	Chr10	22145431	22145430	Copia2	-	6433	IRIS_313-11401	aro	2989	*
Os_TE_764726	Chr10	22214093	22214092	Copia2	-	6433	IRIS_313-11401	aro	2994	Os_TE_764727
Os_TE_628297	Chr12	22017800	22017801	Copia2	-	6433	IRIS_313-11401	aro	2989	Os_TE_628296
Os_TE_640711	Chr12	27012683	27012682	Copia2	+	6433	IRIS_313-11401	aro	2988	Os_TE_640712
Os_TE_372760	Chr4	18585039	18585040	Copia2	-	6433	IRIS_313-11401	aro	2926	*
Os_TE_215604	Chr6	10433217	10433216	Copia2	-	6433	IRIS_313-11401	aro	2959	*
Os_TE_241821	Chr6	21748836	21748835	Copia2	-	6433	IRIS_313-11401	aro	2955	*
Os_TE_135440	Chr7	5406450	5406451	Copia2	-	6433	IRIS_313-11401	aro	2966	*
Os_TE_719514	Chr10	2926330	2926331	SC-8	-	4951	IRIS_313-11401	aro	2968	Os_TE_719513
Os_TE_766722	Chr10	23100800	23100801	SC-8	-	4951	IRIS_313-11401	aro	2990	Os_TE_766721
Os_TE_420799	Chr3	4559533	4559534	SC-8	-	4951	IRIS_313-11401	aro	2994	Os_TE_420798
Os_TE_262175	Chr6	30499697	30499698	SC-8	-	4951	IRIS_313-11401	aro	2997	Os_TE_262174
Os_TE_44527	Chr9	18207205	18207204	SZ-55	+	10318	IRIS_313-11401	aro	2903	Os_TE_44528
Os_TE_520745	Chr2	11058749	11058750	Gypsy-125	-	5395	IRIS_313-11401	aro	2995	Os_TE_520744
Os_TE_766826	Chr10	23155559	23155558	Retro2	+	12895	IRIS_313-11401	aro	2991	*
Os_TE_750159	Chr10	16073412	16073411	RireX	-	8828	IRIS_313-11401	aro	2993	Os_TE_750160
Os_TE_766085	Chr10	22794846	22794845	RireX	-	8828	IRIS_313-11401	aro	2991	*
Os_TE_512209	Chr2	7371002	7371003	RireX	+	8828	IRIS_313-11401	aro	2971	*
Os_TE_762983	Chr10	21434459	21434460	Truncator2	-	2904	IRIS_313-11401	aro	2967	*
Os_TE_320281	Chr5	24833783	24833782	Truncator2	-	2904	IRIS_313-11401	aro	2941	Os_TE_320282
Os_TE_479087	Chr3	29024212	29024211	Telia	-	141	CX104	aro	2960	Os_TE_479088
Os_TE_858852	Chr1	40499405	40499404	Twifb1	+	3737	CX104	aro	2975	*
Os_TE_43170	Chr9	17579458	17579457	Twifb1	+	3737	CX104	aro	2992	*
Os_TE_712354	Chr10	96938	96937	Copia2	+	6433	CX104	aro	2995	*
Os_TE_766172	Chr10	22833328	22833329	Copia2	-	6433	CX104	aro	2986	Os_TE_766171
Os_TE_414558	Chr3	1694698	1694699	Copia2	+	6433	CX104	aro	2956	Os_TE_414557
Os_TE_381964	Chr4	21986985	21986986	Copia2	+	6433	CX104	aro	2987	Os_TE_381963
Os_TE_384069	Chr4	22924268	22924269	Copia2	-	6433	CX104	aro	2998	Os_TE_384068
Os_TE_400222	Chr4	30588108	30588109	Copia2	+	6433	CX104	aro	2953	Os_TE_400221
Os_TE_405455	Chr4	32765568	32765569	Copia2	+	6433	CX104	aro	2994	Os_TE_405454
Os_TE_639644	Chr12	26649015	26649016	SC-3B	-	5748	CX104	aro	2993	*
Os_TE_233576	Chr6	17966273	17966272	SC-3B	-	5748	CX104	aro	2998	Os_TE_233577
Os_TE_425332	Chr3	6725320	6725321	Gypsy-8B	+	4935	CX104	aro	2996	Os_TE_425331
Os_TE_747678	Chr10	14938294	14938293	Helitron2	-	15167	CX110	aro	2915	Os_TE_747677
Os_TE_618525	Chr12	17478196	17478197	EnSpm-10	+	11265	CX110	aro	2877	*
Os_TE_785049	Chr1	7704251	7704252	Copia2	-	6433	CX110	aro	2992	Os_TE_785048
Os_TE_785096	Chr1	7727353	7727352	Copia2	-	6433	CX110	aro	2995	Os_TE_785097
Os_TE_418439	Chr3	3476973	3476974	Copia2	-	6433	CX110	aro	2988	Os_TE_418438
Os_TE_478738	Chr3	28890280	28890279	Copia2	+	6433	CX110	aro	2992	Os_TE_478739
Os_TE_478869	Chr3	28919973	28919974	Copia2	-	6433	CX110	aro	2724	*
Os_TE_374064	Chr4	19198877	19198876	Copia2	+	6433	CX110	aro	2975	*
Os_TE_272174	Chr5	4123950	4123951	Copia2	+	6433	CX110	aro	2909	Os_TE_272173
Os_TE_164423	Chr7	17760166	17760165	Copia2	+	6433	CX110	aro	2985	Os_TE_164424
Os_TE_25345	Chr9	10345854	10345853	Copia2	-	6433	CX110	aro	2997	Os_TE_25346
Os_TE_42062	Chr9	17103493	17103494	Copia2	-	6433	CX110	aro	2992	Os_TE_42061
Os_TE_47941	Chr9	19750048	19750049	Copia2	-	6433	CX110	aro	2953	Os_TE_47940
Os_TE_35309	Chr9	14202170	14202171	Snap	+	374	CX143	aro	2989	*
Os_TE_374427	Chr4	19349799	19349800	Focus	+	257	CX143	aro	2983	Os_TE_374426
Os_TE_55163	Chr9	22799625	22799626	Harbinger-N9B	+	242	CX143	aro	2916	*
Os_TE_790156	Chr1	9911166	9911167	KiddoC	+	275	CX143	aro	2993	Os_TE_790155
Os_TE_791739	Chr1	10664441	10664442	RireX	-	8828	CX143	aro	2986	Os_TE_791738
Os_TE_753133	Chr10	17407304	17407303	RireX	+	8828	CX143	aro	2983	Os_TE_753134
Os_TE_702412	Chr11	25180024	25180023	RireX	+	8828	CX143	aro	2975	*
Os_TE_408023	Chr4	34016579	34016578	RireX	+	8828	CX143	aro	2932	Os_TE_408024
Os_TE_134011	Chr7	4804388	4804387	RireX	-	8828	CX143	aro	2938	Os_TE_134012
Os_TE_621887	Chr12	18907859	18907858	Snap	+	374	CX59	aro	2763	*
Os_TE_419370	Chr3	3911905	3911904	RireX	-	8828	CX59	aro	2987	Os_TE_419371
Os_TE_56014	Chr8	207455	207456	RireX	+	8828	CX59	aro	2987	Os_TE_56013
Os_TE_50950	Chr9	20969247	20969246	Copia2	+	6433	CX65	aro	2993	Os_TE_50951
Os_TE_749428	Chr10	15797284	15797285	Copia2	-	6433	IRIS_313-8390	Aus	2961	*
Os_TE_36155	Chr9	14645975	14645974	RireX	-	8828	IRIS_313-8390	Aus	2853	*
Os_TE_843733	Chr1	33605361	33605362	Copia2	-	6433	IRIS_313-8410	Aus	2986	Os_TE_843732
Os_TE_413037	Chr3	1002429	1002428	Copia2	+	6433	IRIS_313-8410	Aus	2963	Os_TE_413038
Os_TE_402531	Chr4	31516849	31516850	Copia2	-	6433	IRIS_313-8410	Aus	2974	Os_TE_402530
Os_TE_275697	Chr5	5520474	5520473	Copia2	+	6433	IRIS_313-8410	Aus	2974	Os_TE_275696
Os_TE_746476	Chr10	14469490	14469491	OsCopia2	+	5476	IRIS_313-8410	Aus	2915	*
Os_TE_564800	Chr2	29637107	29637108	SC-8	-	4951	IRIS_313-8410	Aus	2995	Os_TE_564799
Os_TE_328914	Chr5	28943332	28943331	SC-8	+	4951	IRIS_313-8410	Aus	2970	*
Os_TE_146660	Chr7	10207024	10207023	SC-8	+	4951	IRIS_313-8410	Aus	2991	Os_TE_146661
Os_TE_800417	Chr1	14412906	14412905	RireX	+	8828	IRIS_313-8410	Aus	2955	*
Os_TE_262202	Chr6	30516758	30516757	RireX	+	8828	IRIS_313-8410	Aus	2994	Os_TE_262203
Os_TE_54611	Chr9	22504838	22504837	RireX	+	8828	IRIS_313-8410	Aus	2999	Os_TE_54612
Os_TE_256563	Chr6	27896182	27896181	Copi2	-	4733	IRIS_313-8554	Aus	2982	Os_TE_256564
Os_TE_647606	Chr11	2932455	2932454	Copia2	+	6433	IRIS_313-8554	Aus	2995	Os_TE_647607
Os_TE_550119	Chr2	23641464	23641463	Copia2	+	6433	IRIS_313-8554	Aus	2990	*
Os_TE_571727	Chr2	32978234	32978233	Copia2	+	6433	IRIS_313-8554	Aus	2978	Os_TE_571728
Os_TE_318105	Chr5	23739862	23739861	Copia2	-	6433	IRIS_313-8554	Aus	2965	*
Os_TE_150581	Chr7	11861915	11861916	Copia2	-	6433	IRIS_313-8554	Aus	2981	*
Os_TE_577371	Chr2	35625544	35625543	SC-3B	-	5748	IRIS_313-8554	Aus	2969	*
Os_TE_43660	Chr9	17790094	17790093	RireX	-	8828	IRIS_313-8554	Aus	2989	Os_TE_43661
Os_TE_842364	Chr1	32948685	32948684	Copia2	-	6433	IRIS_313-9137	Aus	2993	Os_TE_842365
Os_TE_576783	Chr2	35318086	35318085	Copia2	-	6433	IRIS_313-9137	Aus	2969	*
Os_TE_469258	Chr3	25213441	25213442	Copia2	-	6433	IRIS_313-9137	Aus	2929	*
Os_TE_1516	ChrSy	272505	272506	Copia2	-	6433	IRIS_313-9137	Aus	2874	*
Os_TE_252236	Chr6	26298589	26298588	SC-8	+	4951	IRIS_313-9137	Aus	2947	*
Os_TE_378267	Chr4	20670110	20670111	RireX	-	8828	IRIS_313-9137	Aus	2971	*
Os_TE_208182	Chr6	7212230	7212229	RireX	+	8828	IRIS_313-9137	Aus	2926	*
Os_TE_143853	Chr7	9088211	9088212	RireX	-	8828	IRIS_313-9137	Aus	2904	Os_TE_143852
Os_TE_185155	Chr7	26975006	26975005	RireX	+	8828	IRIS_313-9137	Aus	2998	*
Os_TE_569731	Chr2	32014009	32014010	SC-8	-	4951	IRIS_313-9368	Aus	2980	Os_TE_569730
Os_TE_303121	Chr5	17337696	17337695	SC-8	-	4951	IRIS_313-9368	Aus	2998	Os_TE_303122
Os_TE_29237	Chr9	12014739	12014740	EnSpm-13	-	11171	IRIS_313-9610	Aus	2963	Os_TE_29236
Os_TE_421258	Chr3	4758631	4758632	F569	-	228	IRIS_313-9610	Aus	2995	Os_TE_421257
Os_TE_421030	Chr3	4659863	4659862	Ndna1tna	+	334	IRIS_313-9610	Aus	2975	*
Os_TE_420948	Chr3	4633712	4633713	Ndna1tna	+	339	IRIS_313-9610	Aus	2923	Os_TE_420949
Os_TE_149632	Chr7	11437975	11437974	SZ-22	+	792	IRIS_313-9610	Aus	2967	*
Os_TE_318016	Chr5	23715032	23715031	SZ-43	+	4039	IRIS_313-9610	Aus	2939	Os_TE_318017
Os_TE_618036	Chr12	17305645	17305644	Copia2	-	6433	IRIS_313-8342	Aus	2964	Os_TE_618037
Os_TE_619065	Chr12	17641134	17641135	Copia2	-	6433	IRIS_313-8342	Aus	2947	Os_TE_619064
Os_TE_565400	Chr2	29907102	29907103	Copia2	+	6433	IRIS_313-8342	Aus	2993	*
Os_TE_764736	Chr10	22219367	22219366	SC-8	+	4951	IRIS_313-8342	Aus	2992	Os_TE_764737
Os_TE_599113	Chr12	9509134	9509133	RireX	-	8828	IRIS_313-8342	Aus	2819	Os_TE_599114
Os_TE_475520	Chr3	27595090	27595089	Copia2	-	6433	IRIS_313-8864	Aus	2978	Os_TE_475521
Os_TE_806490	Chr1	17213948	17213947	SC-8	-	4951	IRIS_313-8864	Aus	2988	*
Os_TE_116692	Chr8	25861486	25861487	SC-8	-	4951	IRIS_313-8864	Aus	2984	Os_TE_116691
Os_TE_667224	Chr11	11191974	11191973	RireX	-	8828	IRIS_313-8864	Aus	2971	*
Os_TE_477011	Chr3	28243274	28243275	RireX	+	8828	IRIS_313-8864	Aus	2987	*
Os_TE_432356	Chr3	9862080	9862081	SZ-22	-	4403	IRIS_313-8864	Aus	2988	Os_TE_432357
Os_TE_238532	Chr6	20492669	20492668	RireX	+	8828	IRIS_313-10150	Aus	2977	Os_TE_238533
Os_TE_162753	Chr7	17076336	17076335	RireX	-	8828	IRIS_313-10150	Aus	2902	*
Os_TE_165912	Chr7	18542772	18542771	RireX	+	8828	IRIS_313-10150	Aus	2884	*
Os_TE_66955	Chr8	5134242	5134241	Harbinger-N9B	+	242	IRIS_313-8641	Aus	2987	Os_TE_66956
Os_TE_846076	Chr1	34629016	34629015	Copia2	+	6433	IRIS_313-8641	Aus	2996	Os_TE_846077
Os_TE_752564	Chr10	17174362	17174361	Copia2	+	6433	IRIS_313-8641	Aus	2985	*
Os_TE_779031	Chr1	5293047	5293048	SC-8	+	4951	IRIS_313-8641	Aus	2985	*
Os_TE_623443	Chr12	19600985	19600986	SC-8	-	4951	IRIS_313-8641	Aus	2918	Os_TE_623442
Os_TE_557471	Chr2	26370073	26370074	SC-8	+	4951	IRIS_313-8641	Aus	2994	*
Os_TE_350753	Chr4	8070586	8070585	SC-8	-	4951	IRIS_313-8641	Aus	2993	Os_TE_350754
Os_TE_525638	Chr2	13167339	13167338	Gypsy-8B	-	4935	IRIS_313-8641	Aus	2977	*
Os_TE_646469	Chr11	2508972	2508973	RireX	-	8828	IRIS_313-8641	Aus	2959	Os_TE_646468
Os_TE_209369	Chr6	7632085	7632084	RireX	+	8828	IRIS_313-8641	Aus	2969	Os_TE_209370
Os_TE_610859	Chr12	14095580	14095581	Truncator2	-	2904	IRIS_313-8641	Aus	2942	*
Os_TE_652728	Chr11	5126773	5126774	EnSpm-13	+	11171	IRIS_313-9641	Aus	2995	*
Os_TE_854632	Chr1	38627766	38627767	Copia2	-	6433	IRIS_313-9641	Aus	2996	Os_TE_854631
Os_TE_858650	Chr1	40423443	40423442	Copia2	-	6433	IRIS_313-9641	Aus	2945	*
Os_TE_236791	Chr6	19742828	19742829	Copia2	+	6433	IRIS_313-9641	Aus	2990	*
Os_TE_249566	Chr6	25069559	25069558	RireX	+	8828	IRIS_313-9641	Aus	2991	Os_TE_249567
Os_TE_424762	Chr3	6408131	6408130	SZ-22	+	792	IRIS_313-9641	Aus	2924	*
Os_TE_711559	Chr11	28796915	28796916	MDR2	-	6967	IRIS_313-8822	Aus	2988	Os_TE_711558
Os_TE_400076	Chr4	30513997	30513996	Mping	-	430	IRIS_313-8822	Aus	2993	Os_TE_400077
Os_TE_711527	Chr11	28792733	28792734	OsTE18	+	129	IRIS_313-8822	Aus	2987	*
Os_TE_301952	Chr5	16852952	16852953	SC-8	+	4951	IRIS_313-8822	Aus	2995	Os_TE_301951
Os_TE_216360	Chr6	10740030	10740031	SC-8	+	4951	IRIS_313-8822	Aus	2996	Os_TE_216359
Os_TE_411309	Chr3	150304	150305	RireX	-	8828	IRIS_313-8822	Aus	2906	*
Os_TE_421081	Chr3	4684390	4684389	RireX	+	8828	IRIS_313-8822	Aus	2987	*
Os_TE_240628	Chr6	21329862	21329861	RireX	+	8828	IRIS_313-8822	Aus	2990	Os_TE_240629
Os_TE_78644	Chr8	10095862	10095863	RireX	+	8828	IRIS_313-8822	Aus	2980	Os_TE_78643
Os_TE_224905	Chr6	14409962	14409963	Truncator2	-	2904	IRIS_313-8822	Aus	2942	*
Os_TE_44780	Chr9	18311766	18311767	Telia	+	141	IRIS_313-10380	Aus	2991	*
Os_TE_521827	Chr2	11517190	11517191	Copia2	-	6433	IRIS_313-10380	Aus	2999	Os_TE_521826
Os_TE_559474	Chr2	27281524	27281525	Copia2	-	6433	IRIS_313-10380	Aus	2993	*
Os_TE_486706	Chr3	32362608	32362607	SC-8	+	4951	IRIS_313-10380	Aus	2976	*
Os_TE_816707	Chr1	21740267	21740266	Retrosat3	-	3112	IRIS_313-10380	Aus	2965	*
Os_TE_838501	Chr1	31076691	31076690	SZ-22	-	4403	IRIS_313-10380	Aus	2943	*
Os_TE_527034	Chr2	13765967	13765966	SZ-22	-	4403	IRIS_313-10380	Aus	2991	*
Os_TE_776291	Chr1	4065144	4065143	Harbinger-N9B	+	241	IRIS_313-8073	Aus	2995	*
Os_TE_815381	Chr1	21151912	21151911	Harbinger-N9B	+	241	IRIS_313-8073	Aus	2989	*
Os_TE_840030	Chr1	31850586	31850585	Harbinger-N9B	+	241	IRIS_313-8073	Aus	2997	*
Os_TE_842500	Chr1	33010174	33010173	Harbinger-N9B	+	241	IRIS_313-8073	Aus	2957	*
Os_TE_381210	Chr4	21701284	21701285	Harbinger-N9B	+	241	IRIS_313-8073	Aus	2995	*
Os_TE_755986	Chr10	18500296	18500297	RireX	-	8828	IRIS_313-8073	Aus	2984	*
Os_TE_644139	Chr11	1322662	1322661	EnSpm-13	-	11171	IRIS_313-11454	Aus	2929	Os_TE_644140
Os_TE_442220	Chr3	14225258	14225259	Copia2	-	6433	IRIS_313-11454	Aus	2935	*
Os_TE_452051	Chr3	18087425	18087424	Copia2	-	6433	IRIS_313-11454	Aus	2994	Os_TE_452052
Os_TE_171004	Chr7	20748163	20748164	SC-3B	-	5748	IRIS_313-11454	Aus	2989	*
Os_TE_768784	Chr1	938006	938007	SC-8	-	4951	IRIS_313-11454	Aus	2870	*
Os_TE_777381	Chr1	4623787	4623788	SC-8	+	4951	IRIS_313-11454	Aus	2992	Os_TE_777380
Os_TE_721260	Chr10	3646064	3646065	Copia2	-	6433	IRIS_313-11456	Aus	2910	*
Os_TE_575696	Chr2	34848658	34848659	Copia2	-	6433	IRIS_313-11456	Aus	2995	*
Os_TE_173846	Chr7	22012501	22012502	Copia2	+	6433	IRIS_313-11456	Aus	2972	*
Os_TE_176870	Chr7	23297955	23297954	Copia2	-	6433	IRIS_313-11456	Aus	2987	*
Os_TE_522190	Chr2	11638590	11638591	Gypsy-8B	-	4935	IRIS_313-11456	Aus	2962	Os_TE_522189
Os_TE_278565	Chr5	6638391	6638392	RireX	-	8828	IRIS_313-11456	Aus	2975	Os_TE_278564
Os_TE_282611	Chr5	8322905	8322906	RireX	-	8828	IRIS_313-11456	Aus	2986	Os_TE_282610
Os_TE_138378	Chr7	6779983	6779984	RireX	+	8828	IRIS_313-11456	Aus	2955	*
Os_TE_362615	Chr4	13396783	13396782	Copi2	-	4733	IRIS_313-11462	Aus	2974	*
Os_TE_368425	Chr4	16746473	16746474	Copi2	-	4733	IRIS_313-11462	Aus	2971	*
Os_TE_789194	Chr1	9520215	9520216	Copia2	+	6433	IRIS_313-11462	Aus	2990	Os_TE_789193
Os_TE_425477	Chr3	6790221	6790220	SC-8	+	4951	IRIS_313-11462	Aus	2952	Os_TE_425478
Os_TE_285508	Chr5	9592805	9592806	SC-8	-	4951	IRIS_313-11462	Aus	2977	*
Os_TE_261920	Chr6	30343814	30343815	DTH_Ors78	-	253	IRIS_313-11483	Aus	2996	Os_TE_261919
Os_TE_823701	Chr1	24664671	24664672	Harbinger-N9B	+	242	IRIS_313-11483	Aus	2988	*
Os_TE_485370	Chr3	31787330	31787331	Harbinger-N9B	+	242	IRIS_313-11483	Aus	2999	*
Os_TE_40449	Chr9	16436975	16436974	Harbinger-N9B	+	242	IRIS_313-11483	Aus	2948	*
Os_TE_534382	Chr2	16911931	16911932	OsCopia2	+	5476	IRIS_313-11483	Aus	2971	Os_TE_534381
Os_TE_750453	Chr10	16207750	16207749	SC-8	-	4951	IRIS_313-11483	Aus	2995	Os_TE_750454
Os_TE_264090	Chr5	364462	364461	SC-8	-	4951	IRIS_313-11483	Aus	2987	*
Os_TE_137529	Chr7	6375646	6375645	Copia2	+	6433	IRIS_313-11489	Aus	2997	*
Os_TE_844588	Chr1	33997280	33997279	OsCopia2	+	5476	IRIS_313-11489	Aus	2908	Os_TE_844589
Os_TE_791383	Chr1	10509447	10509446	RireX	-	8828	IRIS_313-11489	Aus	2844	*
Os_TE_559541	Chr2	27325624	27325625	RireX	-	8828	IRIS_313-11489	Aus	2991	Os_TE_559540
Os_TE_387373	Chr4	24415930	24415931	RireX	+	8828	IRIS_313-11489	Aus	2994	Os_TE_387372
Os_TE_76809	Chr8	9221561	9221562	SpmLike	+	10989	IRIS_313-11595	Aus	2963	*
Os_TE_166842	Chr7	18960319	18960320	DTH_Ors78	-	253	IRIS_313-11595	Aus	2861	Os_TE_166841
Os_TE_115320	Chr8	25251991	25251992	DTH_Ors78	+	251	IRIS_313-11595	Aus	2949	*
Os_TE_684380	Chr11	18396321	18396320	SC-3B	+	5553	IRIS_313-11595	Aus	2997	*
Os_TE_486705	Chr3	32361463	32361464	SC-3B	+	5553	IRIS_313-11595	Aus	2985	Os_TE_486704
Os_TE_156923	Chr7	14669539	14669540	SC-3B	+	5553	IRIS_313-11595	Aus	2991	*
Os_TE_405463	Chr4	32769180	32769179	SC-3B	-	5748	IRIS_313-11595	Aus	2995	Os_TE_405464
Os_TE_258537	Chr6	28675720	28675721	SC-3B	-	5748	IRIS_313-11595	Aus	2991	Os_TE_258536
Os_TE_839484	Chr1	31621700	31621701	SC-8	-	4951	IRIS_313-11595	Aus	2998	Os_TE_839483
Os_TE_754400	Chr10	17871107	17871108	SC-8	+	4951	IRIS_313-11595	Aus	2987	Os_TE_754399
Os_TE_536937	Chr2	18046041	18046040	SC-8	-	4951	IRIS_313-11595	Aus	2989	*
Os_TE_558770	Chr2	26964847	26964848	SC-8	-	4951	IRIS_313-11595	Aus	2982	Os_TE_558769
Os_TE_171837	Chr7	21139858	21139859	RireX	-	8828	IRIS_313-11595	Aus	2977	Os_TE_171836
Os_TE_764319	Chr10	22059323	22059322	Cpsc2	-	5202	IRIS_313-11602	Aus	2991	*
Os_TE_542857	Chr2	20375661	20375660	SC-8	-	4951	IRIS_313-11602	Aus	2994	Os_TE_542858
Os_TE_261959	Chr6	30374113	30374112	SC-8	-	4951	IRIS_313-11602	Aus	2992	Os_TE_261960
Os_TE_785363	Chr1	7843672	7843673	RireX	-	8828	IRIS_313-11602	Aus	2998	Os_TE_785362
Os_TE_800337	Chr1	14387424	14387425	RireX	+	8828	IRIS_313-11602	Aus	2963	*
Os_TE_251010	Chr6	25697611	25697612	RireX	-	8828	IRIS_313-11602	Aus	2961	Os_TE_251009
Os_TE_770317	Chr1	1515107	1515108	Copi2	-	4733	IRIS_313-11617	Aus	2801	*
Os_TE_284477	Chr5	9142664	9142665	Copi2	-	4733	IRIS_313-11617	Aus	2965	*
Os_TE_261569	Chr6	30160745	30160746	Copia2	-	6433	IRIS_313-11617	Aus	2996	*
Os_TE_648476	Chr11	3335427	3335426	SC-8	-	4951	IRIS_313-11617	Aus	2986	Os_TE_648477
Os_TE_577731	Chr2	35851383	35851384	Gypsy-8B	-	4935	IRIS_313-11617	Aus	2981	Os_TE_577730
Os_TE_577209	Chr2	35542271	35542270	Gypsy-A	-	8951	IRIS_313-11617	Aus	2981	*
Os_TE_127742	Chr7	2069351	2069352	Retrosat2	+	12796	IRIS_313-11617	Aus	2996	Os_TE_127741
Os_TE_489845	Chr3	33734861	33734860	RireX	-	8828	IRIS_313-11617	Aus	2990	Os_TE_489846
Os_TE_175649	Chr7	22762018	22762019	RireX	-	8828	IRIS_313-11617	Aus	2996	Os_TE_175648
Os_TE_101737	Chr8	19746872	19746871	SZ-22	-	4403	IRIS_313-11617	Aus	2964	*
Os_TE_680437	Chr11	16923430	16923431	SZ-40	+	2465	IRIS_313-11617	Aus	2981	Os_TE_680436
Os_TE_842328	Chr1	32933731	32933730	Copia2	-	6433	IRIS_313-11618	Aus	2984	*
Os_TE_523970	Chr2	12466570	12466571	Copia2	-	6433	IRIS_313-11618	Aus	2979	Os_TE_523969
Os_TE_678963	Chr11	16323181	16323180	SC-8	-	4951	IRIS_313-11618	Aus	2991	*
Os_TE_579580	Chr12	995332	995331	RireX	+	8828	IRIS_313-11618	Aus	2983	*
Os_TE_420266	Chr3	4324094	4324095	RireX	-	8828	IRIS_313-11618	Aus	2993	Os_TE_420265
Os_TE_608355	Chr12	12960564	12960565	SZ-22	+	759	IRIS_313-11618	Aus	2992	Os_TE_608354
Os_TE_756531	Chr10	18733043	18733042	MDR2	-	6967	IRIS_313-11619	Aus	2740	*
Os_TE_821945	Chr1	23969501	23969500	Telia	-	141	IRIS_313-11619	Aus	2968	*
Os_TE_828848	Chr1	26864367	26864366	SC-8	+	4951	IRIS_313-11619	Aus	2987	Os_TE_828849
Os_TE_47901	Chr9	19730850	19730851	SC-8	+	4951	IRIS_313-11619	Aus	2948	*
Os_TE_54634	Chr9	22521980	22521981	SC-8	-	4951	IRIS_313-11619	Aus	2980	Os_TE_54633
Os_TE_824965	Chr1	25163093	25163092	Gypsy-8B	-	4935	IRIS_313-11619	Aus	2966	Os_TE_824966
Os_TE_30801	Chr9	12554312	12554311	SZ-22	-	4403	IRIS_313-11619	Aus	2952	*
Os_TE_493167	Chr3	35170803	35170802	Telia	-	141	IRIS_313-11620	Aus	2984	Os_TE_493168
Os_TE_124186	Chr7	488338	488339	Trep215	-	238	IRIS_313-11620	Aus	2982	*
Os_TE_738916	Chr10	11203978	11203979	Copia2	+	6433	IRIS_313-11620	Aus	2986	Os_TE_738915
Os_TE_641078	Chr12	27170599	27170600	Copia2	+	6433	IRIS_313-11620	Aus	2987	*
Os_TE_747718	Chr10	14955423	14955424	SC-8	-	4951	IRIS_313-11620	Aus	2994	Os_TE_747717
Os_TE_114200	Chr8	24839993	24839992	SC-8	-	4951	IRIS_313-11620	Aus	2994	Os_TE_114201
Os_TE_123730	Chr7	298615	298616	Retrosat4	+	13504	IRIS_313-11620	Aus	2996	Os_TE_123729
Os_TE_759819	Chr10	20080708	20080707	RireX	-	8828	IRIS_313-11620	Aus	2974	*
Os_TE_317977	Chr5	23683821	23683820	RireX	+	8828	IRIS_313-11620	Aus	2994	Os_TE_317978
Os_TE_231874	Chr6	17248479	17248478	RireX	-	8828	IRIS_313-11620	Aus	2988	Os_TE_231875
Os_TE_854892	Chr1	38719477	38719476	Harbinger-N9B	+	231	IRIS_313-11629	Aus	2985	*
Os_TE_388526	Chr4	24950395	24950394	SC-8	+	4951	IRIS_313-11629	Aus	2888	Os_TE_388527
Os_TE_839947	Chr1	31817539	31817540	RireX	-	8828	IRIS_313-11629	Aus	2948	Os_TE_839946
Os_TE_666381	Chr11	10869587	10869586	RireX	+	8828	IRIS_313-11629	Aus	2996	Os_TE_666382
Os_TE_532759	Chr2	16227092	16227093	SZ-22	-	4403	IRIS_313-11629	Aus	2976	Os_TE_532758
Os_TE_444096	Chr3	14957575	14957576	Type M	-	221	IRIS_313-11712	Aus	2979	Os_TE_444095
Os_TE_195376	Chr6	1915390	1915391	SC-3B	+	5553	IRIS_313-11712	Aus	2990	*
Os_TE_498036	Chr2	1126854	1126855	SC-7	+	4431	IRIS_313-11712	Aus	2990	*
Os_TE_191730	Chr6	236547	236546	SC-7	+	4431	IRIS_313-11712	Aus	2996	Os_TE_191731
Os_TE_837507	Chr1	30675715	30675716	RireX	+	8828	IRIS_313-11712	Aus	2977	*
Os_TE_460176	Chr3	21472616	21472617	RireX	-	8828	IRIS_313-11712	Aus	2921	Os_TE_460175
Os_TE_313065	Chr5	21585156	21585157	RireX	+	8828	IRIS_313-11712	Aus	2984	Os_TE_313064
Os_TE_80803	Chr8	10906427	10906426	RireX	-	8828	IRIS_313-11712	Aus	2983	*
Os_TE_51627	Chr9	21283347	21283348	Snabo	+	235	IRIS_313-11737	Aus	2990	Os_TE_51628
Os_TE_792643	Chr1	11114985	11114984	Copia2	+	6433	IRIS_313-11737	Aus	2993	Os_TE_792644
Os_TE_727482	Chr10	6134317	6134316	Copia2	-	6433	IRIS_313-11737	Aus	2934	Os_TE_727483
Os_TE_650491	Chr11	4154975	4154976	Copia2	+	6433	IRIS_313-11737	Aus	2990	*
Os_TE_629295	Chr12	22422047	22422046	Copia2	-	6433	IRIS_313-11737	Aus	2922	Os_TE_629296
Os_TE_416661	Chr3	2688588	2688587	Copia2	-	6433	IRIS_313-11737	Aus	2991	Os_TE_416662
Os_TE_421327	Chr3	4800932	4800933	Copia2	-	6433	IRIS_313-11737	Aus	2838	Os_TE_421326
Os_TE_422450	Chr3	5261704	5261703	Copia2	+	6433	IRIS_313-11737	Aus	2969	Os_TE_422451
Os_TE_472626	Chr3	26501039	26501040	Copia2	+	6433	IRIS_313-11737	Aus	2985	Os_TE_472625
Os_TE_345475	Chr4	5520569	5520570	Copia2	-	6433	IRIS_313-11737	Aus	2995	Os_TE_345474
Os_TE_262207	Chr6	30517912	30517913	Copia2	-	6433	IRIS_313-11737	Aus	2946	Os_TE_262206
Os_TE_740700	Chr10	11936995	11936994	SC-8	+	4951	IRIS_313-11737	Aus	2944	Os_TE_740701
Os_TE_439744	Chr3	13111701	13111700	SC-8	+	4951	IRIS_313-11737	Aus	2988	Os_TE_439745
Os_TE_130451	Chr7	3239219	3239220	Gypsy-8B	-	4935	IRIS_313-11737	Aus	2967	Os_TE_130450
Os_TE_778728	Chr1	5160659	5160660	RireX	-	8828	IRIS_313-11737	Aus	2740	Os_TE_778727
Os_TE_704366	Chr11	25969447	25969448	RireX	+	8828	IRIS_313-11737	Aus	2835	*
Os_TE_582942	Chr12	2634842	2634843	RireX	+	8828	IRIS_313-11737	Aus	2916	*
Os_TE_544253	Chr2	21017436	21017435	RireX	+	8828	IRIS_313-11737	Aus	2990	Os_TE_544254
Os_TE_269479	Chr5	2818803	2818802	RireX	+	8828	IRIS_313-11737	Aus	2989	*
Os_TE_317036	Chr5	23287646	23287647	RireX	+	8828	IRIS_313-11737	Aus	2995	Os_TE_317035
Os_TE_118086	Chr8	26409736	26409735	RireX	+	8828	IRIS_313-11737	Aus	2994	Os_TE_118087
Os_TE_31342	Chr9	12743547	12743548	RireX	+	8828	IRIS_313-11737	Aus	2987	Os_TE_31341
Os_TE_40021	Chr9	16266908	16266909	RireX	-	8828	IRIS_313-11737	Aus	2860	*
Os_TE_87363	Chr8	13738492	13738491	SZ-22	+	792	IRIS_313-11737	Aus	2983	Os_TE_87364
Os_TE_508962	Chr2	5999700	5999701	RireX	-	8828	IRIS_313-11809	Aus	2999	Os_TE_508961
Os_TE_422213	Chr3	5154097	5154098	RireX	-	8828	IRIS_313-11809	Aus	2991	Os_TE_422212
Os_TE_410830	Chr4	35363529	35363530	Copia2	-	6433	IRIS_313-11917	Aus	2940	Os_TE_410829
Os_TE_50389	Chr9	20767450	20767449	SC-8	+	4951	IRIS_313-11917	Aus	2993	Os_TE_50390
Os_TE_55020	Chr9	22724156	22724155	SC-8	+	4951	IRIS_313-11917	Aus	2994	Os_TE_55021
Os_TE_698927	Chr11	23895928	23895929	Telia	-	141	IRIS_313-11982	Aus	2993	Os_TE_698926
Os_TE_263896	Chr5	287804	287805	Harbinger-N9B	+	242	IRIS_313-11982	Aus	2991	*
Os_TE_509999	Chr2	6492753	6492754	SC-8	+	4951	IRIS_313-11982	Aus	2895	*
Os_TE_491730	Chr3	34527734	34527733	SC-8	-	4951	IRIS_313-11982	Aus	2994	*
Os_TE_659836	Chr11	8072513	8072512	RireX	+	8828	IRIS_313-11982	Aus	2927	Os_TE_659837
Os_TE_43755	Chr9	17841065	17841064	RireX	-	8828	IRIS_313-11982	Aus	2847	*
Os_TE_222646	Chr6	13469059	13469058	SZ-22	+	791	IRIS_313-11982	Aus	2989	*
Os_TE_664679	Chr11	10207851	10207850	Copi2	+	4733	IRIS_313-12055	Aus	2975	Os_TE_664680
Os_TE_448569	Chr3	16695889	16695888	Copi2	+	4733	IRIS_313-12055	Aus	2999	Os_TE_448570
Os_TE_402014	Chr4	31344850	31344849	Copi2	+	4733	IRIS_313-12055	Aus	2956	Os_TE_402015
Os_TE_263875	Chr5	279609	279610	Copi2	-	4733	IRIS_313-12055	Aus	2841	*
Os_TE_117421	Chr8	26163949	26163948	Copi2	+	4733	IRIS_313-12055	Aus	2990	Os_TE_117422
Os_TE_831244	Chr1	27934547	27934548	Copia2	+	6433	IRIS_313-12055	Aus	2995	Os_TE_831243
Os_TE_762223	Chr10	21124911	21124912	Copia2	+	6433	IRIS_313-12055	Aus	2990	Os_TE_762222
Os_TE_612460	Chr12	14735909	14735908	Copia2	+	6433	IRIS_313-12055	Aus	2982	*
Os_TE_637999	Chr12	25998395	25998394	Copia2	+	6433	IRIS_313-12055	Aus	2997	Os_TE_638000
Os_TE_357519	Chr4	11062267	11062266	Copia2	-	6433	IRIS_313-12055	Aus	2964	*
Os_TE_390026	Chr4	25686419	25686420	Copia2	+	6433	IRIS_313-12055	Aus	2994	Os_TE_390025
Os_TE_198544	Chr6	3347215	3347214	Copia2	-	6433	IRIS_313-12055	Aus	2858	Os_TE_198545
Os_TE_172288	Chr7	21333568	21333569	Copia2	-	6433	IRIS_313-12055	Aus	2701	*
Os_TE_428133	Chr3	8042000	8042001	SC-8	-	4951	IRIS_313-12055	Aus	2995	Os_TE_428132
Os_TE_431999	Chr3	9705421	9705420	SC-8	-	4951	IRIS_313-12055	Aus	2989	Os_TE_432000
Os_TE_378005	Chr4	20591898	20591899	SC-8	+	4951	IRIS_313-12055	Aus	2989	Os_TE_378004
Os_TE_264200	Chr5	445530	445531	SC-8	-	4951	IRIS_313-12055	Aus	2983	Os_TE_264199
Os_TE_768845	Chr1	962377	962376	RireX	+	8828	IRIS_313-12055	Aus	2852	Os_TE_768846
Os_TE_827121	Chr1	26087121	26087122	RireX	+	8828	IRIS_313-12055	Aus	2955	Os_TE_827120
Os_TE_842055	Chr1	32793164	32793165	RireX	-	8828	IRIS_313-12055	Aus	2994	Os_TE_842054
Os_TE_199345	Chr6	3766845	3766844	RireX	-	8828	IRIS_313-12055	Aus	2975	Os_TE_199346
Os_TE_679810	Chr11	16659885	16659886	SZ-62	+	3649	IRIS_313-12055	Aus	2980	*
Os_TE_4084	Chr9	1044330	1044331	SZ-62	-	3649	IRIS_313-12055	Aus	2989	*
Os_TE_796795	Chr1	12884061	12884062	Copia2	+	6433	IRIS_313-12139	Aus	2971	Os_TE_796794
Os_TE_843782	Chr1	33618913	33618914	Copia2	-	6433	IRIS_313-12139	Aus	2994	*
Os_TE_851168	Chr1	36947526	36947527	Copia2	-	6433	IRIS_313-12139	Aus	2999	Os_TE_851167
Os_TE_862504	Chr1	42039822	42039823	Copia2	-	6433	IRIS_313-12139	Aus	2997	Os_TE_862503
Os_TE_863396	Chr1	42380176	42380175	Copia2	-	6433	IRIS_313-12139	Aus	2994	*
Os_TE_716852	Chr10	1838955	1838956	Copia2	-	6433	IRIS_313-12139	Aus	2782	*
Os_TE_766438	Chr10	22953238	22953239	Copia2	-	6433	IRIS_313-12139	Aus	2997	Os_TE_766437
Os_TE_652848	Chr11	5174063	5174062	Copia2	-	6433	IRIS_313-12139	Aus	2834	*
Os_TE_510925	Chr2	6872250	6872251	Copia2	-	6433	IRIS_313-12139	Aus	2954	Os_TE_510924
Os_TE_428740	Chr3	8336656	8336657	Copia2	+	6433	IRIS_313-12139	Aus	2999	Os_TE_428739
Os_TE_334305	Chr4	985086	985087	Copia2	-	6433	IRIS_313-12139	Aus	2942	Os_TE_334304
Os_TE_405566	Chr4	32827070	32827071	Copia2	-	6433	IRIS_313-12139	Aus	2993	*
Os_TE_201601	Chr6	4717028	4717029	Copia2	+	6433	IRIS_313-12139	Aus	2979	Os_TE_201600
Os_TE_238436	Chr6	20447888	20447889	Copia2	+	6433	IRIS_313-12139	Aus	2987	Os_TE_238435
Os_TE_141602	Chr7	8127941	8127942	Copia2	+	6433	IRIS_313-12139	Aus	2876	*
Os_TE_46328	Chr9	18994190	18994191	Copia2	-	6433	IRIS_313-12139	Aus	2986	*
Os_TE_809845	Chr1	18524154	18524155	Cpsc2	-	5202	IRIS_313-12139	Aus	2920	Os_TE_809844
Os_TE_695555	Chr11	22564368	22564367	SC-8	-	4951	IRIS_313-12139	Aus	2989	Os_TE_695556
Os_TE_446873	Chr3	16025329	16025330	RireX	-	8828	IRIS_313-12139	Aus	2867	Os_TE_446872
Os_TE_327340	Chr5	28200492	28200491	DTH_Ors78	+	251	IRIS_313-12183	Aus	2997	Os_TE_327341
Os_TE_327319	Chr5	28195411	28195410	Harbinger-N9B	+	242	IRIS_313-12183	Aus	2935	*
Os_TE_516953	Chr2	9454799	9454798	Mping	-	430	IRIS_313-12183	Aus	2981	Os_TE_516954
Os_TE_326661	Chr5	27919051	27919052	Ndna2tna	-	346	IRIS_313-12183	Aus	2991	*
Os_TE_254125	Chr6	26950735	26950736	Copia2	-	6433	IRIS_313-12183	Aus	2955	Os_TE_254124
Os_TE_499022	Chr2	1568299	1568300	SC-8	+	4951	IRIS_313-12183	Aus	2997	Os_TE_499021
Os_TE_502324	Chr2	3215279	3215278	SC-8	-	4951	IRIS_313-12183	Aus	2999	Os_TE_502325
Os_TE_507661	Chr2	5462660	5462659	SC-8	+	4951	IRIS_313-12183	Aus	2972	*
Os_TE_842838	Chr1	33203683	33203682	RireX	-	8828	IRIS_313-12183	Aus	2984	*
Os_TE_245252	Chr6	23225502	23225501	Helitron8	+	8831	IRIS_313-10549	Aus	2964	*
Os_TE_245271	Chr6	23231157	23231158	Copi2	-	4733	IRIS_313-10549	Aus	2964	*
Os_TE_15067	Chr9	6010976	6010975	Copia2	+	6433	IRIS_313-10549	Aus	2978	Os_TE_15068
Os_TE_302223	Chr5	16967430	16967431	SC-8	+	4951	IRIS_313-10549	Aus	2992	Os_TE_302222
Os_TE_320819	Chr5	25056100	25056099	SC-8	+	4951	IRIS_313-10549	Aus	2995	*
Os_TE_448443	Chr3	16634660	16634661	RireX	+	8828	IRIS_313-10549	Aus	2789	Os_TE_448442
Os_TE_715943	Chr10	1529809	1529808	DTH_Ors78	+	251	IRIS_313-10587	Aus	2927	*
Os_TE_749475	Chr10	15815070	15815069	SC-8	+	4951	IRIS_313-10587	Aus	2992	Os_TE_749476
Os_TE_357917	Chr4	11265107	11265108	RireX	-	8828	IRIS_313-10587	Aus	2997	Os_TE_357916
Os_TE_252398	Chr6	26382178	26382179	RireX	-	8828	IRIS_313-10587	Aus	2987	*
Os_TE_399735	Chr4	30309969	30309970	Copia2	+	6433	IRIS_313-10604	Aus	2999	Os_TE_399734
Os_TE_740820	Chr10	11994120	11994121	SC-8	-	4951	IRIS_313-10604	Aus	2997	*
Os_TE_387291	Chr4	24385045	24385046	SC-8	-	4951	IRIS_313-10604	Aus	2986	Os_TE_387290
Os_TE_90377	Chr8	15125683	15125682	SC-8	-	4951	IRIS_313-10604	Aus	2978	Os_TE_90378
Os_TE_325243	Chr5	27258908	27258907	SC-8	+	4951	IRIS_313-10606	Aus	2955	Os_TE_325244
Os_TE_812847	Chr1	19988524	19988525	RireX	-	8828	IRIS_313-10606	Aus	2962	Os_TE_812846
Os_TE_812713	Chr1	19917837	19917838	Copi2	-	4733	IRIS_313-10608	Aus	2993	*
Os_TE_627448	Chr12	21667366	21667367	SC-8	+	4951	IRIS_313-10608	Aus	2911	Os_TE_627447
Os_TE_563591	Chr2	29114353	29114354	SC-8	+	4951	IRIS_313-10608	Aus	2993	Os_TE_563590
Os_TE_124781	Chr7	756673	756674	SC-8	-	4951	IRIS_313-10608	Aus	2989	Os_TE_124780
Os_TE_860090	Chr1	41019160	41019161	Gypsy-8B	+	4935	IRIS_313-10608	Aus	2991	Os_TE_860089
Os_TE_500595	Chr2	2335493	2335492	SC-8	+	4951	IRIS_313-10734	Aus	2984	*
Os_TE_103415	Chr8	20393444	20393445	SC-8	-	4951	IRIS_313-10734	Aus	2954	Os_TE_103414
Os_TE_246724	Chr6	23866764	23866765	RireX	+	8828	IRIS_313-10734	Aus	2984	Os_TE_246723
Os_TE_189770	Chr7	29114814	29114813	Copia2	+	6433	IRIS_313-10735	Aus	2989	Os_TE_189771
Os_TE_80250	Chr8	10680850	10680851	Copia2	-	6433	IRIS_313-10735	Aus	2982	Os_TE_80249
Os_TE_646492	Chr11	2514914	2514913	SC-8	-	4951	IRIS_313-10735	Aus	2999	Os_TE_646493
Os_TE_218116	Chr6	11462713	11462714	SC-8	-	4951	IRIS_313-10735	Aus	2983	Os_TE_218115
Os_TE_714262	Chr10	817627	817628	RireX	+	8828	IRIS_313-10735	Aus	2934	*
Os_TE_506837	Chr2	5052294	5052295	RireX	-	8828	IRIS_313-10735	Aus	2996	Os_TE_506836
Os_TE_457464	Chr3	20415903	20415904	SC-8	+	4988	IRIS_313-10736	Aus	2964	*
Os_TE_833051	Chr1	28677798	28677799	SC-8	+	4951	IRIS_313-10736	Aus	2986	Os_TE_833050
Os_TE_488707	Chr3	33189002	33189003	SC-8	-	4951	IRIS_313-10736	Aus	2999	Os_TE_488706
Os_TE_362136	Chr4	13209580	13209581	SC-8	-	4951	IRIS_313-10736	Aus	2965	Os_TE_362135
Os_TE_270549	Chr5	3325148	3325149	SC-8	-	4951	IRIS_313-10736	Aus	2991	Os_TE_270548
Os_TE_251054	Chr6	25729893	25729892	SC-8	-	4951	IRIS_313-10736	Aus	2987	Os_TE_251055
Os_TE_45221	Chr9	18493868	18493869	SC-8	+	4951	IRIS_313-10736	Aus	2998	Os_TE_45220
Os_TE_440079	Chr3	13255783	13255782	Rire2	-	11306	IRIS_313-10736	Aus	2992	Os_TE_440080
Os_TE_828417	Chr1	26690119	26690118	RireX	-	8828	IRIS_313-10736	Aus	2997	Os_TE_828418
Os_TE_534562	Chr2	16994328	16994329	RireX	+	8828	IRIS_313-10736	Aus	2857	*
Os_TE_458361	Chr3	20749444	20749445	RireX	-	8828	IRIS_313-10736	Aus	2922	Os_TE_458360
Os_TE_495675	Chr3	36394881	36394882	RireX	-	8828	IRIS_313-10736	Aus	2838	Os_TE_495674
Os_TE_207379	Chr6	6889542	6889543	RireX	+	8828	IRIS_313-10736	Aus	2998	Os_TE_207378
Os_TE_148758	Chr7	11032429	11032430	RireX	+	8828	IRIS_313-10736	Aus	2987	Os_TE_148757
Os_TE_493459	Chr3	35284982	35284983	OsTE24	-	683	IRIS_313-10737	Aus	2959	*
Os_TE_125479	Chr7	1052363	1052362	Mping	-	430	IRIS_313-10737	Aus	2993	Os_TE_125480
Os_TE_832167	Chr1	28356580	28356579	Ndna2tna	+	346	IRIS_313-10737	Aus	2753	*
Os_TE_641240	Chr12	27262237	27262236	Copia2	+	6433	IRIS_313-10737	Aus	2982	Os_TE_641241
Os_TE_102682	Chr8	20080102	20080103	Copia2	-	6433	IRIS_313-10737	Aus	2994	*
Os_TE_837129	Chr1	30503865	30503864	SC-8	+	4951	IRIS_313-10737	Aus	2987	Os_TE_837130
Os_TE_427543	Chr3	7777538	7777539	SC-8	+	4951	IRIS_313-10737	Aus	2990	Os_TE_427542
Os_TE_633118	Chr12	23955949	23955948	RireX	-	8828	IRIS_313-10737	Aus	2856	Os_TE_633119
Os_TE_635342	Chr12	24913776	24913775	RireX	+	8828	IRIS_313-10737	Aus	2976	*
Os_TE_490746	Chr3	34122960	34122961	RireX	+	8828	IRIS_313-10737	Aus	2980	Os_TE_490745
Os_TE_407777	Chr4	33887137	33887138	RireX	-	8828	IRIS_313-10737	Aus	2997	Os_TE_407776
Os_TE_266947	Chr5	1680939	1680938	RireX	+	8828	IRIS_313-10737	Aus	2983	Os_TE_266948
Os_TE_290776	Chr5	12173646	12173647	SZ-22	+	792	IRIS_313-10737	Aus	2888	Os_TE_290775
Os_TE_518123	Chr2	9977832	9977833	SC-8	-	4951	IRIS_313-10849	Aus	2992	Os_TE_518122
Os_TE_319033	Chr5	24187549	24187548	SC-8	-	4951	IRIS_313-10849	Aus	2997	*
Os_TE_195692	Chr6	2096835	2096836	SC-8	+	4951	IRIS_313-10849	Aus	2997	Os_TE_195691
Os_TE_251485	Chr6	25970054	25970053	SC-8	+	4951	IRIS_313-10849	Aus	2981	Os_TE_251486
Os_TE_129486	Chr7	2717191	2717190	RireX	+	8828	IRIS_313-10849	Aus	2883	*
Os_TE_542300	Chr2	20147054	20147053	SZ-22	+	4403	IRIS_313-10849	Aus	2997	*
Os_TE_482493	Chr3	30492774	30492773	Harbinger-N9B	+	242	IRIS_313-10852	Aus	2991	*
Os_TE_402209	Chr4	31409200	31409201	Copia2	+	6433	IRIS_313-10852	Aus	2995	Os_TE_402208
Os_TE_586785	Chr12	4215134	4215135	SC-8	+	4951	IRIS_313-10852	Aus	2969	Os_TE_586784
Os_TE_479669	Chr3	29298612	29298613	SC-8	+	4951	IRIS_313-10852	Aus	2998	Os_TE_479668
Os_TE_336344	Chr4	1861122	1861121	SC-8	-	4951	IRIS_313-10852	Aus	2983	Os_TE_336345
Os_TE_397865	Chr4	29334611	29334610	SC-8	+	4951	IRIS_313-10852	Aus	2985	Os_TE_397866
Os_TE_264756	Chr5	698195	698196	SC-8	-	4951	IRIS_313-10852	Aus	2983	*
Os_TE_228474	Chr6	15814121	15814120	SC-8	-	4951	IRIS_313-10852	Aus	2998	*
Os_TE_137255	Chr7	6236204	6236205	SC-8	-	4951	IRIS_313-10852	Aus	2948	Os_TE_137254
Os_TE_252131	Chr6	26260161	26260162	Gypsy-8B	-	4935	IRIS_313-10852	Aus	2963	*
Os_TE_386564	Chr4	24061924	24061925	RireX	-	8828	IRIS_313-10852	Aus	2988	Os_TE_386563
Os_TE_452681	Chr3	18488327	18488328	SZ-22	+	792	IRIS_313-10852	Aus	2979	*
Os_TE_632860	Chr12	23852589	23852590	Copia2	-	6433	IRIS_313-10854	Aus	2986	Os_TE_632859
Os_TE_548237	Chr2	22746744	22746743	Copia2	-	6433	IRIS_313-10854	Aus	2971	*
Os_TE_421227	Chr3	4751378	4751379	Copia2	-	6433	IRIS_313-10854	Aus	2993	*
Os_TE_309456	Chr5	20007299	20007298	Copia2	-	6433	IRIS_313-10854	Aus	2897	Os_TE_309457
Os_TE_256442	Chr6	27856411	27856412	Copia2	+	6433	IRIS_313-10854	Aus	2987	Os_TE_256441
Os_TE_133308	Chr7	4521543	4521544	Copia2	+	6433	IRIS_313-10854	Aus	2983	Os_TE_133307
Os_TE_182234	Chr7	25715923	25715922	Copia2	+	6433	IRIS_313-10854	Aus	2991	Os_TE_182235
Os_TE_184368	Chr7	26627547	26627548	Copia2	-	6433	IRIS_313-10854	Aus	2990	Os_TE_184367
Os_TE_762870	Chr10	21390364	21390365	SC-8	+	4951	IRIS_313-10854	Aus	2994	Os_TE_762869
Os_TE_192808	Chr6	825368	825367	SC-8	+	4951	IRIS_313-10854	Aus	2995	Os_TE_192809
Os_TE_62504	Chr8	3149179	3149180	SC-8	-	4951	IRIS_313-10854	Aus	2996	*
Os_TE_97969	Chr8	18256922	18256921	SC-8	-	4951	IRIS_313-10854	Aus	2990	Os_TE_97970
Os_TE_89575	Chr8	14720631	14720630	RireX	+	8828	IRIS_313-10854	Aus	2985	Os_TE_89576
Os_TE_91673	Chr8	15674950	15674951	RireX	-	8828	IRIS_313-10854	Aus	2980	Os_TE_91672
Os_TE_773848	Chr1	3057227	3057226	Copi2	-	4733	IRIS_313-10861	Aus	2982	Os_TE_773849
Os_TE_487828	Chr3	32865259	32865260	SC-8	-	4951	IRIS_313-10861	Aus	2995	Os_TE_487827
Os_TE_322679	Chr5	25945432	25945433	SC-8	-	4951	IRIS_313-10861	Aus	2989	Os_TE_322678
Os_TE_277551	Chr5	6297600	6297599	RireX	-	8828	IRIS_313-10861	Aus	2984	*
Os_TE_182527	Chr7	25852271	25852272	RireX	-	8828	IRIS_313-10861	Aus	2988	*
Os_TE_145599	Chr7	9739539	9739540	SZ-22	+	791	IRIS_313-10861	Aus	2731	*
Os_TE_291612	Chr5	12399108	12399107	SZ-22	-	4403	IRIS_313-10861	Aus	2920	*
Os_TE_506558	Chr2	4939540	4939539	SC-8	+	4951	IRIS_313-10869	Aus	2927	*
Os_TE_405093	Chr4	32576199	32576200	SC-8	+	4951	IRIS_313-10869	Aus	2986	Os_TE_405092
Os_TE_58018	Chr8	1056677	1056678	RireX	+	8828	IRIS_313-10869	Aus	2846	Os_TE_58017
Os_TE_751733	Chr10	16709201	16709202	Copi2	+	4733	IRIS_313-10871	Aus	2996	Os_TE_751732
Os_TE_822142	Chr1	24039999	24040000	Copia2	+	6433	IRIS_313-10871	Aus	2839	Os_TE_822141
Os_TE_742079	Chr10	12482597	12482596	Copia2	+	6433	IRIS_313-10871	Aus	2976	Os_TE_742080
Os_TE_680887	Chr11	17081679	17081680	Copia2	-	6433	IRIS_313-10871	Aus	2979	Os_TE_680886
Os_TE_569620	Chr2	31960340	31960341	Copia2	-	6433	IRIS_313-10871	Aus	2994	*
Os_TE_327792	Chr5	28442955	28442954	Copia2	-	6433	IRIS_313-10871	Aus	2976	*
Os_TE_195504	Chr6	1961944	1961943	Copia2	-	6433	IRIS_313-10871	Aus	2997	*
Os_TE_241616	Chr6	21678298	21678299	Copia2	-	6433	IRIS_313-10871	Aus	2968	Os_TE_241615
Os_TE_26108	Chr9	10749241	10749240	Copia2	-	6433	IRIS_313-10871	Aus	2915	*
Os_TE_788724	Chr1	9293283	9293282	RireX	-	8828	IRIS_313-10871	Aus	2944	Os_TE_788725
Os_TE_505604	Chr2	4585926	4585925	RireX	-	8828	IRIS_313-10871	Aus	2990	Os_TE_505605
Os_TE_351163	Chr4	8258947	8258948	RireX	+	8828	IRIS_313-10871	Aus	2990	*
Os_TE_808635	Chr1	18016078	18016077	Telia	-	141	IRIS_313-10875	Aus	2994	Os_TE_808636
Os_TE_279231	Chr5	6904693	6904694	RireX	+	8828	IRIS_313-10875	Aus	2992	*
Os_TE_853744	Chr1	38235216	38235217	SZ-22	+	759	IRIS_313-10875	Aus	2980	Os_TE_853743
Os_TE_393243	Chr4	27292452	27292451	Copi2	-	4733	IRIS_313-10876	Aus	2982	*
Os_TE_409104	Chr4	34528610	34528611	Copi2	-	4733	IRIS_313-10876	Aus	2748	Os_TE_409103
Os_TE_317607	Chr5	23536353	23536354	Copi2	-	4733	IRIS_313-10876	Aus	2990	Os_TE_317606
Os_TE_776315	Chr1	4078904	4078905	Copia2	-	6433	IRIS_313-10876	Aus	2991	Os_TE_776314
Os_TE_847639	Chr1	35266180	35266179	Copia2	+	6433	IRIS_313-10876	Aus	2997	Os_TE_847640
Os_TE_758191	Chr10	19426193	19426192	Copia2	-	6433	IRIS_313-10876	Aus	2771	*
Os_TE_759507	Chr10	19947480	19947481	Copia2	-	6433	IRIS_313-10876	Aus	2994	Os_TE_759506
Os_TE_511388	Chr2	7065230	7065229	Copia2	-	6433	IRIS_313-10876	Aus	2988	*
Os_TE_425549	Chr3	6811196	6811197	Copia2	+	6433	IRIS_313-10876	Aus	2997	Os_TE_425548
Os_TE_391402	Chr4	26361996	26361997	Copia2	+	6433	IRIS_313-10876	Aus	2993	Os_TE_391401
Os_TE_305309	Chr5	18312299	18312300	Copia2	-	6433	IRIS_313-10876	Aus	2895	*
Os_TE_227339	Chr6	15383660	15383659	Copia2	+	6433	IRIS_313-10876	Aus	2990	Os_TE_227340
Os_TE_248759	Chr6	24731633	24731632	Copia2	+	6433	IRIS_313-10876	Aus	2979	*
Os_TE_249967	Chr6	25215155	25215156	Copia2	-	6433	IRIS_313-10876	Aus	2996	Os_TE_249966
Os_TE_557194	Chr2	26266525	26266526	RireX	+	8828	IRIS_313-10876	Aus	2977	Os_TE_557193
Os_TE_399119	Chr4	30004936	30004935	RireX	+	8828	IRIS_313-10876	Aus	2808	Os_TE_399120
Os_TE_394773	Chr4	28000146	28000147	SZ-22	+	792	IRIS_313-10876	Aus	2982	Os_TE_394772
Os_TE_491235	Chr3	34353774	34353773	Copia2	+	6433	IRIS_313-10877	Aus	2955	Os_TE_491236
Os_TE_777101	Chr1	4503463	4503464	SC-8	+	4951	IRIS_313-10878	Aus	2978	*
Os_TE_236325	Chr6	19518854	19518853	SC-8	-	4951	IRIS_313-10878	Aus	2986	Os_TE_236326
Os_TE_737042	Chr10	10354998	10354999	Stowaway18	+	216	IRIS_313-10882	Aus	2979	*
Os_TE_52362	Chr9	21575790	21575791	Copi2	-	4733	IRIS_313-10882	Aus	2997	Os_TE_52361
Os_TE_778161	Chr1	4958319	4958318	Copia2	-	6433	IRIS_313-10882	Aus	2970	*
Os_TE_785593	Chr1	7943788	7943787	Copia2	+	6433	IRIS_313-10882	Aus	2884	*
Os_TE_785631	Chr1	7971977	7971978	Copia2	-	6433	IRIS_313-10882	Aus	2987	Os_TE_785630
Os_TE_716261	Chr10	1632832	1632833	Copia2	+	6433	IRIS_313-10882	Aus	2995	Os_TE_716260
Os_TE_684911	Chr11	18585024	18585023	Copia2	-	6433	IRIS_313-10882	Aus	2983	*
Os_TE_634316	Chr12	24452784	24452783	Copia2	-	6433	IRIS_313-10882	Aus	2994	Os_TE_634317
Os_TE_639647	Chr12	26652918	26652917	Copia2	+	6433	IRIS_313-10882	Aus	2988	Os_TE_639648
Os_TE_519944	Chr2	10737461	10737460	Copia2	+	6433	IRIS_313-10882	Aus	2949	Os_TE_519945
Os_TE_562068	Chr2	28438305	28438306	Copia2	+	6433	IRIS_313-10882	Aus	2995	Os_TE_562067
Os_TE_563269	Chr2	28960596	28960597	Copia2	+	6433	IRIS_313-10882	Aus	2968	*
Os_TE_452608	Chr3	18436477	18436478	Copia2	+	6433	IRIS_313-10882	Aus	2980	*
Os_TE_473994	Chr3	27027340	27027339	Copia2	-	6433	IRIS_313-10882	Aus	2939	*
Os_TE_491539	Chr3	34463793	34463794	Copia2	-	6433	IRIS_313-10882	Aus	2996	*
Os_TE_494044	Chr3	35583769	35583770	Copia2	-	6433	IRIS_313-10882	Aus	2989	*
Os_TE_394044	Chr4	27662937	27662936	Copia2	+	6433	IRIS_313-10882	Aus	2998	Os_TE_394045
Os_TE_318859	Chr5	24130473	24130472	Copia2	-	6433	IRIS_313-10882	Aus	2983	Os_TE_318860
Os_TE_319938	Chr5	24662864	24662863	Copia2	+	6433	IRIS_313-10882	Aus	2996	Os_TE_319939
Os_TE_140109	Chr7	7499943	7499942	Copia2	-	6433	IRIS_313-10882	Aus	2975	Os_TE_140110
Os_TE_163092	Chr7	17210588	17210587	Copia2	+	6433	IRIS_313-10882	Aus	2978	*
Os_TE_163765	Chr7	17468536	17468535	Copia2	-	6433	IRIS_313-10882	Aus	2904	*
Os_TE_186219	Chr7	27595289	27595288	Copia2	+	6433	IRIS_313-10882	Aus	2984	Os_TE_186220
Os_TE_187748	Chr7	28250734	28250735	Copia2	-	6433	IRIS_313-10882	Aus	2998	Os_TE_187747
Os_TE_40214	Chr9	16337421	16337422	Copia2	-	6433	IRIS_313-10882	Aus	2995	Os_TE_40213
Os_TE_52597	Chr9	21647880	21647881	Copia2	-	6433	IRIS_313-10882	Aus	2992	Os_TE_52596
Os_TE_437217	Chr3	11998190	11998191	SC-8	+	4951	IRIS_313-10882	Aus	2986	Os_TE_437216
Os_TE_183980	Chr7	26426807	26426808	SC-8	+	4951	IRIS_313-10882	Aus	2993	Os_TE_183979
Os_TE_189755	Chr7	29101901	29101902	SC-8	+	4951	IRIS_313-10882	Aus	2976	Os_TE_189754
Os_TE_676731	Chr11	15435614	15435613	RireX	+	8828	IRIS_313-10882	Aus	2968	*
Os_TE_245128	Chr6	23164141	23164140	RireX	+	8828	IRIS_313-10882	Aus	2991	*
Os_TE_741120	Chr10	12116425	12116426	Telia	+	141	IRIS_313-10891	Aus	2976	*
Os_TE_782996	Chr1	6884760	6884761	Copia2	+	6433	IRIS_313-10891	Aus	2851	Os_TE_782995
Os_TE_764445	Chr10	22110687	22110688	Copia2	-	6433	IRIS_313-10891	Aus	2967	*
Os_TE_507253	Chr2	5258855	5258856	Copia2	-	6433	IRIS_313-10891	Aus	2975	Os_TE_507252
Os_TE_445989	Chr3	15710162	15710163	Copia2	-	6433	IRIS_313-10891	Aus	2999	*
Os_TE_263864	Chr5	277270	277269	Copia2	+	6433	IRIS_313-10891	Aus	2999	Os_TE_263865
Os_TE_267498	Chr5	1906318	1906319	Copia2	+	6433	IRIS_313-10891	Aus	2981	Os_TE_267497
Os_TE_259039	Chr6	28941165	28941166	Copia2	-	6433	IRIS_313-10891	Aus	2994	*
Os_TE_171151	Chr7	20805202	20805203	Copia2	+	6433	IRIS_313-10891	Aus	2976	Os_TE_171150
Os_TE_34825	Chr9	14034006	14034005	Copia2	-	6433	IRIS_313-10891	Aus	2957	*
Os_TE_168996	Chr7	19842869	19842870	SC-8	+	4951	IRIS_313-10891	Aus	2887	Os_TE_168995
Os_TE_626285	Chr12	21112459	21112458	SZ-9	+	965	IRIS_313-10891	Aus	2882	*
Os_TE_587427	Chr12	4511766	4511765	RireX	+	8828	IRIS_313-10891	Aus	2993	Os_TE_587428
Os_TE_834822	Chr1	29479022	29479021	MerMITEA	+	1710	IRIS_313-10892	Aus	2917	Os_TE_834823
Os_TE_419036	Chr3	3771331	3771332	Copia2	-	6433	IRIS_313-10892	Aus	2990	Os_TE_419035
Os_TE_62524	Chr8	3157231	3157230	Copia2	+	6433	IRIS_313-10892	Aus	2986	Os_TE_62525
Os_TE_546051	Chr2	21827189	21827190	RireX	-	8828	IRIS_313-10892	Aus	2928	Os_TE_546050
Os_TE_194161	Chr6	1408347	1408348	RireX	+	8828	IRIS_313-10892	Aus	2995	Os_TE_194160
Os_TE_242179	Chr6	21946724	21946725	CACTA-Q	-	2268	IRIS_313-10894	Aus	2957	*
Os_TE_658643	Chr11	7593907	7593906	SpmLike	-	10994	IRIS_313-10894	Aus	2922	Os_TE_658644
Os_TE_412291	Chr3	570974	570975	MerMITEJ	+	1498	IRIS_313-10894	Aus	2974	Os_TE_412290
Os_TE_451301	Chr3	17776774	17776775	MerMITEJ	-	1498	IRIS_313-10894	Aus	2899	Os_TE_451300
Os_TE_754599	Chr10	17930997	17930998	Inditto	-	263	IRIS_313-10894	Aus	2967	*
Os_TE_754610	Chr10	17934697	17934698	Inditto	+	263	IRIS_313-10894	Aus	2994	*
Os_TE_71237	Chr8	6744613	6744614	Copi2	+	4733	IRIS_313-10894	Aus	2725	Os_TE_71236
Os_TE_790847	Chr1	10245429	10245428	RireX	-	8828	IRIS_313-10894	Aus	2972	Os_TE_790848
Os_TE_826663	Chr1	25872867	25872866	RireX	+	8828	IRIS_313-10894	Aus	2974	*
Os_TE_595611	Chr12	8088646	8088645	RireX	+	8828	IRIS_313-10894	Aus	2760	*
Os_TE_220731	Chr6	12707378	12707377	RireX	+	8828	IRIS_313-10894	Aus	2985	*
Os_TE_815453	Chr1	21192476	21192475	Truncator2	+	2904	IRIS_313-10894	Aus	2983	*
Os_TE_482535	Chr3	30514502	30514503	SC-8	+	4951	IRIS_313-10925	Aus	2998	Os_TE_482534
Os_TE_843367	Chr1	33391670	33391671	Harbinger-N9B	+	242	IRIS_313-10930	Aus	2971	*
Os_TE_496694	Chr2	488888	488889	Harbinger-N9B	+	242	IRIS_313-10930	Aus	2988	*
Os_TE_411954	Chr3	438225	438224	Harbinger-N9B	+	242	IRIS_313-10930	Aus	2996	*
Os_TE_414411	Chr3	1621423	1621422	Harbinger-N9B	+	242	IRIS_313-10930	Aus	2923	*
Os_TE_415130	Chr3	1984484	1984483	Harbinger-N9B	+	242	IRIS_313-10930	Aus	2999	*
Os_TE_438051	Chr3	12396929	12396930	Harbinger-N9B	+	242	IRIS_313-10930	Aus	2989	*
Os_TE_438150	Chr3	12422687	12422686	Harbinger-N9B	+	242	IRIS_313-10930	Aus	2991	*
Os_TE_460485	Chr3	21622444	21622445	Harbinger-N9B	+	242	IRIS_313-10930	Aus	2991	*
Os_TE_468390	Chr3	24868709	24868710	Harbinger-N9B	+	242	IRIS_313-10930	Aus	2943	*
Os_TE_491213	Chr3	34345395	34345394	Harbinger-N9B	+	242	IRIS_313-10930	Aus	2993	*
Os_TE_389501	Chr4	25447578	25447577	Harbinger-N9B	+	242	IRIS_313-10930	Aus	2998	*
Os_TE_392275	Chr4	26768339	26768340	Harbinger-N9B	+	242	IRIS_313-10930	Aus	2987	*
Os_TE_294354	Chr5	13621611	13621612	Harbinger-N9B	-	242	IRIS_313-10930	Aus	2936	Os_TE_294353
Os_TE_311080	Chr5	20671522	20671521	Harbinger-N9B	+	242	IRIS_313-10930	Aus	2939	*
Os_TE_228366	Chr6	15759328	15759327	Harbinger-N9B	+	242	IRIS_313-10930	Aus	2925	*
Os_TE_240468	Chr6	21274724	21274723	Harbinger-N9B	+	242	IRIS_313-10930	Aus	2927	*
Os_TE_177075	Chr7	23369087	23369086	Harbinger-N9B	+	242	IRIS_313-10930	Aus	2843	*
Os_TE_111998	Chr8	23923391	23923392	Harbinger-N9B	+	242	IRIS_313-10930	Aus	2946	Os_TE_111997
Os_TE_17173	Chr9	6896741	6896740	Harbinger-N9B	+	242	IRIS_313-10930	Aus	2938	*
Os_TE_559062	Chr2	27109436	27109437	Harbinger-N9B	-	240	IRIS_313-10930	Aus	2999	*
Os_TE_38890	Chr9	15782321	15782320	SC-3B	-	5748	IRIS_313-10930	Aus	2969	Os_TE_38891
Os_TE_262701	Chr6	30946115	30946114	SC-8	+	4951	IRIS_313-10930	Aus	2991	Os_TE_262702
Os_TE_475266	Chr3	27520773	27520774	RireX	-	8828	IRIS_313-10930	Aus	2994	*
Os_TE_498382	Chr2	1306918	1306919	SC-8	-	4951	IRIS_313-10963	Aus	2992	*
Os_TE_426133	Chr3	7032015	7032014	RireX	-	8828	IRIS_313-10963	Aus	2990	*
Os_TE_434402	Chr3	10799617	10799618	RireX	+	8828	IRIS_313-10963	Aus	2993	Os_TE_434401
Os_TE_53173	Chr9	21907351	21907352	SC-3B	+	5553	IRIS_313-10965	Aus	2996	Os_TE_53172
Os_TE_247902	Chr6	24383975	24383976	RireX	+	8828	IRIS_313-10965	Aus	2885	*
Os_TE_303198	Chr5	17369051	17369050	SZ-22	+	791	IRIS_313-10965	Aus	2900	*
Os_TE_291803	Chr5	12454809	12454808	SZ-22	+	792	IRIS_313-10965	Aus	2924	*
Os_TE_91853	Chr8	15737689	15737688	SZ-22	-	4403	IRIS_313-10965	Aus	2979	Os_TE_91854
Os_TE_457803	Chr3	20557656	20557655	DTH_Ors78	+	251	IRIS_313-11013	Aus	2997	Os_TE_457804
Os_TE_127999	Chr7	2169431	2169430	DTH_Ors78	+	251	IRIS_313-11013	Aus	2986	Os_TE_128000
Os_TE_113000	Chr8	24297645	24297644	DTH_Ors78	+	251	IRIS_313-11013	Aus	2870	*
Os_TE_342713	Chr4	4456678	4456679	SC-8	+	4951	IRIS_313-11013	Aus	2992	Os_TE_342712
Os_TE_809377	Chr1	18307267	18307268	Harbinger-N9B	+	241	IRIS_313-11016	Aus	2964	*
Os_TE_762708	Chr10	21304193	21304192	Harbinger-N9B	+	241	IRIS_313-11016	Aus	2993	*
Os_TE_785818	Chr1	8061818	8061819	Copia2	-	6433	IRIS_313-11016	Aus	2991	*
Os_TE_754393	Chr10	17868959	17868958	SC-8	-	4951	IRIS_313-11016	Aus	2923	Os_TE_754394
Os_TE_375901	Chr4	19720225	19720224	RireX	+	8828	IRIS_313-11016	Aus	2972	Os_TE_375902
Os_TE_831599	Chr1	28107843	28107842	Harbinger-N9B	+	242	IRIS_313-11017	Aus	2980	Os_TE_831600
Os_TE_763200	Chr10	21553595	21553594	Harbinger-N9B	+	242	IRIS_313-11017	Aus	2994	*
Os_TE_766692	Chr10	23084570	23084571	Harbinger-N9B	+	242	IRIS_313-11017	Aus	2996	*
Os_TE_579848	Chr12	1133955	1133954	Harbinger-N9B	+	242	IRIS_313-11017	Aus	2986	*
Os_TE_622442	Chr12	19180002	19180003	Harbinger-N9B	+	242	IRIS_313-11017	Aus	2829	*
Os_TE_559061	Chr2	27108935	27108934	Harbinger-N9B	+	242	IRIS_313-11017	Aus	2999	*
Os_TE_563949	Chr2	29268667	29268666	Harbinger-N9B	+	242	IRIS_313-11017	Aus	2903	*
Os_TE_439147	Chr3	12867635	12867634	Harbinger-N9B	+	242	IRIS_313-11017	Aus	2986	*
Os_TE_470303	Chr3	25613883	25613882	Harbinger-N9B	+	242	IRIS_313-11017	Aus	2902	*
Os_TE_264192	Chr5	443657	443658	Harbinger-N9B	+	242	IRIS_313-11017	Aus	2989	*
Os_TE_267099	Chr5	1749882	1749881	Harbinger-N9B	+	242	IRIS_313-11017	Aus	2935	*
Os_TE_229468	Chr6	16200010	16200009	Harbinger-N9B	+	242	IRIS_313-11017	Aus	2981	Os_TE_229469
Os_TE_35082	Chr9	14118720	14118719	Harbinger-N9B	+	242	IRIS_313-11017	Aus	2990	*
Os_TE_459027	Chr3	21031629	21031628	Harbinger-N9B	+	231	IRIS_313-11017	Aus	2965	*
Os_TE_471882	Chr3	26190104	26190105	Harbinger-N9B	+	231	IRIS_313-11017	Aus	2998	Os_TE_471881
Os_TE_275387	Chr5	5379804	5379805	Harbinger-N9B	+	240	IRIS_313-11017	Aus	2976	Os_TE_275386
Os_TE_373501	Chr4	18902316	18902317	Wanderer	+	242	IRIS_313-11017	Aus	2983	*
Os_TE_584567	Chr12	3283694	3283695	RireX	-	8828	IRIS_313-11017	Aus	2976	Os_TE_584566
Os_TE_190868	Chr7	29614302	29614301	RireX	+	8828	IRIS_313-11017	Aus	2937	*
Os_TE_663027	Chr11	9430434	9430433	Copia2	-	6433	IRIS_313-11024	Aus	2956	*
Os_TE_571466	Chr2	32860377	32860376	SC-8	+	4951	IRIS_313-11024	Aus	2987	Os_TE_571467
Os_TE_791380	Chr1	10507139	10507138	RireX	+	8828	IRIS_313-11024	Aus	2998	Os_TE_791381
Os_TE_831073	Chr1	27848970	27848971	RireX	-	8828	IRIS_313-11024	Aus	2996	Os_TE_831072
Os_TE_327855	Chr5	28471791	28471792	RireX	+	8828	IRIS_313-11024	Aus	2984	Os_TE_327854
Os_TE_268816	Chr5	2480331	2480330	EnSpm-13	+	11171	IRIS_313-11027	Aus	2963	Os_TE_268817
Os_TE_756282	Chr10	18638929	18638928	EnSpm-16	+	13336	IRIS_313-11027	Aus	2979	Os_TE_756283
Os_TE_816964	Chr1	21847722	21847723	Copia2	+	6433	IRIS_313-11027	Aus	2975	*
Os_TE_745169	Chr10	13828103	13828102	SC-8	+	4951	IRIS_313-11027	Aus	2893	Os_TE_745170
Os_TE_554947	Chr2	25333770	25333771	SC-8	+	4951	IRIS_313-11027	Aus	2995	Os_TE_554946
Os_TE_413225	Chr3	1083468	1083467	SC-8	-	4951	IRIS_313-11027	Aus	2995	Os_TE_413226
Os_TE_319205	Chr5	24292926	24292925	RireX	+	8828	IRIS_313-11027	Aus	2995	Os_TE_319206
Os_TE_199446	Chr6	3810650	3810651	RireX	+	8828	IRIS_313-11027	Aus	2994	Os_TE_199445
Os_TE_179638	Chr7	24588275	24588274	RireX	-	8828	IRIS_313-11027	Aus	2999	Os_TE_179639
Os_TE_767731	Chr1	426404	426405	SC-8	-	4951	IRIS_313-11029	Aus	2780	Os_TE_767730
Os_TE_791394	Chr1	10512971	10512972	RireX	+	8828	IRIS_313-11029	Aus	2990	*
Os_TE_844257	Chr1	33836346	33836347	RireX	-	8828	IRIS_313-11029	Aus	2998	Os_TE_844256
Os_TE_91770	Chr8	15709951	15709952	RireX	-	8828	IRIS_313-11029	Aus	2908	*
Os_TE_48614	Chr9	20092675	20092674	Copia2	-	6433	IRIS_313-11037	Aus	2904	*
Os_TE_468633	Chr3	24958601	24958600	SC-8	-	4951	IRIS_313-11037	Aus	2996	Os_TE_468634
Os_TE_531889	Chr2	15824919	15824920	SZ-22	+	792	IRIS_313-11037	Aus	2997	Os_TE_531888
Os_TE_539567	Chr2	19136579	19136578	SZ-22	+	792	IRIS_313-11037	Aus	2980	*
Os_TE_250086	Chr6	25276814	25276813	Truncator2	-	2904	IRIS_313-11037	Aus	2990	Os_TE_250087
Os_TE_392315	Chr4	26799666	26799665	Severin-2	+	1952	IRIS_313-11047	Aus	2999	*
Os_TE_415425	Chr3	2099143	2099144	SC-8	+	4988	IRIS_313-11047	Aus	2993	Os_TE_415424
Os_TE_52662	Chr9	21682795	21682796	SC-8	-	4951	IRIS_313-11047	Aus	2994	Os_TE_52661
Os_TE_820776	Chr1	23491422	23491423	Truncator2	-	2904	IRIS_313-11047	Aus	2965	*
Os_TE_50975	Chr9	20979706	20979707	OsCopia2	+	5476	IRIS_313-11048	Aus	2994	Os_TE_50974
Os_TE_616539	Chr12	16503779	16503780	SC-8	-	4951	IRIS_313-11048	Aus	2992	*
Os_TE_425680	Chr3	6868960	6868959	SC-8	+	4951	IRIS_313-11053	Aus	2974	Os_TE_425681
Os_TE_455012	Chr3	19511924	19511925	SZ-22	+	791	IRIS_313-11053	Aus	2993	Os_TE_455011
Os_TE_173350	Chr7	21779727	21779728	SZ-22	+	792	IRIS_313-11053	Aus	2895	*
Os_TE_209519	Chr6	7701893	7701892	OsCopia2	-	5476	IRIS_313-11060	Aus	2986	Os_TE_209520
Os_TE_47083	Chr9	19333450	19333449	OsCopia2	-	5476	IRIS_313-11060	Aus	2994	*
Os_TE_81723	Chr8	11406087	11406088	SC-8	+	4988	IRIS_313-11060	Aus	2993	*
Os_TE_757499	Chr10	19129405	19129406	SZ-22	-	4403	IRIS_313-11060	Aus	2966	Os_TE_757498
Os_TE_80167	Chr8	10653796	10653795	Copia2	-	6433	IRIS_313-11061	Aus	2987	*
Os_TE_20236	Chr9	8067317	8067318	Cpsc2	+	5202	IRIS_313-11061	Aus	2991	Os_TE_20235
Os_TE_771137	Chr1	1853522	1853521	SC-8	+	4951	IRIS_313-11061	Aus	2953	*
Os_TE_783248	Chr1	6982225	6982224	SC-8	-	4951	IRIS_313-11061	Aus	2996	*
Os_TE_385890	Chr4	23744263	23744262	Copia2	+	6433	IRIS_313-11172	Aus	2966	Os_TE_385891
Os_TE_753487	Chr10	17525515	17525516	RireX	+	8828	IRIS_313-11172	Aus	2998	Os_TE_753486
Os_TE_435703	Chr3	11345710	11345709	RireX	-	8828	IRIS_313-11172	Aus	2998	Os_TE_435704
Os_TE_442224	Chr3	14225507	14225506	RireX	+	8828	IRIS_313-11172	Aus	2851	Os_TE_442225
Os_TE_288766	Chr5	11177356	11177357	RireX	-	8828	IRIS_313-11172	Aus	2971	Os_TE_288765
Os_TE_105819	Chr8	21277318	21277319	RireX	+	8828	IRIS_313-11172	Aus	2998	Os_TE_105818
Os_TE_779129	Chr1	5322087	5322088	SC-8	-	4951	IRIS_313-11175	Aus	2991	Os_TE_779128
Os_TE_564062	Chr2	29317635	29317636	SC-8	-	4951	IRIS_313-11175	Aus	2991	Os_TE_564061
Os_TE_381169	Chr4	21687099	21687098	SC-8	+	4951	IRIS_313-11175	Aus	2997	Os_TE_381170
Os_TE_264361	Chr5	517635	517636	SC-8	-	4951	IRIS_313-11175	Aus	2994	Os_TE_264360
Os_TE_676648	Chr11	15409380	15409379	RireX	-	8828	IRIS_313-11175	Aus	2989	Os_TE_676649
Os_TE_572461	Chr2	33313681	33313682	RireX	+	8828	IRIS_313-11175	Aus	2993	Os_TE_572460
Os_TE_237875	Chr6	20197073	20197072	RireX	-	8828	IRIS_313-11175	Aus	2938	Os_TE_237876
Os_TE_730366	Chr10	7535873	7535872	Pangrangja	+	181	IRIS_313-11210	Aus	2827	*
Os_TE_609490	Chr12	13496597	13496598	SC-8	+	4951	IRIS_313-11210	Aus	2896	Os_TE_609489
Os_TE_780032	Chr1	5679035	5679036	RireX	+	8828	IRIS_313-11210	Aus	2980	Os_TE_780031
Os_TE_701162	Chr11	24770739	24770740	RireX	+	8828	IRIS_313-11210	Aus	2989	Os_TE_701161
Os_TE_429166	Chr3	8537313	8537312	TypeU	-	362	IRIS_313-11213	Aus	2895	*
Os_TE_162774	Chr7	17091422	17091423	Harbinger-N9B	+	242	IRIS_313-11213	Aus	2989	Os_TE_162773
Os_TE_864412	Chr1	42884913	42884914	OsCopia2	+	5476	IRIS_313-11213	Aus	2906	Os_TE_864411
Os_TE_216865	Chr6	10922254	10922253	SC-8	-	4951	IRIS_313-11213	Aus	2963	Os_TE_216866
Os_TE_158501	Chr7	15343679	15343680	SC-8	-	4951	IRIS_313-11213	Aus	2986	Os_TE_158500
Os_TE_755800	Chr10	18417479	18417480	SZ-9	+	965	IRIS_313-11232	Aus	2995	Os_TE_755799
Os_TE_742131	Chr10	12498965	12498966	SZ-22	+	759	IRIS_313-11232	Aus	2863	*
Os_TE_753011	Chr10	17373069	17373070	Harb-1	+	5166	IRIS_313-11265	Aus	2981	*
Os_TE_780688	Chr1	5956926	5956925	Ds-rice3n	+	525	IRIS_313-11265	Aus	2995	*
Os_TE_182752	Chr7	25955315	25955316	Copi2	+	4733	IRIS_313-11265	Aus	2999	Os_TE_182751
Os_TE_417775	Chr3	3215736	3215737	SC-8	+	4951	IRIS_313-11265	Aus	2984	Os_TE_417774
Os_TE_55516	Chr9	22919920	22919919	SC-8	-	4951	IRIS_313-11265	Aus	2992	Os_TE_55517
Os_TE_561351	Chr2	28132512	28132513	Gypsy-8B	+	4935	IRIS_313-11265	Aus	2998	Os_TE_561350
Os_TE_413272	Chr3	1114489	1114488	Copia2	+	6433	IRIS_313-11291	Aus	2984	Os_TE_413273
Os_TE_496320	Chr2	286107	286106	SC-8	+	4951	IRIS_313-11291	Aus	2951	Os_TE_496321
Os_TE_258473	Chr6	28640563	28640562	SC-8	-	4951	IRIS_313-11291	Aus	2988	Os_TE_258474
Os_TE_79065	Chr8	10265658	10265657	SC-8	-	4951	IRIS_313-11291	Aus	2975	Os_TE_79066
Os_TE_10380	Chr9	3850712	3850711	SC-8	-	4951	IRIS_313-11291	Aus	2956	*
Os_TE_50841	Chr9	20935357	20935358	SC-8	-	4951	IRIS_313-11291	Aus	2988	Os_TE_50840
Os_TE_840194	Chr1	31905845	31905846	RireX	-	8828	IRIS_313-11291	Aus	2998	Os_TE_840193
Os_TE_712817	Chr10	289383	289382	RireX	+	8828	IRIS_313-11291	Aus	2996	Os_TE_712818
Os_TE_537873	Chr2	18441289	18441288	RireX	+	8828	IRIS_313-11291	Aus	2987	Os_TE_537874
Os_TE_133150	Chr7	4445489	4445488	RireX	+	8828	IRIS_313-11291	Aus	2991	Os_TE_133151
Os_TE_576085	Chr2	34992693	34992694	Truncator2	+	2717	IRIS_313-11291	Aus	2996	Os_TE_576084
Os_TE_583719	Chr12	2946631	2946632	Severin-2	+	1952	IRIS_313-11324	Aus	2951	*
Os_TE_509313	Chr2	6158302	6158301	Severin-2	+	1952	IRIS_313-11324	Aus	2992	*
Os_TE_509446	Chr2	6218732	6218731	Severin-2	+	1952	IRIS_313-11324	Aus	2995	*
Os_TE_383476	Chr4	22633888	22633889	Severin-2	+	1952	IRIS_313-11324	Aus	2939	*
Os_TE_834893	Chr1	29516037	29516038	Harbinger-N9B	+	241	IRIS_313-11324	Aus	2995	*
Os_TE_853263	Chr1	37975305	37975304	Harbinger-N9B	+	241	IRIS_313-11324	Aus	2995	*
Os_TE_30263	Chr9	12365540	12365541	Harbinger-N9B	+	241	IRIS_313-11324	Aus	2990	*
Os_TE_824118	Chr1	24821065	24821066	Harbinger-N9B	+	242	IRIS_313-11324	Aus	2971	*
Os_TE_681745	Chr11	17384809	17384810	Harbinger-N9B	+	242	IRIS_313-11324	Aus	2981	*
Os_TE_507250	Chr2	5258234	5258233	Harbinger-N9B	-	242	IRIS_313-11324	Aus	2937	*
Os_TE_196342	Chr6	2405136	2405137	Harbinger-N9B	+	242	IRIS_313-11324	Aus	2979	Os_TE_196341
Os_TE_823519	Chr1	24594457	24594458	Copia2	+	6433	IRIS_313-11324	Aus	2999	Os_TE_823518
Os_TE_294029	Chr5	13471364	13471363	Copia2	-	6433	IRIS_313-11324	Aus	2994	Os_TE_294030
Os_TE_117801	Chr8	26306766	26306765	MerMITEA	+	1710	B049	Aus	2988	Os_TE_117802
Os_TE_638411	Chr12	26158926	26158927	Telia	+	141	B049	Aus	2990	Os_TE_638410
Os_TE_773914	Chr1	3083457	3083456	SC-8	+	4951	B049	Aus	2997	*
Os_TE_172429	Chr7	21371348	21371349	Retro2	-	12895	B049	Aus	2875	Os_TE_172428
Os_TE_707330	Chr11	27177230	27177231	Rire2	+	11306	B049	Aus	2992	Os_TE_707329
Os_TE_805150	Chr1	16679853	16679854	RireX	+	8828	B049	Aus	2989	*
Os_TE_211031	Chr6	8301514	8301515	RireX	+	8828	B049	Aus	2893	Os_TE_211030
Os_TE_311915	Chr5	21018880	21018881	SZ-22	+	792	B049	Aus	2995	Os_TE_311914
Os_TE_707234	Chr11	27148420	27148419	SZ-35	-	3853	B049	Aus	2836	*
Os_TE_429905	Chr3	8873024	8873023	Copia2	-	6433	CX368	Aus	2997	*
Os_TE_43009	Chr9	17514450	17514451	Copia2	-	6433	CX368	Aus	2999	Os_TE_43008
Os_TE_645386	Chr11	2110057	2110058	RireX	+	8828	CX368	Aus	2987	Os_TE_645385
Os_TE_588946	Chr12	5127951	5127952	RireX	+	8828	CX368	Aus	2988	Os_TE_588945
Os_TE_492368	Chr3	34827125	34827124	RireX	-	8828	CX368	Aus	2992	Os_TE_492369
Os_TE_493685	Chr3	35400918	35400917	RireX	+	8828	CX368	Aus	2935	Os_TE_493686
Os_TE_408864	Chr4	34405048	34405049	SC-8	-	4951	IRIS_313-15908	Aus	2993	Os_TE_408863
Os_TE_40212	Chr9	16336212	16336213	SC-8	+	4951	IRIS_313-15908	Aus	2982	Os_TE_40211
Os_TE_127540	Chr7	1994494	1994495	SZ-22	-	4403	IRIS_313-15908	Aus	2989	*
Os_TE_743344	Chr10	13075242	13075243	Copi2	-	4733	IRIS_313-8252	Aus	2988	*
Os_TE_789744	Chr1	9742471	9742472	SC-8	-	4951	IRIS_313-8252	Aus	2993	Os_TE_789743
Os_TE_858591	Chr1	40399439	40399438	SC-8	-	4951	IRIS_313-8252	Aus	2980	Os_TE_858592
Os_TE_658656	Chr11	7599707	7599706	SC-8	+	4951	IRIS_313-8252	Aus	2973	Os_TE_658657
Os_TE_686617	Chr11	19173672	19173673	SC-8	+	4951	IRIS_313-8252	Aus	2995	Os_TE_686616
Os_TE_387629	Chr4	24538202	24538203	SC-8	+	4951	IRIS_313-8252	Aus	2992	Os_TE_387628
Os_TE_275030	Chr5	5255915	5255914	SC-8	-	4951	IRIS_313-8252	Aus	2977	Os_TE_275031
Os_TE_247795	Chr6	24336014	24336015	SC-8	-	4951	IRIS_313-8252	Aus	2977	Os_TE_247794
Os_TE_149910	Chr7	11566119	11566120	SC-8	+	4951	IRIS_313-8252	Aus	2979	Os_TE_149909
Os_TE_104752	Chr8	20884613	20884614	SC-8	-	4951	IRIS_313-8252	Aus	2989	Os_TE_104751
Os_TE_838961	Chr1	31323200	31323199	RireX	+	8828	IRIS_313-8252	Aus	2950	Os_TE_838962
Os_TE_442811	Chr3	14462252	14462251	RireX	-	8828	IRIS_313-8252	Aus	2999	Os_TE_442812
Os_TE_62976	Chr8	3351639	3351638	RireX	-	8828	IRIS_313-8252	Aus	2992	Os_TE_62977
Os_TE_767806	Chr1	458442	458443	CACTA-H	+	1152	IRIS_313-8321	Aus	2941	*
Os_TE_202103	Chr6	4921457	4921458	SpmLike	-	10994	IRIS_313-8321	Aus	2992	Os_TE_202102
Os_TE_343326	Chr4	4662809	4662808	SpmLike	+	10989	IRIS_313-8321	Aus	2966	*
Os_TE_404273	Chr4	32155685	32155686	Unclassified	-	8216	IRIS_313-8321	Aus	2999	Os_TE_404272
Os_TE_768025	Chr1	562074	562075	MerMITEB	+	1610	IRIS_313-8321	Aus	2993	*
Os_TE_556211	Chr2	25884865	25884864	OsTE24	-	683	IRIS_313-8321	Aus	2991	Os_TE_556212
Os_TE_204798	Chr6	5889595	5889594	Type G	-	396	IRIS_313-8321	Aus	2977	*
Os_TE_17659	Chr9	7078880	7078881	TypeU1	-	380	IRIS_313-8321	Aus	2917	*
Os_TE_202183	Chr6	4988710	4988711	Castaway	+	361	IRIS_313-8321	Aus	2935	*
Os_TE_202331	Chr6	5046689	5046688	Castaway	+	360	IRIS_313-8321	Aus	2978	*
Os_TE_556198	Chr2	25880374	25880375	DTH_Ors13	-	134	IRIS_313-8321	Aus	2993	*
Os_TE_768015	Chr1	553988	553987	DTH_Ors13	+	140	IRIS_313-8321	Aus	2997	Os_TE_768014
Os_TE_204772	Chr6	5886325	5886324	Ditto	+	244	IRIS_313-8321	Aus	2985	*
Os_TE_555872	Chr2	25760890	25760889	F770	+	284	IRIS_313-8321	Aus	2988	Os_TE_555873
Os_TE_202346	Chr6	5050057	5050058	Harbinger-N9B	+	242	IRIS_313-8321	Aus	2979	Os_TE_202345
Os_TE_17240	Chr9	6911717	6911718	Inditto	-	263	IRIS_313-8321	Aus	2926	*
Os_TE_495173	Chr3	36144334	36144333	Ndna1tna	+	334	IRIS_313-8321	Aus	2959	*
Os_TE_380908	Chr4	21588135	21588134	Ndna1tna	+	334	IRIS_313-8321	Aus	2911	Os_TE_380909
Os_TE_204471	Chr6	5771019	5771018	Ndna1tna	-	334	IRIS_313-8321	Aus	2901	*
Os_TE_381420	Chr4	21789831	21789832	Type M	-	221	IRIS_313-8321	Aus	2964	*
Os_TE_767203	Chr1	186121	186120	Snabo	+	246	IRIS_313-8321	Aus	2918	Os_TE_767202
Os_TE_204801	Chr6	5890004	5890005	Trep215	+	239	IRIS_313-8321	Aus	2928	*
Os_TE_556510	Chr2	26007696	26007695	Tess	+	218	IRIS_313-8321	Aus	2854	*
Os_TE_205009	Chr6	5963648	5963647	Tess	+	218	IRIS_313-8321	Aus	2928	*
Os_TE_767930	Chr1	509300	509299	TypeU4	+	402	IRIS_313-8321	Aus	2998	*
Os_TE_768087	Chr1	581862	581861	OsTonor1	-	5674	IRIS_313-8321	Aus	2999	Os_TE_768088
Os_TE_767859	Chr1	481540	481539	OsTonor1	+	6440	IRIS_313-8321	Aus	2997	Os_TE_767860
Os_TE_381773	Chr4	21929612	21929613	Gypsy-A	-	8951	IRIS_313-8321	Aus	2994	*
Os_TE_555638	Chr2	25617924	25617923	Retro2	-	8314	IRIS_313-8321	Aus	2999	Os_TE_555639
Os_TE_556239	Chr2	25901017	25901016	Retro2	+	8314	IRIS_313-8321	Aus	2958	*
Os_TE_202132	Chr6	4971125	4971124	Retro2	-	8314	IRIS_313-8321	Aus	2968	Os_TE_202133
Os_TE_204373	Chr6	5731072	5731073	Retro2	-	12874	IRIS_313-8321	Aus	2779	*
Os_TE_555673	Chr2	25643563	25643564	Retrosat4	+	13504	IRIS_313-8321	Aus	2993	Os_TE_555672
Os_TE_204457	Chr6	5761745	5761746	Rire2	+	11306	IRIS_313-8321	Aus	2991	Os_TE_204456
Os_TE_72914	Chr8	7601054	7601055	Rire2	+	11306	IRIS_313-8321	Aus	2953	*
Os_TE_472542	Chr3	26469701	26469700	Rire3	+	12054	IRIS_313-8321	Aus	2981	Os_TE_472543
Os_TE_767720	Chr1	421516	421517	RireX	+	8828	IRIS_313-8321	Aus	2988	*
Os_TE_203967	Chr6	5568532	5568531	RireX	+	8828	IRIS_313-8321	Aus	2945	Os_TE_203968
Os_TE_204989	Chr6	5956821	5956820	SZ-48	-	3632	IRIS_313-8321	Aus	2987	*
Os_TE_638578	Chr12	26213696	26213695	SC-8	-	4951	IRIS_313-8721	Aus	2998	Os_TE_638579
Os_TE_504834	Chr2	4298196	4298197	SC-8	+	4951	IRIS_313-8721	Aus	2987	Os_TE_504833
Os_TE_263588	Chr5	139905	139904	SC-8	-	4951	IRIS_313-8721	Aus	2987	*
Os_TE_679533	Chr11	16521499	16521500	RireX	+	8828	IRIS_313-8721	Aus	2954	Os_TE_679532
Os_TE_325210	Chr5	27248543	27248544	RireX	+	8828	IRIS_313-8721	Aus	2990	Os_TE_325209
Os_TE_445443	Chr3	15502264	15502265	SC-8	+	4951	IRIS_313-8963	Aus	2966	*
Os_TE_403302	Chr4	31762244	31762245	SZ-22	-	4403	IRIS_313-8963	Aus	2999	Os_TE_403301
Os_TE_50274	Chr9	20721618	20721619	DTH_Ors78	+	251	IRIS_313-9626	Aus	2925	*
Os_TE_841833	Chr1	32672172	32672173	SC-8	-	4951	IRIS_313-9626	Aus	2995	Os_TE_841832
Os_TE_856949	Chr1	39642082	39642083	SC-8	-	4951	IRIS_313-9626	Aus	2992	Os_TE_856948
Os_TE_618993	Chr12	17626071	17626072	SC-8	-	4951	IRIS_313-9626	Aus	2988	Os_TE_618992
Os_TE_635429	Chr12	24959965	24959964	SC-8	+	4951	IRIS_313-9626	Aus	2996	*
Os_TE_314974	Chr5	22403069	22403070	SC-8	-	4951	IRIS_313-9626	Aus	2984	Os_TE_314973
Os_TE_249998	Chr6	25234358	25234357	SC-8	-	4951	IRIS_313-9626	Aus	2996	Os_TE_249999
Os_TE_385085	Chr4	23388475	23388474	RireX	-	8828	IRIS_313-9626	Aus	2839	Os_TE_385086
Os_TE_63607	Chr8	3593609	3593608	EnSpm4	+	11610	IRIS_313-9636	Aus	2976	*
Os_TE_391630	Chr4	26474751	26474752	Ds-rice2n	-	613	IRIS_313-9636	Aus	2996	Os_TE_391629
Os_TE_17573	Chr9	7045984	7045983	OsTonor1	-	5674	IRIS_313-9636	Aus	2996	*
Os_TE_479704	Chr3	29318636	29318637	SC-8	-	4951	IRIS_313-9636	Aus	2998	Os_TE_479703
Os_TE_509878	Chr2	6441736	6441735	Ditto	-	248	IRIS_313-9661	Aus	2934	*
Os_TE_270796	Chr5	3461411	3461412	Copia-89	-	5144	IRIS_313-9661	Aus	2949	Os_TE_270795
Os_TE_512017	Chr2	7308220	7308219	Copia2	-	6433	IRIS_313-9661	Aus	2993	Os_TE_512018
Os_TE_455300	Chr3	19604960	19604961	Copia2	-	6433	IRIS_313-9661	Aus	2978	*
Os_TE_509522	Chr2	6255360	6255361	SC-3B	+	5553	IRIS_313-9661	Aus	2992	*
Os_TE_684445	Chr11	18411225	18411226	SC-8	+	4988	IRIS_313-9661	Aus	2996	Os_TE_684444
Os_TE_462499	Chr3	22492020	22492021	EnSpm-13	+	11171	IRIS_313-10020	Aus	2893	Os_TE_462498
Os_TE_194278	Chr6	1452993	1452992	OsTE24	-	683	IRIS_313-10020	Aus	2977	*
Os_TE_613991	Chr12	15344327	15344328	Harbinger-N9B	+	242	IRIS_313-10020	Aus	2979	*
Os_TE_415570	Chr3	2169796	2169797	Harbinger-N9B	+	242	IRIS_313-10020	Aus	2993	*
Os_TE_705766	Chr11	26568097	26568098	Ndna1tna	-	334	IRIS_313-10020	Aus	2996	Os_TE_705765
Os_TE_864873	Chr1	43130388	43130387	SC-8	+	4988	IRIS_313-10020	Aus	2983	Os_TE_864874
Os_TE_403416	Chr4	31793097	31793096	SC-8	+	4951	IRIS_313-10020	Aus	2976	Os_TE_403417
Os_TE_330215	Chr5	29522748	29522747	SC-8	+	4951	IRIS_313-10020	Aus	2994	Os_TE_330216
Os_TE_114333	Chr8	24892144	24892143	SC-8	-	4951	IRIS_313-10020	Aus	2997	*
Os_TE_592178	Chr12	6720361	6720360	Rire2	-	11284	IRIS_313-10020	Aus	2955	Os_TE_592179
Os_TE_602812	Chr12	10907031	10907032	SZ-22	+	792	IRIS_313-10020	Aus	2979	*
Os_TE_554810	Chr2	25279931	25279932	SC-8	-	4951	IRIS_313-8655	Aus	2990	Os_TE_554809
Os_TE_521023	Chr2	11173680	11173679	EnSpm4	+	11610	IRIS_313-8283	Aus	2860	*
Os_TE_801017	Chr1	14675299	14675300	SpmLike	+	10989	IRIS_313-8283	Aus	2972	Os_TE_801016
Os_TE_267203	Chr5	1789143	1789144	SpmLike	-	10989	IRIS_313-8283	Aus	2809	*
Os_TE_519685	Chr2	10635681	10635680	AmyLTP	+	383	IRIS_313-8283	Aus	2993	*
Os_TE_737031	Chr10	10350357	10350358	MDR2	+	6967	IRIS_313-8283	Aus	2980	*
Os_TE_519674	Chr2	10631347	10631346	MuDR4	+	7610	IRIS_313-8283	Aus	2987	*
Os_TE_800161	Chr1	14331409	14331410	F569	-	228	IRIS_313-8283	Aus	2982	*
Os_TE_775314	Chr1	3664870	3664871	F770	+	284	IRIS_313-8283	Aus	2995	Os_TE_775313
Os_TE_736275	Chr10	9991590	9991591	Harbinger-N9B	+	242	IRIS_313-8283	Aus	2860	*
Os_TE_119887	Chr8	27152814	27152815	Harbinger-N9B	+	242	IRIS_313-8283	Aus	2943	*
Os_TE_403687	Chr4	31908244	31908245	Harbinger-N9B	+	231	IRIS_313-8283	Aus	2976	Os_TE_403686
Os_TE_826358	Chr1	25751279	25751278	Ndna1tna	+	334	IRIS_313-8283	Aus	2995	Os_TE_826359
Os_TE_519867	Chr2	10718880	10718879	Ndna1tna	+	334	IRIS_313-8283	Aus	2966	Os_TE_519868
Os_TE_343406	Chr4	4693126	4693127	Ndna1tna	+	334	IRIS_313-8283	Aus	2931	Os_TE_343405
Os_TE_260623	Chr6	29693496	29693497	Ndna1tna	-	334	IRIS_313-8283	Aus	2988	Os_TE_260622
Os_TE_737566	Chr10	10567139	10567140	Trep215	+	240	IRIS_313-8283	Aus	2997	*
Os_TE_735914	Chr10	9844321	9844322	Rire5	-	6427	IRIS_313-8283	Aus	2988	*
Os_TE_521476	Chr2	11360851	11360852	Retro2	-	8314	IRIS_313-8283	Aus	2932	Os_TE_521475
Os_TE_826337	Chr1	25743070	25743069	Retro2	+	12895	IRIS_313-8283	Aus	2984	Os_TE_826338
Os_TE_738376	Chr10	10971185	10971184	Retro2	+	12895	IRIS_313-8283	Aus	2836	*
Os_TE_802031	Chr1	15189540	15189541	Retrosat2	+	12796	IRIS_313-8283	Aus	2948	Os_TE_802030
Os_TE_309065	Chr5	19833189	19833190	Retrosat2	-	12796	IRIS_313-8283	Aus	2985	*
Os_TE_736451	Chr10	10090732	10090731	Rire2	+	11306	IRIS_313-8283	Aus	2739	Os_TE_736452
Os_TE_519829	Chr2	10703207	10703206	Rire2	+	11306	IRIS_313-8283	Aus	2863	Os_TE_519830
Os_TE_799235	Chr1	13979498	13979497	RireX	+	8828	IRIS_313-8283	Aus	2987	Os_TE_799236
Os_TE_826302	Chr1	25720393	25720394	RireX	+	8828	IRIS_313-8283	Aus	2993	Os_TE_826301
Os_TE_738421	Chr10	10987591	10987590	RireX	-	8828	IRIS_313-8283	Aus	2999	*
Os_TE_520230	Chr2	10855433	10855432	RireX	+	8828	IRIS_313-8283	Aus	2728	Os_TE_520231
Os_TE_309210	Chr5	19890376	19890375	RireX	+	8828	IRIS_313-8283	Aus	2988	Os_TE_309211
Os_TE_59579	Chr8	1778581	1778582	RireX	-	8828	IRIS_313-8283	Aus	2934	Os_TE_59578
Os_TE_736267	Chr10	9989232	9989233	SZ	-	1249	IRIS_313-8283	Aus	2990	*
Os_TE_522499	Chr2	11757617	11757616	SZ-36	-	5825	IRIS_313-8283	Aus	2889	Os_TE_522500
Os_TE_736246	Chr10	9979669	9979670	Truncator	+	2918	IRIS_313-8283	Aus	2975	*
Os_TE_343682	Chr4	4776870	4776869	Truncator2	+	2904	IRIS_313-8283	Aus	2969	Os_TE_343683
Os_TE_336271	Chr4	1830053	1830054	EnSpm-13	+	11171	IRIS_313-9861	Aus	2991	Os_TE_336270
Os_TE_186762	Chr7	27841109	27841110	Olo24	-	345	IRIS_313-9861	Aus	2995	Os_TE_186761
Os_TE_186600	Chr7	27773763	27773764	Tess	+	203	IRIS_313-9861	Aus	2994	Os_TE_186599
Os_TE_563577	Chr2	29110128	29110127	SC-3B	+	5553	IRIS_313-9861	Aus	2994	Os_TE_563578
Os_TE_790887	Chr1	10270106	10270107	SC-8	-	4951	IRIS_313-9861	Aus	2994	Os_TE_790886
Os_TE_680161	Chr11	16778410	16778411	SC-8	-	4951	IRIS_313-9861	Aus	2989	Os_TE_680160
Os_TE_518187	Chr2	9995512	9995513	SC-8	+	4951	IRIS_313-9861	Aus	2993	Os_TE_518186
Os_TE_209405	Chr6	7652852	7652851	SC-8	+	4951	IRIS_313-9861	Aus	2993	Os_TE_209406
Os_TE_709305	Chr11	27820116	27820115	Setaria	+	1402	IRIS_313-11455	Aus	2961	*
Os_TE_264104	Chr5	369488	369487	Copia2	-	6433	IRIS_313-11455	Aus	2997	*
Os_TE_87387	Chr8	13748093	13748094	SC-3B	-	5748	IRIS_313-11455	Aus	2995	*
Os_TE_783028	Chr1	6902248	6902249	SC-8	+	4951	IRIS_313-11455	Aus	2999	Os_TE_783027
Os_TE_859430	Chr1	40743118	40743117	SC-8	-	4951	IRIS_313-11455	Aus	2994	Os_TE_859431
Os_TE_664943	Chr11	10312364	10312363	Gypsy-6B	+	8600	IRIS_313-11455	Aus	2776	Os_TE_664944
Os_TE_467777	Chr3	24643204	24643203	Retro2	-	12874	IRIS_313-11455	Aus	2865	Os_TE_467778
Os_TE_305211	Chr5	18265020	18265019	Rire3	+	12054	IRIS_313-11455	Aus	2994	*
Os_TE_266007	Chr5	1221057	1221058	SZ-22	+	791	IRIS_313-11455	Aus	2906	*
Os_TE_584750	Chr12	3383961	3383962	SZ-40	-	2465	IRIS_313-11455	Aus	2987	*
Os_TE_206798	Chr6	6658320	6658321	SZ-62	-	3649	IRIS_313-11455	Aus	2759	Os_TE_206797
Os_TE_593525	Chr12	7248812	7248811	Truncator	+	2918	IRIS_313-11455	Aus	2840	Os_TE_593526
Os_TE_170478	Chr7	20540065	20540064	OsTE33	+	1012	IRIS_313-11458	Aus	2943	Os_TE_170479
Os_TE_523741	Chr2	12368044	12368045	SC-8	+	4951	IRIS_313-11458	Aus	2987	Os_TE_523740
Os_TE_421118	Chr3	4692447	4692446	RireX	+	8828	IRIS_313-11458	Aus	2991	Os_TE_421119
Os_TE_740837	Chr10	12003671	12003670	CACTA-I	+	1124	IRIS_313-11482	Aus	2948	*
Os_TE_810556	Chr1	18871338	18871337	SpmLike	-	10994	IRIS_313-11482	Aus	2951	Os_TE_810557
Os_TE_370472	Chr4	17582418	17582419	SpmLike	-	10994	IRIS_313-11482	Aus	2735	Os_TE_370471
Os_TE_188233	Chr7	28490429	28490430	SpmLike	-	10994	IRIS_313-11482	Aus	2988	Os_TE_188232
Os_TE_17330	Chr9	6942571	6942570	SpmLike	-	10994	IRIS_313-11482	Aus	2983	*
Os_TE_812922	Chr1	20021660	20021661	SpmLike	+	10989	IRIS_313-11482	Aus	2990	*
Os_TE_858878	Chr1	40511818	40511819	SpmLike	+	10989	IRIS_313-11482	Aus	2929	Os_TE_858877
Os_TE_582844	Chr12	2584618	2584617	SpmLike	+	10989	IRIS_313-11482	Aus	2991	*
Os_TE_606300	Chr12	12192866	12192867	SpmLike	+	10989	IRIS_313-11482	Aus	2989	Os_TE_606299
Os_TE_473246	Chr3	26723787	26723788	SpmLike	+	10989	IRIS_313-11482	Aus	2952	*
Os_TE_473403	Chr3	26782560	26782561	SpmLike	+	10989	IRIS_313-11482	Aus	2913	*
Os_TE_377001	Chr4	20173076	20173077	SpmLike	+	10989	IRIS_313-11482	Aus	2954	*
Os_TE_266690	Chr5	1572059	1572058	SpmLike	+	10989	IRIS_313-11482	Aus	2995	Os_TE_266691
Os_TE_311151	Chr5	20697276	20697275	SpmLike	+	10989	IRIS_313-11482	Aus	2984	Os_TE_311152
Os_TE_207227	Chr6	6841216	6841217	SpmLike	+	10989	IRIS_313-11482	Aus	2983	Os_TE_207226
Os_TE_213963	Chr6	9686967	9686966	SpmLike	+	10989	IRIS_313-11482	Aus	2985	Os_TE_213964
Os_TE_231747	Chr6	17211959	17211960	SpmLike	+	10989	IRIS_313-11482	Aus	2948	*
Os_TE_166824	Chr7	18955406	18955407	SpmLike	+	10989	IRIS_313-11482	Aus	2991	*
Os_TE_56206	Chr8	286909	286908	SpmLike	-	10989	IRIS_313-11482	Aus	2976	*
Os_TE_33957	Chr9	13743600	13743599	SpmLike	+	10989	IRIS_313-11482	Aus	2988	*
Os_TE_325187	Chr5	27232028	27232027	SC-3B	-	5748	IRIS_313-11482	Aus	2993	Os_TE_325188
Os_TE_727811	Chr10	6297297	6297298	SC-7	-	4431	IRIS_313-11482	Aus	2991	Os_TE_727810
Os_TE_650220	Chr11	4033683	4033684	SC-7	-	4431	IRIS_313-11482	Aus	2992	Os_TE_650219
Os_TE_576064	Chr2	34986885	34986884	SC-7	-	4431	IRIS_313-11482	Aus	2992	Os_TE_576065
Os_TE_197670	Chr6	3006373	3006374	SC-7	-	4431	IRIS_313-11482	Aus	2985	Os_TE_197669
Os_TE_52434	Chr9	21603954	21603955	SC-7	+	4431	IRIS_313-11482	Aus	2997	Os_TE_52433
Os_TE_768225	Chr1	646371	646372	RireX	-	8828	IRIS_313-11482	Aus	2998	Os_TE_768224
Os_TE_571729	Chr2	32978702	32978701	RireX	-	8828	IRIS_313-11482	Aus	2993	*
Os_TE_693960	Chr11	21977398	21977397	MDR2	+	6967	IRIS_313-11484	Aus	2989	Os_TE_693961
Os_TE_472644	Chr3	26505933	26505932	SZ-9	-	965	IRIS_313-11484	Aus	2962	Os_TE_472645
Os_TE_694191	Chr11	22037003	22037002	Retro2	-	8314	IRIS_313-11484	Aus	2844	Os_TE_694192
Os_TE_67293	Chr8	5247927	5247928	Retrosat2	-	12796	IRIS_313-11484	Aus	2994	*
Os_TE_379303	Chr4	21091712	21091711	Rire2	-	11306	IRIS_313-11484	Aus	2997	*
Os_TE_755643	Chr10	18342796	18342797	MuDR2	-	6770	IRIS_313-11492	Aus	2996	Os_TE_755642
Os_TE_45018	Chr9	18389368	18389369	SC-8	-	4951	IRIS_313-11492	Aus	2984	Os_TE_45017
Os_TE_841533	Chr1	32524697	32524698	Harbinger-N9B	+	239	IRIS_313-11557	Aus	2988	Os_TE_841532
Os_TE_495359	Chr3	36218216	36218217	SC-8	-	4951	IRIS_313-11557	Aus	2983	Os_TE_495358
Os_TE_26401	Chr9	10840469	10840468	SC-8	+	4951	IRIS_313-11557	Aus	2990	Os_TE_26402
Os_TE_681550	Chr11	17314007	17314006	Gypsy-8B	-	4935	IRIS_313-11557	Aus	2967	Os_TE_681551
Os_TE_495896	Chr2	75694	75693	RireX	-	8828	IRIS_313-11557	Aus	2987	*
Os_TE_804509	Chr1	16397083	16397084	SZ-22	+	792	IRIS_313-11557	Aus	2998	*
Os_TE_833382	Chr1	28821189	28821190	OsMuD1	-	5028	IRIS_313-11742	Aus	2919	*
Os_TE_832926	Chr1	28628492	28628491	Ds-rice2n	+	613	IRIS_313-11742	Aus	2957	*
Os_TE_345667	Chr4	5627450	5627451	SC-8	+	4951	IRIS_313-11742	Aus	2979	Os_TE_345666
Os_TE_398316	Chr4	29579532	29579533	SC-8	+	4951	IRIS_313-11742	Aus	2995	Os_TE_398315
Os_TE_658727	Chr11	7630457	7630456	RireX	+	8828	IRIS_313-11742	Aus	2962	Os_TE_658728
Os_TE_706672	Chr11	26946993	26946994	RireX	+	8828	IRIS_313-11742	Aus	2946	Os_TE_706671
Os_TE_457553	Chr3	20445219	20445220	RireX	+	8828	IRIS_313-11742	Aus	2998	Os_TE_457552
Os_TE_784705	Chr1	7563989	7563988	SZ-22	+	792	IRIS_313-11963	Aus	2995	Os_TE_784706
Os_TE_532149	Chr2	15957865	15957864	SC-8	-	4951	IRIS_313-12002	Aus	2989	*
Os_TE_535735	Chr2	17495465	17495464	SC-8	+	4951	IRIS_313-12002	Aus	2944	Os_TE_535736
Os_TE_576613	Chr2	35219303	35219302	SC-8	-	4951	IRIS_313-12002	Aus	2992	*
Os_TE_206365	Chr6	6507097	6507098	SC-8	-	4951	IRIS_313-12002	Aus	2989	Os_TE_206364
Os_TE_73628	Chr8	7893807	7893808	RireX	-	8828	IRIS_313-12002	Aus	2964	*
Os_TE_113065	Chr8	24322762	24322761	RireX	+	8828	IRIS_313-12002	Aus	2889	*
Os_TE_220849	Chr6	12762343	12762344	SC-3B	-	5748	IRIS_313-12141	Aus	2992	Os_TE_220848
Os_TE_133717	Chr7	4669496	4669497	MuDR3	-	8604	IRIS_313-10534	Aus	2995	*
Os_TE_256800	Chr6	27960986	27960985	Copi2	-	4733	IRIS_313-10534	Aus	2995	*
Os_TE_294807	Chr5	13822050	13822051	SC-3B	-	5748	IRIS_313-10534	Aus	2990	Os_TE_294806
Os_TE_166322	Chr7	18730764	18730765	SC-3B	-	5748	IRIS_313-10534	Aus	2810	*
Os_TE_133708	Chr7	4663103	4663104	Retrosat4	+	13504	IRIS_313-10534	Aus	2954	*
Os_TE_134793	Chr7	5137893	5137894	RireX	+	8828	IRIS_313-10534	Aus	2831	*
Os_TE_658022	Chr11	7329545	7329546	Castaway	+	361	IRIS_313-10543	Aus	2988	*
Os_TE_718639	Chr10	2569728	2569727	SC-8	+	4951	IRIS_313-10543	Aus	2986	Os_TE_718640
Os_TE_44753	Chr9	18303574	18303575	SC-8	-	4951	IRIS_313-10543	Aus	2974	*
Os_TE_830227	Chr1	27509490	27509489	RireX	+	8828	IRIS_313-10543	Aus	2992	Os_TE_830228
Os_TE_633814	Chr12	24226855	24226854	RireX	-	8828	IRIS_313-10543	Aus	2975	*
Os_TE_257143	Chr6	28087677	28087678	RireX	-	8828	IRIS_313-10543	Aus	2966	Os_TE_257142
Os_TE_657275	Chr11	7001267	7001266	SZ-35	-	3853	IRIS_313-10543	Aus	2995	Os_TE_657276
Os_TE_421773	Chr3	4983396	4983397	Rire3	-	12054	IRIS_313-10545	Aus	2970	Os_TE_421772
Os_TE_779110	Chr1	5313026	5313027	SC-8	-	4951	IRIS_313-10593	Aus	2972	Os_TE_779109
Os_TE_505216	Chr2	4444650	4444649	SC-8	-	4951	IRIS_313-10593	Aus	2980	*
Os_TE_506586	Chr2	4954919	4954918	SC-8	+	4951	IRIS_313-10593	Aus	2987	Os_TE_506587
Os_TE_607256	Chr12	12559736	12559737	DTH_Ors78	+	251	IRIS_313-10603	Aus	2950	Os_TE_607255
Os_TE_859646	Chr1	40827502	40827501	SC-8	-	4951	IRIS_313-10603	Aus	2992	Os_TE_859647
Os_TE_712100	Chr11	28994234	28994233	SC-8	+	4951	IRIS_313-10603	Aus	2967	Os_TE_712101
Os_TE_433293	Chr3	10282339	10282340	SC-8	-	4951	IRIS_313-10603	Aus	2994	Os_TE_433292
Os_TE_393584	Chr4	27458405	27458404	SC-8	-	4951	IRIS_313-10603	Aus	2979	*
Os_TE_263851	Chr5	272140	272139	SC-8	+	4951	IRIS_313-10603	Aus	2989	Os_TE_263852
Os_TE_325186	Chr5	27231369	27231370	SC-8	-	4951	IRIS_313-10603	Aus	2996	Os_TE_325185
Os_TE_201593	Chr6	4713644	4713645	SC-8	+	4951	IRIS_313-10603	Aus	2982	Os_TE_201592
Os_TE_662782	Chr11	9334123	9334124	RireX	-	8828	IRIS_313-10603	Aus	2982	*
Os_TE_402308	Chr4	31445729	31445728	Helitron8	+	8831	IRIS_313-10623	Aus	2999	*
Os_TE_73416	Chr8	7806204	7806205	EnSpm-10	-	11265	IRIS_313-10623	Aus	2931	*
Os_TE_402100	Chr4	31369483	31369484	F569	+	228	IRIS_313-10623	Aus	2943	*
Os_TE_632772	Chr12	23806988	23806989	Copia2	+	6433	IRIS_313-10623	Aus	2997	*
Os_TE_182701	Chr7	25926309	25926310	Copia2	-	6433	IRIS_313-10623	Aus	2978	Os_TE_182700
Os_TE_349395	Chr4	7318414	7318415	SC-8	-	4951	IRIS_313-10623	Aus	2992	Os_TE_349394
Os_TE_117556	Chr8	26206576	26206575	SC-8	+	4951	IRIS_313-10623	Aus	2992	*
Os_TE_36785	Chr9	14874207	14874208	SC-8	+	4951	IRIS_313-10623	Aus	2992	Os_TE_36784
Os_TE_401670	Chr4	31199225	31199224	Retro2	+	12874	IRIS_313-10623	Aus	2974	Os_TE_401671
Os_TE_100861	Chr8	19430811	19430812	SC-7	-	4431	IRIS_313-10673	Aus	2993	Os_TE_100860
Os_TE_830899	Chr1	27777075	27777076	RireX	-	8828	IRIS_313-10673	Aus	2995	Os_TE_830898
Os_TE_22464	Chr9	9169493	9169492	RireX	+	8828	IRIS_313-10673	Aus	2860	*
Os_TE_706915	Chr11	27008100	27008099	Severin-2	+	1952	IRIS_313-10718	Aus	2815	*
Os_TE_245958	Chr6	23502860	23502859	Crackle	+	396	IRIS_313-10718	Aus	2986	*
Os_TE_337820	Chr4	2470707	2470708	DTH_Ors13	-	145	IRIS_313-10718	Aus	2815	*
Os_TE_325453	Chr5	27363085	27363086	Ndna1tna	+	334	IRIS_313-10718	Aus	2987	*
Os_TE_245382	Chr6	23289307	23289306	Ndna1tna	+	334	IRIS_313-10718	Aus	2942	*
Os_TE_860902	Chr1	41328501	41328502	Olo24	+	345	IRIS_313-10718	Aus	2990	Os_TE_860901
Os_TE_245114	Chr6	23163337	23163336	Type M	+	209	IRIS_313-10718	Aus	2773	*
Os_TE_424837	Chr3	6440812	6440813	Copi2	-	4733	IRIS_313-10718	Aus	2996	Os_TE_424836
Os_TE_475657	Chr3	27644300	27644301	Copi2	+	4733	IRIS_313-10718	Aus	2986	*
Os_TE_680109	Chr11	16757966	16757965	SC-3B	+	5553	IRIS_313-10718	Aus	2994	Os_TE_680110
Os_TE_505705	Chr2	4617869	4617868	SC-3B	+	5553	IRIS_313-10718	Aus	2989	Os_TE_505706
Os_TE_374139	Chr4	19222671	19222672	SC-3B	+	5553	IRIS_313-10718	Aus	2985	Os_TE_374138
Os_TE_403928	Chr4	32019921	32019922	SC-3B	+	5553	IRIS_313-10718	Aus	2997	Os_TE_403927
Os_TE_497824	Chr2	1036938	1036939	SC-3B	-	5748	IRIS_313-10718	Aus	2992	Os_TE_497823
Os_TE_553789	Chr2	24855957	24855958	SC-3B	-	5748	IRIS_313-10718	Aus	2957	Os_TE_553788
Os_TE_318350	Chr5	23914559	23914560	SC-3B	-	5748	IRIS_313-10718	Aus	2990	Os_TE_318349
Os_TE_787777	Chr1	8895488	8895487	SC-8	+	4951	IRIS_313-10718	Aus	2992	Os_TE_787778
Os_TE_389892	Chr4	25635463	25635464	SC-8	+	4951	IRIS_313-10718	Aus	2999	Os_TE_389891
Os_TE_200486	Chr6	4245965	4245966	SC-8	-	4951	IRIS_313-10718	Aus	2989	Os_TE_200485
Os_TE_102617	Chr8	20057328	20057329	SC-8	+	4951	IRIS_313-10718	Aus	2981	Os_TE_102616
Os_TE_392736	Chr4	27014030	27014031	Crm	+	7749	IRIS_313-10718	Aus	2861	*
Os_TE_694092	Chr11	22010682	22010683	Gypsy-8B	-	4935	IRIS_313-10718	Aus	2998	Os_TE_694091
Os_TE_43113	Chr9	17553887	17553888	Gypsy-8B	-	4935	IRIS_313-10718	Aus	2962	Os_TE_43112
Os_TE_279058	Chr5	6835767	6835768	Retro2	-	8314	IRIS_313-10718	Aus	2984	*
Os_TE_244876	Chr6	23085508	23085507	Retro2	-	12874	IRIS_313-10718	Aus	2811	*
Os_TE_341845	Chr4	4166574	4166573	RireX	+	8828	IRIS_313-10718	Aus	2898	*
Os_TE_357516	Chr4	11060763	11060764	RireX	+	8828	IRIS_313-10718	Aus	2969	Os_TE_357515
Os_TE_245624	Chr6	23391330	23391331	SZ	-	1249	IRIS_313-10718	Aus	2935	*
Os_TE_527996	Chr2	14140219	14140218	SZ-22	+	791	IRIS_313-10718	Aus	2982	*
Os_TE_408119	Chr4	34061623	34061622	SZ-22	+	791	IRIS_313-10718	Aus	2995	*
Os_TE_23667	Chr9	9633907	9633908	SZ-22	+	759	IRIS_313-10718	Aus	2995	*
Os_TE_779651	Chr1	5535215	5535214	SZ-22	+	792	IRIS_313-10718	Aus	2985	*
Os_TE_297575	Chr5	14892291	14892292	SZ-22	+	792	IRIS_313-10718	Aus	2998	*
Os_TE_252113	Chr6	26253174	26253173	SZ-22	+	792	IRIS_313-10718	Aus	2984	*
Os_TE_153944	Chr7	13245915	13245914	SZ-22	+	792	IRIS_313-10718	Aus	2885	*
Os_TE_6712	Chr9	2234221	2234220	SZ-22	+	792	IRIS_313-10718	Aus	2998	*
Os_TE_833924	Chr1	29063886	29063885	SZ-22	-	4403	IRIS_313-10718	Aus	2973	Os_TE_833925
Os_TE_733631	Chr10	8826762	8826761	SZ-22	-	4403	IRIS_313-10718	Aus	2996	Os_TE_733632
Os_TE_86459	Chr8	13486001	13486002	SZ-22	-	4403	IRIS_313-10718	Aus	2942	*
Os_TE_100609	Chr8	19328766	19328767	SZ-22	-	4403	IRIS_313-10718	Aus	2993	*
Os_TE_706805	Chr11	26968635	26968634	SZ-62	-	3649	IRIS_313-10718	Aus	2980	Os_TE_706806
Os_TE_127669	Chr7	2044232	2044233	SZ-62	+	3649	IRIS_313-10718	Aus	2910	Os_TE_127668
Os_TE_279175	Chr5	6884684	6884685	Truncator	+	2918	IRIS_313-10718	Aus	2979	*
Os_TE_188453	Chr7	28591098	28591097	Truncator2	-	2904	IRIS_313-10718	Aus	2796	*
Os_TE_639639	Chr12	26646207	26646206	SC-8	-	4951	IRIS_313-10845	Aus	2992	Os_TE_639640
Os_TE_385908	Chr4	23749589	23749590	SC-8	+	4951	IRIS_313-10845	Aus	2996	Os_TE_385907
Os_TE_164699	Chr7	17875062	17875061	SC-8	+	4951	IRIS_313-10845	Aus	2988	Os_TE_164700
Os_TE_55424	Chr9	22893942	22893941	Rire3A	-	10580	IRIS_313-10845	Aus	2977	*
Os_TE_837661	Chr1	30734644	30734643	RireX	-	8828	IRIS_313-10845	Aus	2966	*
Os_TE_660768	Chr11	8522394	8522393	RireX	-	8828	IRIS_313-10845	Aus	2952	*
Os_TE_46703	Chr9	19151428	19151427	Cassandra	+	764	IRIS_313-10845	Aus	2985	Os_TE_46704
Os_TE_121230	Chr8	27585579	27585580	Copi2	+	4733	IRIS_313-10927	Aus	2991	Os_TE_121229
Os_TE_36490	Chr9	14774101	14774102	Copi2	-	4733	IRIS_313-10927	Aus	2958	*
Os_TE_501573	Chr2	2807405	2807406	Truncator2	+	2904	IRIS_313-10927	Aus	2983	*
Os_TE_778341	Chr1	5033573	5033574	SC-8	+	4951	IRIS_313-10964	Aus	2984	Os_TE_778340
Os_TE_103977	Chr8	20597764	20597765	RireX	+	8828	IRIS_313-10976	Aus	2795	*
Os_TE_1973	ChrSy	519117	519118	SZ-22	-	4403	IRIS_313-10976	Aus	2980	*
Os_TE_130978	Chr7	3501302	3501303	SpmLike	+	10989	IRIS_313-10979	Aus	2987	Os_TE_130977
Os_TE_258805	Chr6	28833199	28833198	DTH_Ors13	-	126	IRIS_313-10979	Aus	2990	Os_TE_258804
Os_TE_567209	Chr2	30773753	30773754	Ditail	-	271	IRIS_313-10979	Aus	2996	Os_TE_567210
Os_TE_567296	Chr2	30800703	30800704	Ditto3	+	260	IRIS_313-10979	Aus	2917	*
Os_TE_258808	Chr6	28833838	28833839	Gaijin	+	148	IRIS_313-10979	Aus	2987	*
Os_TE_767873	Chr1	486395	486394	Ndna1tna	-	334	IRIS_313-10979	Aus	2992	*
Os_TE_258825	Chr6	28841360	28841361	Snabo	+	242	IRIS_313-10979	Aus	2985	*
Os_TE_258745	Chr6	28806458	28806459	Stowaway1	-	149	IRIS_313-10979	Aus	2990	Os_TE_258746
Os_TE_767837	Chr1	464101	464100	Trep215	-	238	IRIS_313-10979	Aus	2953	Os_TE_767836
Os_TE_767832	Chr1	463361	463360	Trep215	-	239	IRIS_313-10979	Aus	2967	*
Os_TE_769111	Chr1	1082811	1082812	OsR3	+	5201	IRIS_313-10979	Aus	2990	Os_TE_769110
Os_TE_565360	Chr2	29887326	29887327	Retro2	-	12874	IRIS_313-10979	Aus	2978	*
Os_TE_259046	Chr6	28951059	28951060	RireX	-	8828	IRIS_313-10979	Aus	2996	Os_TE_259045
Os_TE_259072	Chr6	28968585	28968586	RireX	+	8828	IRIS_313-10979	Aus	2986	Os_TE_259071
Os_TE_565287	Chr2	29848992	29848993	SZ-40	-	2465	IRIS_313-10979	Aus	2995	Os_TE_565286
Os_TE_242146	Chr6	21933086	21933085	CACTA-H	+	1152	IRIS_313-10981	Aus	2989	Os_TE_242145
Os_TE_583429	Chr12	2850462	2850463	CACTA-I	+	1124	IRIS_313-10981	Aus	2989	Os_TE_583430
Os_TE_63971	Chr8	3738065	3738064	CACTA-I	+	1124	IRIS_313-10981	Aus	2958	*
Os_TE_570989	Chr2	32635720	32635719	SpmLike	+	10989	IRIS_313-10981	Aus	2997	Os_TE_570990
Os_TE_61097	Chr8	2482624	2482623	SpmLike	+	10989	IRIS_313-10981	Aus	2949	*
Os_TE_57515	Chr8	839498	839497	Castaway	-	364	IRIS_313-10981	Aus	2978	*
Os_TE_267083	Chr5	1738420	1738421	Harbinger-N9B	+	242	IRIS_313-10981	Aus	2978	*
Os_TE_50269	Chr9	20719420	20719419	SC-8	-	4951	IRIS_313-10981	Aus	2987	*
Os_TE_575209	Chr2	34624208	34624207	Gypsy-225	+	5685	IRIS_313-10981	Aus	2925	*
Os_TE_716554	Chr10	1732578	1732579	Gypsy-A	+	8951	IRIS_313-10981	Aus	2989	Os_TE_716553
Os_TE_70236	Chr8	6289866	6289865	RireX	-	8828	IRIS_313-10981	Aus	2916	Os_TE_70237
Os_TE_57529	Chr8	841661	841660	SZ-35	-	3853	IRIS_313-10981	Aus	2936	Os_TE_57530
Os_TE_522090	Chr2	11605952	11605951	SpmLike	+	10989	IRIS_313-10987	Aus	2895	*
Os_TE_487188	Chr3	32584669	32584670	MerMITEA	+	1710	IRIS_313-10987	Aus	2947	Os_TE_487187
Os_TE_437774	Chr3	12247888	12247887	F569	+	228	IRIS_313-10987	Aus	2973	Os_TE_437775
Os_TE_401847	Chr4	31282879	31282880	Stowaway1	-	144	IRIS_313-10987	Aus	2986	*
Os_TE_522002	Chr2	11584998	11584999	Copi1	-	4721	IRIS_313-10987	Aus	2980	*
Os_TE_403916	Chr4	32011982	32011983	Copia-38	-	4719	IRIS_313-10987	Aus	2975	Os_TE_403915
Os_TE_521873	Chr2	11531974	11531975	Copia2	+	6433	IRIS_313-10987	Aus	2939	Os_TE_521872
Os_TE_652160	Chr11	4860969	4860970	OsR3	+	5201	IRIS_313-10987	Aus	2997	*
Os_TE_407518	Chr4	33741657	33741658	SC-3B	+	5553	IRIS_313-10987	Aus	2995	Os_TE_407517
Os_TE_668569	Chr11	11791016	11791017	SC-8	-	4951	IRIS_313-10987	Aus	2992	Os_TE_668568
[truncated: 8,927 more rows]
