# Supplementary material for: Extensively Current Activity of Transposable Elements in Natural Rice Accessions Revealed by Singleton Insertions
Source: Front Plant Sci. 2021 Sep 28;12:745526. doi: 10.3389/fpls.2021.745526 (PMC8505701; doi:10.3389/fpls.2021.745526)
Supplement: Supplementary Table 2 — The number of singletons in the 251 TE families. [file Table_2.XLSX]

## Sheet: Family
Supplementary Table 2 The number of singletons in the 251 TE families.
Superfamily	Family	Whether MITEs	No. of singletions
Copia	Copia2	N	1519
Copia	Copi2	N	890
Copia	SC-3B	N	825
Copia	SC-8	N	597
Copia	SZ-55	N	97
Copia	OsTonor1	N	80
Copia	SC-4	N	37
Copia	Retrofit	N	36
Copia	OsR3	N	34
Copia	Copia-95	N	34
Copia	SZ-9	N	25
Copia	Copia-73	N	21
Copia	SC-7	N	19
Copia	Tos17	N	17
Copia	Copia-38	N	16
Copia	SZ-17	N	14
Copia	OsCopia2	N	8
Copia	Rire5	N	7
Copia	Unclassified	N	5
Copia	Cpsc2	N	5
Copia	Copi1	N	4
Copia	Copia-89	N	3
Copia	LTR-22	N	2
Copia	SC-10	N	2
Copia	SC-9	N	2
Copia	OsCopia1	N	2
Copia	Retrofit2	N	2
Copia	Cpsc4A	N	1
Copia	Retrofit5	N	1
Copia	Copia-97	N	1
Copia	SZ-14	N	1
Copia	Copia-52	N	1
Copia	Copia1	N	1
Copia	Retrofit7	N	1
Copia	Copia-41	N	1
Copia	Copia-11	N	1
EnSpm/CACTA	SpmLike	N	189
EnSpm/CACTA	EnSpm-13	N	33
EnSpm/CACTA	EnSpm4	N	12
EnSpm/CACTA	EnSpm5	N	8
EnSpm/CACTA	CACTA-H	N	8
EnSpm/CACTA	EnSpm-10	N	7
EnSpm/CACTA	CACTA-I	N	7
EnSpm/CACTA	EnSpm-N35	N	5
EnSpm/CACTA	CACTA-B	N	4
EnSpm/CACTA	EnSpm-16	N	3
EnSpm/CACTA	CACTA-M	N	3
EnSpm/CACTA	CACTA-Q	N	2
EnSpm/CACTA	EnSpm-N1	N	2
EnSpm/CACTA	EnSpm-15	N	1
EnSpm/CACTA	CACTA-P	N	1
EnSpm/CACTA	EnSpm-8	N	1
EnSpm/CACTA	CACTA-D	N	1
EnSpm/CACTA	EnSpm-14	N	1
Gypsy	RireX	N	831
Gypsy	SZ-22	N	494
Gypsy	Rire2	N	157
Gypsy	Retro2	N	138
Gypsy	Truncator2	N	133
Gypsy	Truncator	N	66
Gypsy	Retrosat2	N	66
Gypsy	Gypsy-A	N	51
Gypsy	Gypsy-8B	N	48
Gypsy	Crm	N	42
Gypsy	SZ-40	N	42
Gypsy	Retrosat4	N	41
Gypsy	Retrosat3	N	35
Gypsy	Rire3	N	30
Gypsy	Rire3A	N	29
Gypsy	Gypsy-118	N	24
Gypsy	Gypsy-6B	N	22
Gypsy	Gypsy-125	N	18
Gypsy	SZ-62	N	17
Gypsy	SZ-35	N	16
Gypsy	SZ-4	N	16
Gypsy	SZ-54	N	14
Gypsy	SZ-48	N	13
Gypsy	Rire8A	N	4
Gypsy	SZ-36	N	3
Gypsy	Retrosat5	N	3
Gypsy	Rire7	N	3
Gypsy	SZ	N	3
Gypsy	SZ-52	N	3
Gypsy	Gypsy-160	N	2
Gypsy	Gypsy-B	N	2
Gypsy	Gypsy-105	N	2
Gypsy	SZ-54C	N	1
Gypsy	Gypso	N	1
Gypsy	SZ-44	N	1
Gypsy	SZ-54A	N	1
Gypsy	Gypsy-146	N	1
Gypsy	Gypsy-144	N	1
Gypsy	Bajie	N	1
Gypsy	SZ-46	N	1
Gypsy	Gypsy-77	N	1
Gypsy	RN_40-22	N	1
Gypsy	SZ-50	N	1
Gypsy	SZ-59	N	1
Gypsy	Gypsy-225	N	1
Gypsy	SZ-67	N	1
Gypsy	Gypsy-188	N	1
Gypsy	Gypsy-89	N	1
Gypsy	Gypsy-101	N	1
Gypsy	SZ-7	N	1
Gypsy	SZ-43	N	1
Gypsy	SZ-20	N	1
hAT	Twif	N	192
hAT	Twifb1	N	74
hAT	Tess	Y	31
hAT	Krispie	N	17
hAT	Ds-rice2n	Y	16
hAT	Tempindas	N	12
hAT	Ds-rice3n	Y	7
hAT	TypeU4	Y	5
hAT	JouzhenA	Y	4
hAT	Ds-rice4n	Y	4
hAT	Crata	N	3
hAT	Hatos1	N	3
hAT	Tessbig	N	1
hAT	F118	Y	1
hAT	Jouzhen	Y	1
hAT	Deboat	Y	1
hAT	TEOs1	Y	1
hAT	Crata-2	N	1
hAT	Qinniu	Y	1
Helitron	Severin-2	N	30
Helitron	Helitron2	N	7
Helitron	Helitron8	N	6
Helitron	Dnaun1	N	3
Helitron	Helitron3	N	2
Helitron	Helitron7	N	2
Helitron	Rpo	N	1
L1	OsLINE1-2	N	10
L1	LINE-4	N	2
L1	LINE-7	N	1
L1	OsLINE1_2	N	1
L1	LINE1-8	N	1
L1	OsLINE1_1	N	1
Mutator	Telia	Y	125
Mutator	Snap	Y	110
Mutator	AmyLTP	Y	42
Mutator	MDR2	N	22
Mutator	MuDR2	N	19
Mutator	TNR2A	Y	17
Mutator	OsTE33	N	17
Mutator	MuDR4	N	17
Mutator	MuDR3	N	15
Mutator	MerMITEJ	N	9
Mutator	OsTE20	Y	9
Mutator	Dasia-2	N	9
Mutator	OsTE15	N	9
Mutator	OsTE24	Y	8
Mutator	MerMITED	N	8
Mutator	MerMITEA	N	7
Mutator	OsTE21	N	7
Mutator	OsMu5	N	6
Mutator	MuDRN1	Y	5
Mutator	Crackle	Y	5
Mutator	TypeU1	Y	5
Mutator	Type G	Y	4
Mutator	Setaria	N	4
Mutator	Cloud	Y	3
Mutator	TNR11	Y	3
Mutator	MuDRN3	N	3
Mutator	Midway	N	3
Mutator	OsTE17	Y	2
Mutator	EnSpm-N20	N	2
Mutator	OsTE9	Y	2
Mutator	OsMuD1	N	2
Mutator	Cloud-7	Y	2
Mutator	Setaria2	N	2
Mutator	MerMITE18B	N	2
Mutator	F804	Y	2
Mutator	MerMITEB	N	2
Mutator	Mdm2	Y	1
Mutator	MuDR_N7	N	1
Mutator	Snap-OL3	Y	1
Mutator	MuJITOS1	N	1
Mutator	MerMITE18C	N	1
Mutator	ECR	Y	1
Mutator	OsTE19	Y	1
Mutator	MerMITEH	N	1
Mutator	Wuwu	Y	1
Mutator	TypeU	Y	1
Mutator	MerMITE18D	N	1
Mutator	Cloud-6	Y	1
Mutator	Setaria1	N	1
Mutator	MuDR-5	N	1
Mutator	MerMITE18F	N	1
Mutator	MuDRN2	Y	1
PIF/Harbinger	Mping	Y	768
PIF/Harbinger	Inditto	Y	203
PIF/Harbinger	Harbinger-N9B	Y	172
PIF/Harbinger	Harb-1	N	167
PIF/Harbinger	Type M	Y	167
PIF/Harbinger	Ndna1tna	Y	130
PIF/Harbinger	Olo24	Y	82
PIF/Harbinger	DTH_Ors78	Y	64
PIF/Harbinger	Castaway	Y	47
PIF/Harbinger	F569	Y	31
PIF/Harbinger	DTH_Ors13	Y	24
PIF/Harbinger	Focus	Y	20
PIF/Harbinger	F770	Y	17
PIF/Harbinger	Ditto	Y	16
PIF/Harbinger	KiddoB	Y	13
PIF/Harbinger	KiddoC	Y	13
PIF/Harbinger	Gaijin	Y	12
PIF/Harbinger	Ndna2tna	Y	9
PIF/Harbinger	OsTE18	Y	7
PIF/Harbinger	Wanderer	Y	7
PIF/Harbinger	Unique	Y	5
PIF/Harbinger	MITE-adh, type I	Y	4
PIF/Harbinger	Ditail	Y	4
PIF/Harbinger	Wuji	Y	4
PIF/Harbinger	Casgranda	Y	3
PIF/Harbinger	Kiddo	Y	3
PIF/Harbinger	Susu	Y	3
PIF/Harbinger	F1275	Y	3
PIF/Harbinger	Stolab	Y	2
PIF/Harbinger	Tounj-30	Y	2
PIF/Harbinger	Type H	Y	2
PIF/Harbinger	Ditto-2	Y	1
PIF/Harbinger	Ecsr	N	1
PIF/Harbinger	Coward-3	Y	1
PIF/Harbinger	Ditto3	Y	1
PIF/Harbinger	Castaway-3	Y	1
PIF/Harbinger	Harb-N1	N	1
PIF/Harbinger	Buhui	Y	1
PIF/Harbinger	Youren	Y	1
PIF/Harbinger	ID-4	Y	1
PIF/Harbinger	Stola	Y	1
PIF/Harbinger	Noname	Y	1
SINE	F524	N	4
SINE	p-SINE1	N	1
SINE	SINE03	N	1
SINE	SINE9	N	1
Tc1/Mariner	Snabo	Y	811
Tc1/Mariner	Trep215	Y	63
Tc1/Mariner	Stowaway1	Y	16
Tc1/Mariner	Stowaway17	Y	8
Tc1/Mariner	Stowaway32	Y	8
Tc1/Mariner	Stowaway21	Y	8
Tc1/Mariner	Stowaway50	Y	4
Tc1/Mariner	Stowaway12	Y	3
Tc1/Mariner	Pangrangja	Y	3
Tc1/Mariner	Stowaway18	Y	2
Tc1/Mariner	Stowaway11	Y	2
Tc1/Mariner	Stowaway10	Y	2
Tc1/Mariner	Stowaway49	Y	1
Tc1/Mariner	OsMar1	N	1
TRIM	Cassandra	N	15
