# Supplementary material for: Extensively Current Activity of Transposable Elements in Natural Rice Accessions Revealed by Singleton Insertions
Source: Front Plant Sci. 2021 Sep 28;12:745526. doi: 10.3389/fpls.2021.745526 (PMC8505701; doi:10.3389/fpls.2021.745526)
Supplement: Supplementary Table 3 — The density of singletons by each family on the 12 chromosomes of rice. [file Table_3.XLSX]

## Sheet: Sheet1
Supplementary Table 3 The density of singletons by each family on the 12 chromosomes of ricea
Type	Family	Chromosomal Region	Chr1	Chr2	Chr3	Chr4	Chr5	Chr6	Chr7	Chr8	Chr9	Chr10	Chr11	Chr12	Average	Fold Changeb	p-Valuec	Significanced
Euchromatin preference	Copia2	Chromosomal Arms	4.78	4.94	4.25	3.73	4.2	4.62	4.73	3.79	3.95	3.69	3.06	3.98	4.14333	2.52	1.991e-07	**
		Pericentromeric Regions	2.4	1	2	2.14	1	2.71	3.33	0.33	1	1.33	1.5	1	1.645
		Whole Chromosomes	4.64	4.72	4.13	3.57	4.03	4.4	4.52	3.61	3.69	3.53	2.95	3.87	3.97167
	Copi2	Chromosomal Arms	2.75	2.58	2.79	2.25	3.29	2.38	2.16	3.43	2.39	2.31	2.04	1.6	2.4975	5.74	8.464e-07	**
		Pericentromeric Regions	0.6	0.25	0	0.29	0	0.86	0.89	0	1	0.33	1	0	0.435
		Whole Chromosomes	2.63	2.45	2.64	2.06	3.12	2.21	1.97	3.25	2.27	2.18	1.96	1.54	2.35667
	SC-8	Chromosomal Arms	2.01	2.18	2.01	1.56	1.59	2.24	1.33	1.36	1.88	1.24	0.7	1.08	1.59833	1.95	0.006025	**
		Pericentromeric Regions	1.2	0.25	0.5	0.57	0.67	0.43	0.89	0.33	0.5	2	1.5	1	0.82
		Whole Chromosomes	1.97	2.07	1.93	1.46	1.54	2.03	1.26	1.3	1.76	1.29	0.75	1.07	1.53583
	SZ-55	Chromosomal Arms	0.3	0.31	0.22	0.22	0.34	0.29	0.24	0.45	0.34	0.29	0.15	0.12	0.2725	13.08	2.831e-06	**
		Pericentromeric Regions	0	0.25	0	0	0	0	0	0	0	0	0	0	0.0208333
		Whole Chromosomes	0.28	0.31	0.21	0.2	0.32	0.26	0.21	0.43	0.31	0.27	0.14	0.11	0.254167
	Retrofit	Chromosomal Arms	0.14	0.12	0.21	0.03	0.05	0.04	0.04	0.09	0.05	0.24	0.06	0.08	0.0958333	2.74	0.04097	*
		Pericentromeric Regions	0.2	0	0	0	0	0	0.22	0	0	0	0	0	0.035
		Whole Chromosomes	0.14	0.11	0.19	0.03	0.05	0.03	0.07	0.09	0.04	0.22	0.05	0.07	0.0908333
	RireX	Chromosomal Arms	2.4	2.55	2.25	2.13	1.93	2.44	2.51	2.25	2.44	2.05	2.21	1.88	2.25333	1.45	0.01308	*
		Pericentromeric Regions	2.4	1.5	1	0.86	1	1.71	2.11	0	1.5	3.33	2.75	0.5	1.555
		Whole Chromosomes	2.4	2.49	2.18	2	1.88	2.35	2.45	2.13	2.36	2.13	2.25	1.83	2.20417
	Rire2	Chromosomal Arms	0.25	0.55	0.25	0.48	0.29	0.44	0.16	0.42	0.61	0.64	0.47	0.81	0.4475	1.46	0.01689	*
		Pericentromeric Regions	0	0.5	0	0.57	0	0.43	0	0	0.5	0.67	0	1	0.305833
		Whole Chromosomes	0.23	0.55	0.24	0.49	0.27	0.44	0.14	0.39	0.6	0.64	0.44	0.81	0.436667
	Retro2	Chromosomal Arms	0.33	0.34	0.26	0.63	0.32	0.51	0.12	0.6	0.17	0.38	0.62	0.23	0.375833	2.68	0.0147	*
		Pericentromeric Regions	0	0	0	0	0	0.29	0.22	0	0.5	0.67	0	0	0.14
		Whole Chromosomes	0.31	0.32	0.25	0.57	0.31	0.48	0.14	0.57	0.2	0.4	0.58	0.22	0.3625
	Truncator	Chromosomal Arms	0.12	0.21	0.15	0.19	0.11	0.13	0.12	0.3	0.1	0.4	0.23	0.19	0.1875	2.12	0.01925	*
		Pericentromeric Regions	0	0	0	0	0	0.14	0	0	0	0.67	0.25	0	0.0883333
		Whole Chromosomes	0.12	0.2	0.14	0.17	0.1	0.13	0.1	0.29	0.09	0.42	0.23	0.19	0.181667
	Gypsy-A	Chromosomal Arms	0.1	0.22	0.09	0.22	0.21	0.09	0.04	0.11	0.32	0.24	0.04	0.08	0.146667	2.44	0.008536	**
		Pericentromeric Regions	0	0	0	0	0.33	0.14	0	0	0.25	0	0	0	0.06
		Whole Chromosomes	0.09	0.21	0.08	0.2	0.22	0.1	0.03	0.11	0.31	0.22	0.04	0.07	0.14
	Gypsy-8B	Chromosomal Arms	0.25	0.18	0.09	0.13	0.25	0.07	0.12	0.11	0.05	0.1	0.19	0	0.128333	2.85	0.01788	*
		Pericentromeric Regions	0	0.25	0	0.29	0	0	0	0	0	0	0	0	0.045
		Whole Chromosomes	0.23	0.18	0.08	0.14	0.24	0.06	0.1	0.11	0.04	0.09	0.18	0	0.120833
	SZ-40	Chromosomal Arms	0.15	0.1	0.12	0.06	0.14	0.11	0.12	0.15	0.1	0.17	0.11	0.12	0.120833	5.8	0.0008215	**
		Pericentromeric Regions	0	0.25	0	0	0	0	0	0	0	0	0	0	0.0208333
		Whole Chromosomes	0.14	0.11	0.11	0.06	0.14	0.1	0.1	0.14	0.09	0.16	0.11	0.11	0.114167
	Mping	Chromosomal Arms	2.96	2.49	3.26	1.97	1.79	2.87	1.96	1.74	2.27	1.36	1.23	1.02	2.07667	4.32	1.349e-05	**
		Pericentromeric Regions	0.2	0.25	1	0.29	0	1	1.11	0	0	0.67	1.25	0	0.480833
		Whole Chromosomes	2.8	2.37	3.14	1.8	1.69	2.66	1.83	1.64	2.07	1.31	1.23	0.98	1.96
	Inditto	Chromosomal Arms	0.78	0.58	0.53	0.68	0.41	0.64	0.67	0.45	0.88	0.67	0.42	0.21	0.576667	6.07	2.633e-06	**
		Pericentromeric Regions	0	0.5	0	0	0	0.14	0	0	0.5	0	0	0	0.095
		Whole Chromosomes	0.73	0.58	0.5	0.61	0.39	0.58	0.57	0.43	0.84	0.62	0.39	0.2	0.536667
	Harb-1	Chromosomal Arms	0.57	0.87	0.53	0.7	0.46	0.22	0.35	0.34	0.76	0.24	0.26	0.23	0.460833	12.86	1.56e-05	**
		Pericentromeric Regions	0	0	0	0.43	0	0	0	0	0	0	0	0	0.0358333
		Whole Chromosomes	0.53	0.82	0.5	0.67	0.44	0.19	0.29	0.32	0.69	0.22	0.25	0.22	0.428333
	Type M	Chromosomal Arms	0.37	0.42	0.78	0.67	0.54	0.35	0.57	0.4	0.46	0.31	0.26	0.38	0.459167	3.53	0.0008152	**
		Pericentromeric Regions	0.2	0.5	0	0.29	0	0.57	0	0	0	0	0	0	0.13
		Whole Chromosomes	0.36	0.42	0.74	0.63	0.51	0.37	0.48	0.38	0.42	0.29	0.25	0.37	0.435
	Ndna1tna	Chromosomal Arms	0.27	0.52	0.34	0.63	0.21	0.25	0.18	0.45	0.22	0.5	0.36	0.38	0.359167	2.73	0.003924	**
		Pericentromeric Regions	0	0.25	0	0	0	0	0	0	0.5	0.33	0.5	0	0.131667
		Whole Chromosomes	0.26	0.51	0.32	0.57	0.2	0.23	0.16	0.43	0.24	0.49	0.37	0.37	0.345833
	Olo24	Chromosomal Arms	0.25	0.52	0.35	0.22	0.21	0.15	0.27	0.08	0.15	0.05	0.32	0.04	0.2175	10.44	1.922e-05	**
		Pericentromeric Regions	0	0.25	0	0	0	0	0	0	0	0	0	0	0.0208333
		Whole Chromosomes	0.23	0.51	0.33	0.2	0.2	0.13	0.22	0.07	0.13	0.04	0.3	0.04	0.2
	Telia	Chromosomal Arms	0.53	0.4	0.59	0.25	0.25	0.44	0.33	0.34	0.17	0.14	0.34	0.23	0.334167	4.05	0.0001234	**
		Pericentromeric Regions	0.2	0.5	0	0	0	0.29	0	0	0	0	0	0	0.0825
		Whole Chromosomes	0.51	0.41	0.56	0.23	0.24	0.42	0.28	0.32	0.16	0.13	0.32	0.22	0.316667
	Snap	Chromosomal Arms	0.31	0.45	0.38	0.35	0.36	0.4	0.33	0.23	0.1	0.17	0.28	0.23	0.299167	3.32	0.00747	**
		Pericentromeric Regions	0	0	0	0	0	0	0.33	0	0	0	0.75	0	0.09
		Whole Chromosomes	0.29	0.42	0.36	0.31	0.34	0.35	0.33	0.21	0.09	0.16	0.32	0.22	0.283333
	AmyLTP	Chromosomal Arms	0.07	0.12	0.03	0.16	0.09	0.15	0.04	0.23	0.1	0.19	0.11	0.17	0.121667	5.03	0.002381	**
		Pericentromeric Regions	0	0	0	0	0	0.29	0	0	0	0	0	0	0.0241667
		Whole Chromosomes	0.07	0.11	0.03	0.14	0.08	0.16	0.03	0.21	0.09	0.18	0.11	0.17	0.115
	MDR2	Chromosomal Arms	0.02	0.12	0	0.03	0.04	0.05	0	0.15	0.1	0.14	0.09	0.04	0.065	5.57	0.01109	*
		Pericentromeric Regions	0	0	0	0	0	0.14	0	0	0	0	0	0	0.0116667
		Whole Chromosomes	0.02	0.11	0	0.03	0.03	0.06	0	0.14	0.09	0.13	0.09	0.04	0.0616667
	Twif	Chromosomal Arms	0.79	0.82	0.82	0.33	0.63	0.42	0.47	0.43	0.46	0.43	0.11	0.33	0.503333	3.04	0.002231	**
		Pericentromeric Regions	0.8	0	0	0.14	0.33	0	0.22	0	0	0	0.5	0	0.165833
		Whole Chromosomes	0.79	0.77	0.78	0.31	0.61	0.37	0.43	0.41	0.42	0.4	0.14	0.31	0.478333
	Twifb1	Chromosomal Arms	0.26	0.3	0.32	0.17	0.21	0.16	0.24	0.15	0.27	0.24	0.08	0.02	0.201667	4.48	0.0009075	**
		Pericentromeric Regions	0	0	0	0.29	0	0	0	0	0.25	0	0	0	0.045
		Whole Chromosomes	0.24	0.28	0.31	0.19	0.2	0.15	0.21	0.14	0.27	0.22	0.07	0.02	0.191667
	Tess	Chromosomal Arms	0.05	0.16	0.15	0.03	0	0.04	0.06	0.08	0.24	0.1	0.06	0.12	0.0908333	4.36	0.006161	**
		Pericentromeric Regions	0	0.25	0	0	0	0	0	0	0	0	0	0	0.0208333
		Whole Chromosomes	0.05	0.17	0.14	0.03	0	0.03	0.05	0.07	0.22	0.09	0.05	0.11	0.0841667
	Snabo	Chromosomal Arms	3.84	2.75	2.84	2.71	2.36	2.16	2.27	1.77	1.51	1.5	1.02	1.54	2.18917	6.42	7.31e-07	**
		Pericentromeric Regions	0.8	0.75	0.5	0.14	0	0.43	0.22	0	0.75	0	0	0.5	0.340833
		Whole Chromosomes	3.66	2.63	2.71	2.46	2.24	1.97	1.95	1.68	1.44	1.4	0.95	1.5	2.04917
	Trep215	Chromosomal Arms	0.16	0.03	0.07	0.22	0.07	0.18	0.16	0.42	0.12	0.14	0.26	0.27	0.175	19.09	0.0001766	**
		Pericentromeric Regions	0	0	0	0	0	0	0.11	0	0	0	0	0	0.00916667
		Whole Chromosomes	0.15	0.03	0.07	0.2	0.07	0.16	0.16	0.39	0.11	0.13	0.25	0.26	0.165
	SpmLike	Chromosomal Arms	0.46	0.39	0.29	0.62	0.39	0.56	0.55	0.49	0.76	0.45	1.06	0.54	0.546667	2.83	0.001057	**
		Pericentromeric Regions	0.2	0	0	0	0	0.29	0.33	0	0.25	0	0.25	1	0.193333
		Whole Chromosomes	0.44	0.37	0.28	0.56	0.37	0.53	0.52	0.46	0.71	0.42	1	0.56	0.518333
	EnSpm-13	Chromosomal Arms	0.05	0.15	0.12	0.1	0.11	0.07	0.08	0.04	0.29	0	0.08	0.12	0.100833	∞	0.0002595	**
		Pericentromeric Regions	0	0	0	0	0	0	0	0	0	0	0	0	0
		Whole Chromosomes	0.05	0.14	0.11	0.09	0.1	0.06	0.07	0.04	0.27	0	0.07	0.11	0.0925
	OsR3	Chromosomal Arms	0.11	0.15	0.12	0.1	0.11	0.09	0	0.11	0.1	0.1	0.08	0.08	0.0958333	∞	7.268e-07	**
		Pericentromeric Regions	0	0	0	0	0	0	0	0	0	0	0	0	0
		Whole Chromosomes	0.1	0.14	0.11	0.09	0.1	0.08	0	0.11	0.09	0.09	0.07	0.07	0.0875
	Copia-95	Chromosomal Arms	0.1	0.12	0.18	0.06	0.07	0.15	0.06	0.09	0.05	0.14	0	0.12	0.095	∞	2.045e-05	**
		Pericentromeric Regions	0	0	0	0	0	0	0	0	0	0	0	0	0
		Whole Chromosomes	0.09	0.11	0.17	0.06	0.07	0.13	0.05	0.09	0.04	0.13	0	0.11	0.0875
	SZ-9	Chromosomal Arms	0.1	0	0.15	0.1	0.07	0.04	0.08	0.04	0	0.05	0.11	0.12	0.0716667	∞	0.0001312	**
		Pericentromeric Regions	0	0	0	0	0	0	0	0	0	0	0	0	0
		Whole Chromosomes	0.09	0	0.14	0.09	0.07	0.03	0.07	0.04	0	0.04	0.11	0.11	0.0658333
	Retrosat4	Chromosomal Arms	0.17	0.12	0.09	0.06	0.04	0.15	0.14	0.15	0.29	0.05	0.15	0.04	0.120833	∞	5.703e-05	**
		Pericentromeric Regions	0	0	0	0	0	0	0	0	0	0	0	0	0
		Whole Chromosomes	0.16	0.11	0.08	0.06	0.03	0.13	0.12	0.14	0.27	0.04	0.14	0.04	0.11
	Gypsy-118	Chromosomal Arms	0.1	0.12	0.06	0.06	0.13	0	0.08	0.08	0.05	0.05	0.04	0.04	0.0675	∞	2.65e-05	**
		Pericentromeric Regions	0	0	0	0	0	0	0	0	0	0	0	0	0
		Whole Chromosomes	0.09	0.11	0.06	0.06	0.12	0	0.07	0.07	0.04	0.04	0.04	0.04	0.0616667
	Castaway	Chromosomal Arms	0.12	0.09	0.09	0.1	0.14	0.22	0.29	0.19	0.15	0.14	0.11	0	0.136667	∞	2.302e-05	**
		Pericentromeric Regions	0	0	0	0	0	0	0	0	0	0	0	0	0
		Whole Chromosomes	0.12	0.08	0.08	0.09	0.14	0.19	0.24	0.18	0.13	0.13	0.11	0	0.124167
	DTH_Ors13	Chromosomal Arms	0.05	0.06	0	0.1	0.04	0.07	0.04	0.23	0	0.1	0.11	0.08	0.0733333	∞	0.0007979	**
		Pericentromeric Regions	0	0	0	0	0	0	0	0	0	0	0	0	0
		Whole Chromosomes	0.05	0.06	0	0.09	0.03	0.06	0.03	0.21	0	0.09	0.11	0.07	0.0666667
	Focus	Chromosomal Arms	0.1	0.12	0.16	0.03	0.11	0	0	0	0.05	0	0	0.04	0.0508333	∞	0.00529	**
		Pericentromeric Regions	0	0	0	0	0	0	0	0	0	0	0	0	0
		Whole Chromosomes	0.09	0.11	0.15	0.03	0.1	0	0	0	0.04	0	0	0.04	0.0466667
	Severin-2	Chromosomal Arms	0	0.09	0	0.13	0.04	0.04	0.08	0.15	0	0	0.25	0.31	0.0908333	∞	0.005475	**
		Pericentromeric Regions	0	0	0	0	0	0	0	0	0	0	0	0	0
		Whole Chromosomes	0	0.08	0	0.11	0.03	0.03	0.07	0.14	0	0	0.23	0.3	0.0825
Heterochromatin preference	SZ-22	Chromosomal Arms	0.91	1.1	1.46	0.97	1.2	0.95	0.8	1.17	0.9	1.29	0.92	0.69	1.03	0.18	0.001603	**
		Pericentromeric Regions	4.4	3.25	6.75	2.71	16.67	3.43	4.56	11.67	3.25	3.67	1.5	6	5.655
		Whole Chromosomes	1.12	1.23	1.75	1.14	1.98	1.23	1.38	1.73	1.11	1.44	0.96	0.89	1.33
	Truncator2	Chromosomal Arms	0.3	0.33	0.31	0.3	0.5	0.49	0.47	0.25	0.24	0.29	0.11	0.38	0.330833	0.54	0.04928	*
		Pericentromeric Regions	0	0.5	0.75	0.14	0	1.57	1.44	0.33	0.75	1.33	0	0.5	0.609167
		Whole Chromosomes	0.28	0.34	0.33	0.29	0.47	0.61	0.62	0.25	0.29	0.36	0.11	0.39	0.361667
	Crm	Chromosomal Arms	0	0.07	0.03	0.14	0.09	0.09	0.08	0.08	0.1	0.05	0.11	0.08	0.0766667	0.12	0.001728	**
		Pericentromeric Regions	0	0.75	1.5	0.14	1	0.43	0.22	1.33	1	0.33	0	1	0.641667
		Whole Chromosomes	0	0.11	0.11	0.14	0.14	0.13	0.1	0.14	0.18	0.07	0.11	0.11	0.111667
	Gypsy-6B	Chromosomal Arms	0.02	0.09	0	0.03	0.07	0	0.02	0.08	0	0.1	0.08	0.04	0.0441667	0.18	0.02403	*
		Pericentromeric Regions	0	1	0.5	0	0	0.29	0.22	0	0.5	0	0.5	0	0.250833
		Whole Chromosomes	0.02	0.14	0.03	0.03	0.07	0.03	0.05	0.07	0.04	0.09	0.11	0.04	0.06
Non-preference	SC-3B	Chromosomal Arms	1.96	2.69	2.21	1.98	2.32	2.35	2.96	2.15	2.22	1.88	2.19	1.96	2.23917	1.23	0.1291	-
		Pericentromeric Regions	1.6	0	1	1.43	0.67	2.14	2.67	3	4.5	2	1.25	1.5	1.81333
		Whole Chromosomes	1.94	2.54	2.14	1.93	2.24	2.32	2.91	2.2	2.42	1.89	2.12	1.94	2.21583
	OsTonor1	Chromosomal Arms	0.26	0.21	0.21	0.27	0.11	0.33	0.37	0.06	0.34	0.12	0.34	0.12	0.228333	2.74	0.08277	-
		Pericentromeric Regions	0	0	0	0	0	0	0	0	0	0	0	1	0.0833333
		Whole Chromosomes	0.24	0.2	0.19	0.24	0.1	0.29	0.31	0.05	0.31	0.11	0.32	0.15	0.209167
	SC-4	Chromosomal Arms	0.12	0.12	0.15	0.06	0.11	0.07	0.06	0.04	0.12	0.07	0.08	0.19	0.0991667	1.63	0.1901	-
		Pericentromeric Regions	0	0	0	0.29	0	0	0.11	0	0	0.33	0	0	0.0608333
		Whole Chromosomes	0.12	0.11	0.14	0.09	0.1	0.06	0.07	0.04	0.11	0.09	0.07	0.19	0.0991667
	Copia-73	Chromosomal Arms	0.05	0.06	0.12	0.1	0.04	0.07	0.08	0.04	0	0.05	0	0.04	0.0541667	1.12	0.4245	-
		Pericentromeric Regions	0	0	0	0.29	0	0.29	0	0	0	0	0	0	0.0483333
		Whole Chromosomes	0.05	0.06	0.11	0.11	0.03	0.1	0.07	0.04	0	0.04	0	0.04	0.0541667
	Retrosat2	Chromosomal Arms	0.2	0.18	0.18	0.14	0.21	0.2	0.08	0.23	0.07	0.19	0.23	0.19	0.175	1.45	0.2505	-
		Pericentromeric Regions	0.2	0	0	0	0	0	0	0	0.75	0	0.5	0	0.120833
		Whole Chromosomes	0.2	0.17	0.17	0.13	0.2	0.18	0.07	0.21	0.13	0.18	0.25	0.19	0.173333
	Retrosat3	Chromosomal Arms	0.12	0.16	0.18	0.03	0.02	0.15	0.08	0.15	0	0.05	0.08	0.08	0.0916667	1.47	0.2945	-
		Pericentromeric Regions	0	0.25	0	0	0	0	0	0	0.5	0	0	0	0.0625
		Whole Chromosomes	0.12	0.17	0.17	0.03	0.02	0.13	0.07	0.14	0.04	0.04	0.07	0.07	0.0891667
	Rire3	Chromosomal Arms	0.06	0.03	0.12	0	0.07	0	0.08	0.04	0.29	0.24	0	0.08	0.0841667	0.55	0.2525	-
		Pericentromeric Regions	0.6	0	0	0	0	0	0.22	0	0	0	0	1	0.151667
		Whole Chromosomes	0.09	0.03	0.11	0	0.07	0	0.1	0.04	0.27	0.22	0	0.11	0.0866667
	Rire3A	Chromosomal Arms	0	0.06	0.09	0.1	0.07	0.07	0.08	0.23	0.02	0.19	0.02	0	0.0775	1.08	0.4578	-
		Pericentromeric Regions	0	0	0	0.57	0	0.29	0	0	0	0	0	0	0.0716667
		Whole Chromosomes	0	0.06	0.08	0.14	0.07	0.1	0.07	0.21	0.02	0.18	0.02	0	0.0791667
	Harbinger-N9B	Chromosomal Arms	0.85	0.28	0.85	0.35	0.36	0.33	0.33	0.53	0.46	0.43	0.28	0.38	0.4525	1.9	0.08594	-
		Pericentromeric Regions	0	0	0	0	0	0.86	0	0	1	0	0	1	0.238333
		Whole Chromosomes	0.8	0.27	0.81	0.31	0.34	0.39	0.28	0.5	0.51	0.4	0.26	0.41	0.44
	DTH_Ors78	Chromosomal Arms	0.12	0.24	0.35	0.19	0.11	0.15	0.35	0.09	0.2	0.19	0.06	0.1	0.179167	1.43	0.3478	-
		Pericentromeric Regions	0	0	0	0	0	0	0	0	0	0	0	1.5	0.125
		Whole Chromosomes	0.12	0.23	0.33	0.17	0.1	0.13	0.29	0.09	0.18	0.18	0.05	0.15	0.168333
	F569	Chromosomal Arms	0.12	0.03	0.09	0.22	0.07	0.04	0.08	0.04	0.2	0	0.04	0.08	0.0841667	0.76	0.414	-
		Pericentromeric Regions	0	0	0	0	0	0	0	0	0	1.33	0	0	0.110833
		Whole Chromosomes	0.12	0.03	0.08	0.2	0.07	0.03	0.07	0.04	0.18	0.09	0.04	0.07	0.085
a The density was calculated as the average number of singleton per Mb sequence; b The fold change was calculated as the ratio of the average density of singleton in the chromosomal arms to that in the pericentromeric regions; c The paired t-test was used to test the significance of fold change; d * : significant; ** : extremely significant; -: insignificant;
