# Supplementary material for: Extensively Current Activity of Transposable Elements in Natural Rice Accessions Revealed by Singleton Insertions
Source: Front Plant Sci. 2021 Sep 28;12:745526. doi: 10.3389/fpls.2021.745526 (PMC8505701; doi:10.3389/fpls.2021.745526)
Supplement: Supplementary Table 4 — TSD of 5,849 singletons detected from both ends of the insertions. [file Table_4.XLSX]

## Sheet: TSD
Supplementary Table 4 TSD of 5,849 singletons detected from both ends of the insertions.
Locus ID 1	Locus ID 2	Family	TSD
Os_TE_1305	Os_TE_1306	Mping	TTA
Os_TE_3147	Os_TE_3148	Mping	TAA
Os_TE_11178	Os_TE_11179	Mping	TTA
Os_TE_12849	Os_TE_12850	Mping	TTA
Os_TE_13768	Os_TE_13769	Mping	TAA
Os_TE_18154	Os_TE_18155	Mping	TAA
Os_TE_21509	Os_TE_21510	Mping	TAA
Os_TE_31463	Os_TE_31464	Mping	TAA
Os_TE_31704	Os_TE_31705	Mping	TTA
Os_TE_33685	Os_TE_33686	Mping	TAA
Os_TE_34004	Os_TE_34005	Mping	TAA
Os_TE_36286	Os_TE_36287	Mping	TAA
Os_TE_36575	Os_TE_36576	Mping	TAA
Os_TE_38080	Os_TE_38081	Mping	TAA
Os_TE_38316	Os_TE_38317	Mping	TAA
Os_TE_38482	Os_TE_38483	Mping	TAA
Os_TE_38714	Os_TE_38715	Mping	TTA
Os_TE_41265	Os_TE_41266	Mping	TTA
Os_TE_42059	Os_TE_42060	Mping	TTA
Os_TE_42605	Os_TE_42606	Mping	TAA
Os_TE_42730	Os_TE_42731	Mping	TTA
Os_TE_43512	Os_TE_43513	Mping	TAA
Os_TE_44223	Os_TE_44224	Mping	TTA
Os_TE_44354	Os_TE_44355	Mping	TTA
Os_TE_45453	Os_TE_45454	Mping	TAA
Os_TE_45487	Os_TE_45488	Mping	TAA
Os_TE_46054	Os_TE_46055	Mping	TTA
Os_TE_46145	Os_TE_46146	Mping	TAA
Os_TE_49869	Os_TE_49870	Mping	TTA
Os_TE_50214	Os_TE_50215	Mping	TTA
Os_TE_50986	Os_TE_50987	Mping	TTA
Os_TE_51156	Os_TE_51157	Mping	TTA
Os_TE_51625	Os_TE_51626	Mping	TTA
Os_TE_53504	Os_TE_53505	Mping	TAA
Os_TE_53924	Os_TE_53925	Mping	TTA
Os_TE_54727	Os_TE_54728	Mping	TTA
Os_TE_56411	Os_TE_56412	Mping	TAA
Os_TE_56832	Os_TE_56833	Mping	TAA
Os_TE_58210	Os_TE_58211	Mping	TTA
Os_TE_61615	Os_TE_61616	Mping	TTA
Os_TE_62114	Os_TE_62115	Mping	TTA
Os_TE_62481	Os_TE_62482	Mping	TGA
Os_TE_63480	Os_TE_63481	Mping	TAA
Os_TE_65894	Os_TE_65895	Mping	TTA
Os_TE_66869	Os_TE_66870	Mping	TTA
Os_TE_67717	Os_TE_67718	Mping	TAA
Os_TE_68839	Os_TE_68840	Mping	TAA
Os_TE_72912	Os_TE_72913	Mping	TAA
Os_TE_72935	Os_TE_72936	Mping	TTA
Os_TE_73144	Os_TE_73145	Mping	TTA
Os_TE_76108	Os_TE_76109	Mping	TTA
Os_TE_79361	Os_TE_79362	Mping	TTA
Os_TE_90926	Os_TE_90927	Mping	TTA
Os_TE_94129	Os_TE_94130	Mping	TAA
Os_TE_95692	Os_TE_95693	Mping	TAA
Os_TE_96066	Os_TE_96067	Mping	TTA
Os_TE_97735	Os_TE_97736	Mping	TTA
Os_TE_97842	Os_TE_97843	Mping	TAA
Os_TE_102108	Os_TE_102109	Mping	TTA
Os_TE_102226	Os_TE_102227	Mping	TAA
Os_TE_104154	Os_TE_104155	Mping	TTA
Os_TE_108106	Os_TE_108107	Mping	TAA
Os_TE_109638	Os_TE_109639	Mping	TTA
Os_TE_111213	Os_TE_111214	Mping	TAA
Os_TE_111486	Os_TE_111487	Mping	TAA
Os_TE_113555	Os_TE_113556	Mping	TTA
Os_TE_114074	Os_TE_114075	Mping	TTA
Os_TE_116243	Os_TE_116244	Mping	TAA
Os_TE_116281	Os_TE_116282	Mping	TAA
Os_TE_118800	Os_TE_118801	Mping	TTA
Os_TE_120340	Os_TE_120341	Mping	TAA
Os_TE_120778	Os_TE_120779	Mping	TTA
Os_TE_121332	Os_TE_121333	Mping	TTA
Os_TE_122890	Os_TE_122891	Mping	TAA
Os_TE_124130	Os_TE_124131	Mping	TTA
Os_TE_124811	Os_TE_124812	Mping	TAA
Os_TE_124952	Os_TE_124953	Mping	TTA
Os_TE_125479	Os_TE_125480	Mping	TAA
Os_TE_127151	Os_TE_127152	Mping	TAA
Os_TE_129565	Os_TE_129566	Mping	TTA
Os_TE_130679	Os_TE_130680	Mping	TTA
Os_TE_130921	Os_TE_130922	Mping	TAA
Os_TE_130956	Os_TE_130957	Mping	TTA
Os_TE_134514	Os_TE_134515	Mping	TAA
Os_TE_146849	Os_TE_146850	Mping	TAA
Os_TE_148611	Os_TE_148612	Mping	TTA
Os_TE_148830	Os_TE_148831	Mping	TAA
Os_TE_158463	Os_TE_158464	Mping	TTA
Os_TE_162946	Os_TE_162947	Mping	TTA
Os_TE_163511	Os_TE_163512	Mping	TAA
Os_TE_166479	Os_TE_166480	Mping	TTA
Os_TE_168852	Os_TE_168853	Mping	TAA
Os_TE_169672	Os_TE_169673	Mping	TAA
Os_TE_173342	Os_TE_173343	Mping	TAA
Os_TE_173937	Os_TE_173938	Mping	TTA
Os_TE_174239	Os_TE_174240	Mping	TTA
Os_TE_175102	Os_TE_175103	Mping	TAA
Os_TE_175153	Os_TE_175154	Mping	TTA
Os_TE_175384	Os_TE_175385	Mping	TAA
Os_TE_175689	Os_TE_175690	Mping	TAA
Os_TE_178154	Os_TE_178155	Mping	TAA
Os_TE_178608	Os_TE_178609	Mping	TTA
Os_TE_179313	Os_TE_179314	Mping	TTA
Os_TE_182718	Os_TE_182719	Mping	TTA
Os_TE_183821	Os_TE_183822	Mping	TTA
Os_TE_184266	Os_TE_184267	Mping	TAA
Os_TE_186445	Os_TE_186446	Mping	TTA
Os_TE_187492	Os_TE_187493	Mping	TAA
Os_TE_187944	Os_TE_187945	Mping	TAA
Os_TE_189470	Os_TE_189471	Mping	TAA
Os_TE_191644	Os_TE_191645	Mping	TTA
Os_TE_192202	Os_TE_192203	Mping	TTA
Os_TE_192773	Os_TE_192774	Mping	TAA
Os_TE_192785	Os_TE_192786	Mping	TTA
Os_TE_194215	Os_TE_194216	Mping	TTA
Os_TE_194269	Os_TE_194270	Mping	TAA
Os_TE_195294	Os_TE_195295	Mping	TAA
Os_TE_195810	Os_TE_195811	Mping	TTA
Os_TE_197685	Os_TE_197686	Mping	TTA
Os_TE_198334	Os_TE_198335	Mping	TAA
Os_TE_199640	Os_TE_199641	Mping	TTA
Os_TE_200000	Os_TE_200001	Mping	TTA
Os_TE_200431	Os_TE_200432	Mping	TAA
Os_TE_203458	Os_TE_203459	Mping	TTA
Os_TE_203660	Os_TE_203661	Mping	TTA
Os_TE_205470	Os_TE_205471	Mping	TAA
Os_TE_205534	Os_TE_205535	Mping	TTA
Os_TE_206586	Os_TE_206587	Mping	TAA
Os_TE_206675	Os_TE_206676	Mping	TTA
Os_TE_206782	Os_TE_206783	Mping	TTA
Os_TE_209033	Os_TE_209034	Mping	TTA
Os_TE_209882	Os_TE_209883	Mping	TTA
Os_TE_213544	Os_TE_213545	Mping	TAA
Os_TE_213927	Os_TE_213928	Mping	TAA
Os_TE_215037	Os_TE_215038	Mping	TTA
Os_TE_215390	Os_TE_215391	Mping	TAA
Os_TE_220123	Os_TE_220124	Mping	TTA
Os_TE_220678	Os_TE_220679	Mping	TTA
Os_TE_220851	Os_TE_220852	Mping	TTA
Os_TE_221025	Os_TE_221026	Mping	TTA
Os_TE_224947	Os_TE_224948	Mping	TTA
Os_TE_230394	Os_TE_230395	Mping	TTA
Os_TE_233153	Os_TE_233154	Mping	TAA
Os_TE_235931	Os_TE_235932	Mping	TTA
Os_TE_236766	Os_TE_236767	Mping	TTA
Os_TE_237070	Os_TE_237071	Mping	TAA
Os_TE_239783	Os_TE_239784	Mping	TAA
Os_TE_240848	Os_TE_240849	Mping	TAA
Os_TE_242359	Os_TE_242360	Mping	TTA
Os_TE_242963	Os_TE_242964	Mping	TTA
Os_TE_244579	Os_TE_244580	Mping	TAA
Os_TE_246031	Os_TE_246032	Mping	TAA
Os_TE_246370	Os_TE_246371	Mping	TTA
Os_TE_246412	Os_TE_246413	Mping	TTA
Os_TE_246798	Os_TE_246799	Mping	TTA
Os_TE_249426	Os_TE_249427	Mping	TAA
Os_TE_249703	Os_TE_249704	Mping	TTA
Os_TE_251266	Os_TE_251267	Mping	TAA
Os_TE_252232	Os_TE_252233	Mping	TTA
Os_TE_252596	Os_TE_252597	Mping	TTA
Os_TE_254733	Os_TE_254734	Mping	TAA
Os_TE_255240	Os_TE_255241	Mping	TAA
Os_TE_255646	Os_TE_255647	Mping	TAA
Os_TE_255662	Os_TE_255663	Mping	TTA
Os_TE_256319	Os_TE_256320	Mping	TTA
Os_TE_256344	Os_TE_256345	Mping	TTA
Os_TE_257930	Os_TE_257931	Mping	TTA
Os_TE_259488	Os_TE_259489	Mping	TTA
Os_TE_259511	Os_TE_259512	Mping	TTA
Os_TE_259694	Os_TE_259695	Mping	TTA
Os_TE_260614	Os_TE_260615	Mping	TTA
Os_TE_261935	Os_TE_261936	Mping	TAA
Os_TE_262040	Os_TE_262041	Mping	TAA
Os_TE_262516	Os_TE_262517	Mping	TAA
Os_TE_262811	Os_TE_262812	Mping	TTA
Os_TE_266619	Os_TE_266620	Mping	TTA
Os_TE_267437	Os_TE_267438	Mping	TAA
Os_TE_269509	Os_TE_269510	Mping	TAA
Os_TE_274499	Os_TE_274500	Mping	TTA
Os_TE_275390	Os_TE_275391	Mping	TTA
Os_TE_275832	Os_TE_275833	Mping	TTA
Os_TE_279574	Os_TE_279575	Mping	TTA
Os_TE_283012	Os_TE_283013	Mping	TAA
Os_TE_289232	Os_TE_289233	Mping	TTA
Os_TE_297372	Os_TE_297373	Mping	TAA
Os_TE_306301	Os_TE_306302	Mping	TAA
Os_TE_307989	Os_TE_307990	Mping	TTA
Os_TE_308928	Os_TE_308929	Mping	TTA
Os_TE_309908	Os_TE_309909	Mping	TTA
Os_TE_310434	Os_TE_310435	Mping	TTA
Os_TE_311583	Os_TE_311584	Mping	TAA
Os_TE_311864	Os_TE_311865	Mping	TTA
Os_TE_312067	Os_TE_312068	Mping	TAA
Os_TE_313049	Os_TE_313050	Mping	TTA
Os_TE_313705	Os_TE_313706	Mping	TTA
Os_TE_314059	Os_TE_314060	Mping	TAA
Os_TE_314163	Os_TE_314164	Mping	TAA
Os_TE_316359	Os_TE_316360	Mping	TGA
Os_TE_318872	Os_TE_318873	Mping	TTA
Os_TE_319015	Os_TE_319016	Mping	TAA
Os_TE_319378	Os_TE_319379	Mping	TAA
Os_TE_319382	Os_TE_319383	Mping	TTA
Os_TE_322321	Os_TE_322322	Mping	TAA
Os_TE_322883	Os_TE_322884	Mping	TTA
Os_TE_322969	Os_TE_322970	Mping	TTA
Os_TE_323715	Os_TE_323716	Mping	TAA
Os_TE_324028	Os_TE_324029	Mping	TTA
Os_TE_324068	Os_TE_324069	Mping	TTA
Os_TE_324073	Os_TE_324074	Mping	TTA
Os_TE_324208	Os_TE_324209	Mping	TAA
Os_TE_325246	Os_TE_325247	Mping	TAA
Os_TE_325672	Os_TE_325673	Mping	TAA
Os_TE_328653	Os_TE_328654	Mping	TTA
Os_TE_329193	Os_TE_329194	Mping	TAA
Os_TE_332607	Os_TE_332608	Mping	TAA
Os_TE_334786	Os_TE_334787	Mping	TAA
Os_TE_336214	Os_TE_336215	Mping	TAA
Os_TE_343022	Os_TE_343023	Mping	TTA
Os_TE_344085	Os_TE_344086	Mping	TAA
Os_TE_345913	Os_TE_345914	Mping	TAA
Os_TE_351141	Os_TE_351142	Mping	TTA
Os_TE_358686	Os_TE_358687	Mping	TAA
Os_TE_364125	Os_TE_364126	Mping	TTA
Os_TE_375520	Os_TE_375521	Mping	TTA
Os_TE_376601	Os_TE_376602	Mping	TTA
Os_TE_383435	Os_TE_383436	Mping	TAA
Os_TE_384066	Os_TE_384067	Mping	TAA
Os_TE_384896	Os_TE_384897	Mping	TAA
Os_TE_384963	Os_TE_384964	Mping	TAA
Os_TE_385174	Os_TE_385175	Mping	TAA
Os_TE_386722	Os_TE_386723	Mping	TTA
Os_TE_387612	Os_TE_387613	Mping	TAA
Os_TE_388582	Os_TE_388583	Mping	TAA
Os_TE_388614	Os_TE_388615	Mping	TTA
Os_TE_389398	Os_TE_389399	Mping	TTA
Os_TE_390625	Os_TE_390626	Mping	TTA
Os_TE_392725	Os_TE_392726	Mping	TTA
Os_TE_392731	Os_TE_392732	Mping	TAA
Os_TE_394274	Os_TE_394275	Mping	TAA
Os_TE_394958	Os_TE_394959	Mping	TTA
Os_TE_395800	Os_TE_395801	Mping	TAA
Os_TE_396670	Os_TE_396671	Mping	TAA
Os_TE_396855	Os_TE_396856	Mping	TTA
Os_TE_397538	Os_TE_397539	Mping	TAA
Os_TE_397695	Os_TE_397696	Mping	TTA
Os_TE_400076	Os_TE_400077	Mping	TTA
Os_TE_402180	Os_TE_402181	Mping	TTA
Os_TE_402568	Os_TE_402569	Mping	TTA
Os_TE_404810	Os_TE_404811	Mping	TAA
Os_TE_405146	Os_TE_405147	Mping	TTA
Os_TE_405160	Os_TE_405161	Mping	TTA
Os_TE_405298	Os_TE_405299	Mping	TTA
Os_TE_406085	Os_TE_406086	Mping	TTA
Os_TE_406213	Os_TE_406214	Mping	TTA
Os_TE_406953	Os_TE_406954	Mping	TTA
Os_TE_407493	Os_TE_407494	Mping	TAA
Os_TE_408246	Os_TE_408247	Mping	TAA
Os_TE_408359	Os_TE_408360	Mping	TAA
Os_TE_408415	Os_TE_408416	Mping	TAA
Os_TE_408469	Os_TE_408470	Mping	TAA
Os_TE_408751	Os_TE_408752	Mping	TTA
Os_TE_409386	Os_TE_409387	Mping	TTA
Os_TE_409588	Os_TE_409589	Mping	TAA
Os_TE_410199	Os_TE_410200	Mping	TAA
Os_TE_411545	Os_TE_411546	Mping	TAA
Os_TE_411773	Os_TE_411774	Mping	TTA
Os_TE_412511	Os_TE_412512	Mping	TAA
Os_TE_413098	Os_TE_413099	Mping	TTA
Os_TE_413300	Os_TE_413301	Mping	TTA
Os_TE_413354	Os_TE_413355	Mping	TTA
Os_TE_413531	Os_TE_413532	Mping	TTA
Os_TE_413633	Os_TE_413634	Mping	TTA
Os_TE_413637	Os_TE_413638	Mping	TAA
Os_TE_413794	Os_TE_413795	Mping	TTA
Os_TE_413970	Os_TE_413971	Mping	TTA
Os_TE_414566	Os_TE_414567	Mping	TAA
Os_TE_414773	Os_TE_414774	Mping	TAA
Os_TE_415515	Os_TE_415516	Mping	TTA
Os_TE_416734	Os_TE_416735	Mping	TTA
Os_TE_416974	Os_TE_416975	Mping	TAA
Os_TE_419247	Os_TE_419248	Mping	TTA
Os_TE_419589	Os_TE_419590	Mping	TAA
Os_TE_419955	Os_TE_419956	Mping	TGA
Os_TE_421202	Os_TE_421203	Mping	TAA
Os_TE_421448	Os_TE_421449	Mping	TTA
Os_TE_424355	Os_TE_424356	Mping	TAA
Os_TE_425352	Os_TE_425353	Mping	TTA
Os_TE_425960	Os_TE_425961	Mping	TAA
Os_TE_426033	Os_TE_426034	Mping	TTA
Os_TE_427205	Os_TE_427206	Mping	TTA
Os_TE_427554	Os_TE_427555	Mping	TTA
Os_TE_429015	Os_TE_429016	Mping	TAA
Os_TE_429450	Os_TE_429451	Mping	TTA
Os_TE_429816	Os_TE_429817	Mping	TAA
Os_TE_430261	Os_TE_430262	Mping	TAA
Os_TE_430265	Os_TE_430266	Mping	TTA
Os_TE_431527	Os_TE_431528	Mping	TGA
Os_TE_431959	Os_TE_431960	Mping	TAA
Os_TE_432073	Os_TE_432074	Mping	TTA
Os_TE_432234	Os_TE_432235	Mping	TAA
Os_TE_432236	Os_TE_432237	Mping	TGA
Os_TE_432985	Os_TE_432986	Mping	TTA
Os_TE_433072	Os_TE_433073	Mping	TAA
Os_TE_433110	Os_TE_433111	Mping	TTA
Os_TE_433328	Os_TE_433329	Mping	TTA
Os_TE_434041	Os_TE_434042	Mping	TAA
Os_TE_434142	Os_TE_434143	Mping	TTA
Os_TE_434493	Os_TE_434494	Mping	TTA
Os_TE_435290	Os_TE_435291	Mping	TTA
Os_TE_435421	Os_TE_435422	Mping	TAA
Os_TE_435508	Os_TE_435509	Mping	TAA
Os_TE_436403	Os_TE_436404	Mping	TAA
Os_TE_436600	Os_TE_436601	Mping	TTA
Os_TE_437450	Os_TE_437451	Mping	TTA
Os_TE_437498	Os_TE_437499	Mping	TTA
Os_TE_437832	Os_TE_437833	Mping	TTA
Os_TE_439121	Os_TE_439122	Mping	TAA
Os_TE_441110	Os_TE_441111	Mping	TAA
Os_TE_446057	Os_TE_446058	Mping	TTA
Os_TE_446835	Os_TE_446836	Mping	TAA
Os_TE_447243	Os_TE_447244	Mping	TTA
Os_TE_448726	Os_TE_448727	Mping	TTA
Os_TE_449931	Os_TE_449932	Mping	TAA
Os_TE_450064	Os_TE_450065	Mping	TTA
Os_TE_450066	Os_TE_450067	Mping	TTA
Os_TE_454375	Os_TE_454376	Mping	TAA
Os_TE_469389	Os_TE_469390	Mping	TTA
Os_TE_471085	Os_TE_471086	Mping	TAA
Os_TE_471168	Os_TE_471169	Mping	TTA
Os_TE_471538	Os_TE_471539	Mping	TAA
Os_TE_471594	Os_TE_471595	Mping	TTA
Os_TE_471597	Os_TE_471598	Mping	TAA
Os_TE_472535	Os_TE_472536	Mping	TTA
Os_TE_474333	Os_TE_474334	Mping	TAA
Os_TE_475753	Os_TE_475754	Mping	TTA
Os_TE_475884	Os_TE_475885	Mping	TAA
Os_TE_475901	Os_TE_475902	Mping	TAA
Os_TE_476248	Os_TE_476249	Mping	TGA
Os_TE_477728	Os_TE_477729	Mping	TAA
Os_TE_477758	Os_TE_477759	Mping	TAA
Os_TE_480024	Os_TE_480025	Mping	TAA
Os_TE_480117	Os_TE_480118	Mping	TAA
Os_TE_480465	Os_TE_480466	Mping	TAA
Os_TE_480968	Os_TE_480969	Mping	TAA
Os_TE_481146	Os_TE_481147	Mping	TTA
Os_TE_483222	Os_TE_483223	Mping	TAA
Os_TE_484356	Os_TE_484357	Mping	TAA
Os_TE_484573	Os_TE_484574	Mping	TTA
Os_TE_484916	Os_TE_484917	Mping	TTA
Os_TE_484918	Os_TE_484919	Mping	TTA
Os_TE_485138	Os_TE_485139	Mping	TTA
Os_TE_485595	Os_TE_485596	Mping	TTA
Os_TE_487100	Os_TE_487101	Mping	TAA
Os_TE_488559	Os_TE_488560	Mping	TTA
Os_TE_491791	Os_TE_491792	Mping	TAA
Os_TE_492574	Os_TE_492575	Mping	TAA
Os_TE_496216	Os_TE_496217	Mping	TTA
Os_TE_497807	Os_TE_497808	Mping	TTA
Os_TE_498372	Os_TE_498373	Mping	TAA
Os_TE_499644	Os_TE_499645	Mping	TTA
Os_TE_499873	Os_TE_499874	Mping	TAA
Os_TE_500049	Os_TE_500050	Mping	TGA
Os_TE_501596	Os_TE_501597	Mping	TTA
Os_TE_501722	Os_TE_501723	Mping	TTA
Os_TE_503379	Os_TE_503380	Mping	TAA
Os_TE_506792	Os_TE_506793	Mping	TAA
Os_TE_506820	Os_TE_506821	Mping	TTA
Os_TE_507449	Os_TE_507450	Mping	TAA
Os_TE_509403	Os_TE_509404	Mping	TTA
Os_TE_512495	Os_TE_512496	Mping	TTA
Os_TE_513720	Os_TE_513721	Mping	TAA
Os_TE_516874	Os_TE_516875	Mping	TTA
Os_TE_516953	Os_TE_516954	Mping	TTA
Os_TE_531054	Os_TE_531055	Mping	TAA
Os_TE_531584	Os_TE_531585	Mping	TAA
Os_TE_532837	Os_TE_532838	Mping	TAA
Os_TE_537354	Os_TE_537355	Mping	TAA
Os_TE_537888	Os_TE_537889	Mping	TTA
Os_TE_538676	Os_TE_538677	Mping	TTA
Os_TE_538916	Os_TE_538917	Mping	TAA
Os_TE_539995	Os_TE_539996	Mping	TAA
Os_TE_542340	Os_TE_542341	Mping	TAA
Os_TE_545602	Os_TE_545603	Mping	TAA
Os_TE_546799	Os_TE_546800	Mping	TAA
Os_TE_549088	Os_TE_549089	Mping	TTA
Os_TE_549195	Os_TE_549196	Mping	TAA
Os_TE_549273	Os_TE_549274	Mping	TTA
Os_TE_549917	Os_TE_549918	Mping	TAA
Os_TE_552876	Os_TE_552877	Mping	TAA
Os_TE_553971	Os_TE_553972	Mping	TTA
Os_TE_554436	Os_TE_554437	Mping	TTA
Os_TE_554441	Os_TE_554442	Mping	TTA
Os_TE_554469	Os_TE_554470	Mping	TAA
Os_TE_554485	Os_TE_554486	Mping	TAA
Os_TE_555576	Os_TE_555577	Mping	TTA
Os_TE_556712	Os_TE_556713	Mping	TAA
Os_TE_557932	Os_TE_557933	Mping	TAA
Os_TE_558155	Os_TE_558156	Mping	TAA
Os_TE_558582	Os_TE_558583	Mping	TAA
Os_TE_559327	Os_TE_559328	Mping	TTA
Os_TE_560002	Os_TE_560003	Mping	TTA
Os_TE_561598	Os_TE_561599	Mping	TGA
Os_TE_562041	Os_TE_562042	Mping	TTA
Os_TE_562959	Os_TE_562960	Mping	TAA
Os_TE_563348	Os_TE_563349	Mping	TTA
Os_TE_563562	Os_TE_563563	Mping	TTA
Os_TE_565073	Os_TE_565074	Mping	TTA
Os_TE_565702	Os_TE_565703	Mping	TAA
Os_TE_566774	Os_TE_566775	Mping	TTA
Os_TE_567018	Os_TE_567019	Mping	TAA
Os_TE_567118	Os_TE_567119	Mping	TAA
Os_TE_567488	Os_TE_567489	Mping	TTA
Os_TE_568693	Os_TE_568694	Mping	TAA
Os_TE_569415	Os_TE_569416	Mping	TAA
Os_TE_570769	Os_TE_570770	Mping	TAA
Os_TE_573452	Os_TE_573453	Mping	TAA
Os_TE_573645	Os_TE_573646	Mping	TTA
Os_TE_575269	Os_TE_575270	Mping	TAA
Os_TE_576155	Os_TE_576156	Mping	TAA
Os_TE_576623	Os_TE_576624	Mping	TTA
Os_TE_577474	Os_TE_577475	Mping	TAA
Os_TE_577655	Os_TE_577656	Mping	TAA
Os_TE_578563	Os_TE_578564	Mping	TAA
Os_TE_582022	Os_TE_582023	Mping	TAA
Os_TE_583825	Os_TE_583826	Mping	TTA
Os_TE_583877	Os_TE_583878	Mping	TTA
Os_TE_585514	Os_TE_585515	Mping	TAA
Os_TE_587351	Os_TE_587352	Mping	TAA
Os_TE_593973	Os_TE_593974	Mping	TTA
Os_TE_599326	Os_TE_599327	Mping	TAA
Os_TE_621820	Os_TE_621821	Mping	TAA
Os_TE_632921	Os_TE_632922	Mping	TTA
Os_TE_634560	Os_TE_634561	Mping	TTA
Os_TE_635897	Os_TE_635898	Mping	TAA
Os_TE_637760	Os_TE_637761	Mping	TTA
Os_TE_637762	Os_TE_637763	Mping	TTA
Os_TE_638032	Os_TE_638033	Mping	TTA
Os_TE_638432	Os_TE_638433	Mping	TTA
Os_TE_638739	Os_TE_638740	Mping	TAA
Os_TE_639622	Os_TE_639623	Mping	TTA
Os_TE_641674	Os_TE_641675	Mping	TTA
Os_TE_645769	Os_TE_645770	Mping	TAA
Os_TE_646105	Os_TE_646106	Mping	TAA
Os_TE_646950	Os_TE_646951	Mping	TAA
Os_TE_648657	Os_TE_648658	Mping	TAA
Os_TE_649781	Os_TE_649782	Mping	TAA
Os_TE_650136	Os_TE_650137	Mping	TTA
Os_TE_651197	Os_TE_651198	Mping	TAA
Os_TE_651983	Os_TE_651984	Mping	TTA
Os_TE_655690	Os_TE_655691	Mping	TTA
Os_TE_664630	Os_TE_664631	Mping	TTA
Os_TE_666134	Os_TE_666135	Mping	TAA
Os_TE_666268	Os_TE_666269	Mping	TAA
Os_TE_666547	Os_TE_666548	Mping	TTA
Os_TE_675311	Os_TE_675312	Mping	TTA
Os_TE_682731	Os_TE_682732	Mping	TAA
Os_TE_682883	Os_TE_682884	Mping	TAA
Os_TE_685679	Os_TE_685680	Mping	TAA
Os_TE_694671	Os_TE_694672	Mping	TAA
Os_TE_694699	Os_TE_694700	Mping	TTA
Os_TE_695796	Os_TE_695797	Mping	TTA
Os_TE_697011	Os_TE_697012	Mping	TAA
Os_TE_701405	Os_TE_701406	Mping	TAA
Os_TE_703323	Os_TE_703324	Mping	TAA
Os_TE_712811	Os_TE_712812	Mping	TTA
Os_TE_716405	Os_TE_716406	Mping	TAA
Os_TE_719387	Os_TE_719388	Mping	TAA
Os_TE_730604	Os_TE_730605	Mping	TTA
Os_TE_740980	Os_TE_740981	Mping	TTA
Os_TE_741325	Os_TE_741326	Mping	TAA
Os_TE_746022	Os_TE_746023	Mping	TAA
Os_TE_749761	Os_TE_749762	Mping	TAA
Os_TE_750314	Os_TE_750315	Mping	TAA
Os_TE_751237	Os_TE_751238	Mping	TAA
Os_TE_752666	Os_TE_752667	Mping	TAA
Os_TE_753875	Os_TE_753876	Mping	TAA
Os_TE_754543	Os_TE_754544	Mping	TAA
Os_TE_754762	Os_TE_754763	Mping	TAA
Os_TE_760510	Os_TE_760511	Mping	TTA
Os_TE_763822	Os_TE_763823	Mping	TAA
Os_TE_764507	Os_TE_764508	Mping	TAA
Os_TE_764913	Os_TE_764914	Mping	TAA
Os_TE_765420	Os_TE_765421	Mping	TAA
Os_TE_765454	Os_TE_765455	Mping	TTA
Os_TE_765948	Os_TE_765949	Mping	TAA
Os_TE_766055	Os_TE_766056	Mping	TAA
Os_TE_766158	Os_TE_766159	Mping	TTA
Os_TE_767414	Os_TE_767415	Mping	TTAA
Os_TE_769097	Os_TE_769098	Mping	TAA
Os_TE_769283	Os_TE_769284	Mping	TAA
Os_TE_769428	Os_TE_769429	Mping	TTA
Os_TE_770321	Os_TE_770322	Mping	TTA
Os_TE_770722	Os_TE_770723	Mping	TTA
Os_TE_770887	Os_TE_770888	Mping	TTA
Os_TE_771197	Os_TE_771198	Mping	TTA
Os_TE_772175	Os_TE_772176	Mping	TAA
Os_TE_773100	Os_TE_773101	Mping	TAA
Os_TE_773133	Os_TE_773134	Mping	TAA
Os_TE_773544	Os_TE_773545	Mping	TTA
Os_TE_776078	Os_TE_776079	Mping	TTA
Os_TE_776595	Os_TE_776596	Mping	TTA
Os_TE_776826	Os_TE_776827	Mping	TAA
Os_TE_777755	Os_TE_777756	Mping	TTA
Os_TE_778154	Os_TE_778155	Mping	TAA
Os_TE_779793	Os_TE_779794	Mping	TAA
Os_TE_780333	Os_TE_780334	Mping	TAA
Os_TE_780337	Os_TE_780338	Mping	TTA
Os_TE_782521	Os_TE_782522	Mping	TAA
Os_TE_783213	Os_TE_783214	Mping	TAA
Os_TE_785876	Os_TE_785877	Mping	TAA
Os_TE_785881	Os_TE_785882	Mping	TAA
Os_TE_787111	Os_TE_787112	Mping	TTA
Os_TE_787957	Os_TE_787958	Mping	TAA
Os_TE_788475	Os_TE_788476	Mping	TAA
Os_TE_790053	Os_TE_790054	Mping	TAA
Os_TE_790975	Os_TE_790976	Mping	TAA
Os_TE_792058	Os_TE_792059	Mping	TTA
Os_TE_793738	Os_TE_793739	Mping	TAA
Os_TE_793791	Os_TE_793792	Mping	TAA
Os_TE_794852	Os_TE_794853	Mping	TAA
Os_TE_796752	Os_TE_796753	Mping	TAA
Os_TE_807675	Os_TE_807676	Mping	TAA
Os_TE_810049	Os_TE_810050	Mping	TAA
Os_TE_810429	Os_TE_810430	Mping	TAA
Os_TE_812946	Os_TE_812947	Mping	TTA
Os_TE_814484	Os_TE_814485	Mping	TAA
Os_TE_814872	Os_TE_814873	Mping	TAA
Os_TE_817373	Os_TE_817374	Mping	TAA
Os_TE_817473	Os_TE_817474	Mping	TAA
Os_TE_819415	Os_TE_819416	Mping	TTA
Os_TE_819960	Os_TE_819961	Mping	TAA
Os_TE_820829	Os_TE_820830	Mping	TTA
Os_TE_821634	Os_TE_821635	Mping	TAA
Os_TE_821947	Os_TE_821948	Mping	TTA
Os_TE_823072	Os_TE_823073	Mping	TAA
Os_TE_824208	Os_TE_824209	Mping	TTA
Os_TE_824456	Os_TE_824457	Mping	TTA
Os_TE_826456	Os_TE_826457	Mping	TTA
Os_TE_828532	Os_TE_828533	Mping	TAA
Os_TE_829220	Os_TE_829221	Mping	TTA
Os_TE_829253	Os_TE_829254	Mping	TAA
Os_TE_829448	Os_TE_829449	Mping	TTA
Os_TE_829565	Os_TE_829566	Mping	TAA
Os_TE_829901	Os_TE_829902	Mping	TTA
Os_TE_831399	Os_TE_831400	Mping	TTA
Os_TE_832548	Os_TE_832549	Mping	TAA
Os_TE_833893	Os_TE_833894	Mping	TAA
Os_TE_834126	Os_TE_834127	Mping	TAA
Os_TE_834474	Os_TE_834475	Mping	TTA
Os_TE_834599	Os_TE_834600	Mping	TAA
Os_TE_834842	Os_TE_834843	Mping	TTA
Os_TE_835073	Os_TE_835074	Mping	TAA
Os_TE_835313	Os_TE_835314	Mping	TTA
Os_TE_837786	Os_TE_837787	Mping	TAA
Os_TE_837925	Os_TE_837926	Mping	TTA
Os_TE_838870	Os_TE_838871	Mping	TTA
Os_TE_839130	Os_TE_839131	Mping	TTA
Os_TE_840003	Os_TE_840004	Mping	TTA
Os_TE_840069	Os_TE_840070	Mping	TTA
Os_TE_845257	Os_TE_845258	Mping	TTA
Os_TE_846485	Os_TE_846486	Mping	TTA
Os_TE_846617	Os_TE_846618	Mping	TAA
Os_TE_847283	Os_TE_847284	Mping	TAA
Os_TE_847307	Os_TE_847308	Mping	TTA
Os_TE_847997	Os_TE_847998	Mping	TAA
Os_TE_848009	Os_TE_848010	Mping	TAA
Os_TE_849206	Os_TE_849207	Mping	TTA
Os_TE_850047	Os_TE_850048	Mping	TTA
Os_TE_852215	Os_TE_852216	Mping	TTA
Os_TE_853130	Os_TE_853131	Mping	TAA
Os_TE_854118	Os_TE_854119	Mping	TAA
Os_TE_855815	Os_TE_855816	Mping	TAA
Os_TE_856238	Os_TE_856239	Mping	TTA
Os_TE_856798	Os_TE_856799	Mping	TAA
Os_TE_857256	Os_TE_857257	Mping	TAA
Os_TE_857625	Os_TE_857626	Mping	TTA
Os_TE_858193	Os_TE_858194	Mping	TTA
Os_TE_863639	Os_TE_863640	Mping	TTA
Os_TE_863671	Os_TE_863672	Mping	TAA
Os_TE_864320	Os_TE_864321	Mping	TTA
Os_TE_864722	Os_TE_864723	Mping	TAA
Os_TE_864747	Os_TE_864748	Mping	TTA
Os_TE_1098	Os_TE_1099	Copi2	CACTC
Os_TE_3054	Os_TE_3055	Copi2	ATAGGA
Os_TE_5190	Os_TE_5191	Copi2	CCCAT
Os_TE_12921	Os_TE_12922	Copi2	AGATC
Os_TE_13746	Os_TE_13747	Copi2	GAGGG
Os_TE_17326	Os_TE_17327	Copi2	ATATA
Os_TE_17587	Os_TE_17588	Copi2	TGTCG
Os_TE_19765	Os_TE_19766	Copi2	GCCAC
Os_TE_21241	Os_TE_21242	Copi2	GCAAC
Os_TE_23484	Os_TE_23485	Copi2	GCAAT
Os_TE_30139	Os_TE_30140	Copi2	GTAGG
Os_TE_31264	Os_TE_31265	Copi2	ATCAC
Os_TE_31575	Os_TE_31576	Copi2	GGCAG
Os_TE_31895	Os_TE_31896	Copi2	CTAAA
Os_TE_37851	Os_TE_37852	Copi2	AATCC
Os_TE_38959	Os_TE_38960	Copi2	GCAGA
Os_TE_39200	Os_TE_39201	Copi2	TCATT
Os_TE_42166	Os_TE_42167	Copi2	GTACT
Os_TE_42275	Os_TE_42276	Copi2	AATTC
Os_TE_42566	Os_TE_42567	Copi2	CCTCC
Os_TE_42939	Os_TE_42940	Copi2	GTTAT
Os_TE_45665	Os_TE_45666	Copi2	ACTAT
Os_TE_45770	Os_TE_45771	Copi2	TCCTT
Os_TE_49611	Os_TE_49612	Copi2	ATAAC
Os_TE_50610	Os_TE_50611	Copi2	AGAAG
Os_TE_51146	Os_TE_51147	Copi2	CTAAC
Os_TE_52361	Os_TE_52362	Copi2	AGAAG
Os_TE_53257	Os_TE_53258	Copi2	CTTCC
Os_TE_53520	Os_TE_53521	Copi2	TTATA
Os_TE_53777	Os_TE_53778	Copi2	AATTG
Os_TE_54692	Os_TE_54693	Copi2	AATGT
Os_TE_56167	Os_TE_56168	Copi2	CTTCT
Os_TE_60234	Os_TE_60235	Copi2	CCTCG
Os_TE_60409	Os_TE_60410	Copi2	TTGCA
Os_TE_60820	Os_TE_60821	Copi2	CGGGT
Os_TE_61480	Os_TE_61481	Copi2	AGTAG
Os_TE_61507	Os_TE_61508	Copi2	TTACA
Os_TE_61523	Os_TE_61524	Copi2	GCTGC
Os_TE_62061	Os_TE_62062	Copi2	ATTGC
Os_TE_63121	Os_TE_63122	Copi2	GCAAG
Os_TE_63391	Os_TE_63392	Copi2	GTTCC
Os_TE_63545	Os_TE_63546	Copi2	TAAGG
Os_TE_65692	Os_TE_65693	Copi2	TATTG
Os_TE_65700	Os_TE_65701	Copi2	ACATG
Os_TE_66385	Os_TE_66386	Copi2	ACCAT
Os_TE_67029	Os_TE_67030	Copi2	ATTGT
Os_TE_71236	Os_TE_71237	Copi2	GTCCA
Os_TE_73202	Os_TE_73203	Copi2	ACATC
Os_TE_76969	Os_TE_76970	Copi2	CTTAT
Os_TE_77347	Os_TE_77348	Copi2	GATGT
Os_TE_80075	Os_TE_80076	Copi2	CGTTC
Os_TE_80918	Os_TE_80919	Copi2	TAACC
Os_TE_81069	Os_TE_81070	Copi2	GAGCA
Os_TE_90118	Os_TE_90119	Copi2	TGCAA
Os_TE_91741	Os_TE_91742	Copi2	AAAAG
Os_TE_91873	Os_TE_91874	Copi2	ATAAA
Os_TE_98810	Os_TE_98811	Copi2	GTACC
Os_TE_99848	Os_TE_99849	Copi2	GATAC
Os_TE_106762	Os_TE_106763	Copi2	TAGCC
Os_TE_107631	Os_TE_107632	Copi2	TGAAG
Os_TE_107966	Os_TE_107967	Copi2	TCCTC
Os_TE_108094	Os_TE_108095	Copi2	GTACT
Os_TE_109395	Os_TE_109396	Copi2	TGTGT
Os_TE_110252	Os_TE_110253	Copi2	TCCGC
Os_TE_110419	Os_TE_110420	Copi2	GAATA
Os_TE_110430	Os_TE_110431	Copi2	TCACA
Os_TE_110529	Os_TE_110530	Copi2	ACGGC
Os_TE_111327	Os_TE_111328	Copi2	GTACG
Os_TE_113105	Os_TE_113106	Copi2	GTTGT
Os_TE_114973	Os_TE_114974	Copi2	GAACG
Os_TE_117140	Os_TE_117141	Copi2	GTTTA
Os_TE_117231	Os_TE_117232	Copi2	TCAGT
Os_TE_117421	Os_TE_117422	Copi2	CCTAT
Os_TE_118109	Os_TE_118110	Copi2	CCATG
Os_TE_118822	Os_TE_118823	Copi2	CCTAT
Os_TE_119941	Os_TE_119942	Copi2	AGCAC
Os_TE_120507	Os_TE_120508	Copi2	CCAGG
Os_TE_120914	Os_TE_120915	Copi2	CTATC
Os_TE_121167	Os_TE_121168	Copi2	TATGT
Os_TE_121229	Os_TE_121230	Copi2	GCAAC
Os_TE_121338	Os_TE_121339	Copi2	GCATT
Os_TE_122291	Os_TE_122292	Copi2	GTACA
Os_TE_126066	Os_TE_126067	Copi2	ATATA
Os_TE_126078	Os_TE_126079	Copi2	TGGAT
Os_TE_127972	Os_TE_127973	Copi2	ATAGC
Os_TE_129064	Os_TE_129065	Copi2	TAATT
Os_TE_129143	Os_TE_129144	Copi2	CTAGA
Os_TE_131933	Os_TE_131934	Copi2	CTGAG
Os_TE_132572	Os_TE_132573	Copi2	ATCAC
Os_TE_132907	Os_TE_132908	Copi2	ATAAG
Os_TE_135047	Os_TE_135048	Copi2	CCTAG
Os_TE_136396	Os_TE_136397	Copi2	TTAGC
Os_TE_138747	Os_TE_138748	Copi2	TTAAA
Os_TE_139052	Os_TE_139053	Copi2	GTGCT
Os_TE_146603	Os_TE_146604	Copi2	GCAGC
Os_TE_153080	Os_TE_153081	Copi2	ACACA
Os_TE_158198	Os_TE_158199	Copi2	TTTTT
Os_TE_160243	Os_TE_160244	Copi2	CTAGC
Os_TE_174287	Os_TE_174288	Copi2	CATGT
Os_TE_175554	Os_TE_175555	Copi2	CCTAT
Os_TE_176671	Os_TE_176672	Copi2	AAAGC
Os_TE_176779	Os_TE_176780	Copi2	GCTGC
Os_TE_176858	Os_TE_176859	Copi2	AATCT
Os_TE_177145	Os_TE_177146	Copi2	TGTAC
Os_TE_177394	Os_TE_177395	Copi2	GCACA
Os_TE_177533	Os_TE_177534	Copi2	TGAAC
Os_TE_177542	Os_TE_177543	Copi2	ACACG
Os_TE_178179	Os_TE_178180	Copi2	GCATA
Os_TE_180137	Os_TE_180138	Copi2	GAAAC
Os_TE_180745	Os_TE_180746	Copi2	GTCGA
Os_TE_182751	Os_TE_182752	Copi2	ACGTG
Os_TE_183267	Os_TE_183268	Copi2	CATCT
Os_TE_186547	Os_TE_186548	Copi2	CAAGT
Os_TE_188362	Os_TE_188363	Copi2	TCACC
Os_TE_189107	Os_TE_189108	Copi2	CACTA
Os_TE_189710	Os_TE_189711	Copi2	ACAAG
Os_TE_189811	Os_TE_189812	Copi2	GGTGG
Os_TE_189980	Os_TE_189981	Copi2	ATTTGA
Os_TE_192000	Os_TE_192001	Copi2	GGCAG
Os_TE_192922	Os_TE_192923	Copi2	GATAA
Os_TE_194787	Os_TE_194788	Copi2	GTTTG
Os_TE_194797	Os_TE_194798	Copi2	AGGAA
Os_TE_195400	Os_TE_195401	Copi2	TGCCA
Os_TE_196245	Os_TE_196246	Copi2	GAAGG
Os_TE_198463	Os_TE_198464	Copi2	GGCGG
Os_TE_200409	Os_TE_200410	Copi2	CATAG
Os_TE_200869	Os_TE_200870	Copi2	CTTAT
Os_TE_205574	Os_TE_205575	Copi2	CAATC
Os_TE_206031	Os_TE_206032	Copi2	GCGAT
Os_TE_207621	Os_TE_207622	Copi2	ATAGA
Os_TE_207890	Os_TE_207891	Copi2	CATGT
Os_TE_210324	Os_TE_210325	Copi2	AAACG
Os_TE_212272	Os_TE_212273	Copi2	CTCCC
Os_TE_215186	Os_TE_215187	Copi2	TATAT
Os_TE_219368	Os_TE_219369	Copi2	CTGCC
Os_TE_219444	Os_TE_219445	Copi2	ACAGT
Os_TE_221820	Os_TE_221821	Copi2	AACAG
Os_TE_222454	Os_TE_222455	Copi2	AATTG
Os_TE_229636	Os_TE_229637	Copi2	GGATA
Os_TE_230882	Os_TE_230883	Copi2	ATTTT
Os_TE_232985	Os_TE_232986	Copi2	TAGAC
Os_TE_233246	Os_TE_233247	Copi2	ATCAT
Os_TE_237757	Os_TE_237758	Copi2	CTTTC
Os_TE_239106	Os_TE_239107	Copi2	ACACG
Os_TE_240575	Os_TE_240576	Copi2	CCTAG
Os_TE_245983	Os_TE_245984	Copi2	ACTAC
Os_TE_246317	Os_TE_246318	Copi2	TTTTC
Os_TE_248449	Os_TE_248450	Copi2	CTTGC
Os_TE_248703	Os_TE_248704	Copi2	TTTGG
Os_TE_251150	Os_TE_251151	Copi2	CGGTT
Os_TE_254951	Os_TE_254952	Copi2	GTATC
Os_TE_256563	Os_TE_256564	Copi2	GTATC
Os_TE_258000	Os_TE_258001	Copi2	CCAAC
Os_TE_258229	Os_TE_258230	Copi2	ATCTA
Os_TE_260502	Os_TE_260503	Copi2	TAAAC
Os_TE_265308	Os_TE_265309	Copi2	AGTAA
Os_TE_266604	Os_TE_266605	Copi2	CAGTC
Os_TE_266655	Os_TE_266656	Copi2	ACCGA
Os_TE_267331	Os_TE_267332	Copi2	CATAC
Os_TE_270089	Os_TE_270090	Copi2	GTAGT
Os_TE_270134	Os_TE_270135	Copi2	ATTTA
Os_TE_270375	Os_TE_270376	Copi2	GAGGG
Os_TE_270897	Os_TE_270898	Copi2	GCATT
Os_TE_271575	Os_TE_271576	Copi2	AGAGC
Os_TE_273728	Os_TE_273729	Copi2	GGAGC
Os_TE_276289	Os_TE_276290	Copi2	TAATT
Os_TE_277189	Os_TE_277190	Copi2	TGAGA
Os_TE_278889	Os_TE_278890	Copi2	GTTTC
Os_TE_281067	Os_TE_281068	Copi2	GGTGG
Os_TE_281332	Os_TE_281333	Copi2	GTTTA
Os_TE_281347	Os_TE_281348	Copi2	TGCGC
Os_TE_283147	Os_TE_283148	Copi2	GGAGT
Os_TE_297333	Os_TE_297334	Copi2	TCCTC
Os_TE_298998	Os_TE_298999	Copi2	TGAAC
Os_TE_301563	Os_TE_301564	Copi2	TTCCT
Os_TE_303926	Os_TE_303927	Copi2	TATGA
Os_TE_305794	Os_TE_305795	Copi2	CCTGG
Os_TE_306100	Os_TE_306101	Copi2	GCATG
Os_TE_307627	Os_TE_307628	Copi2	ATATG
Os_TE_307661	Os_TE_307662	Copi2	CCACC
Os_TE_309697	Os_TE_309698	Copi2	ATAGC
Os_TE_311553	Os_TE_311554	Copi2	CGGCG
Os_TE_312032	Os_TE_312033	Copi2	GAAGT
Os_TE_315676	Os_TE_315677	Copi2	GCAGG
Os_TE_317338	Os_TE_317339	Copi2	CATTGC
Os_TE_317606	Os_TE_317607	Copi2	TTTCC
Os_TE_317608	Os_TE_317609	Copi2	ATTTT
Os_TE_317731	Os_TE_317732	Copi2	CTCGG
Os_TE_318329	Os_TE_318330	Copi2	GGATT
Os_TE_319108	Os_TE_319109	Copi2	CAGAT
Os_TE_320574	Os_TE_320575	Copi2	TACAA
Os_TE_322013	Os_TE_322014	Copi2	ACTAC
Os_TE_322157	Os_TE_322158	Copi2	TCAAG
Os_TE_322542	Os_TE_322543	Copi2	GATGC
Os_TE_323025	Os_TE_323026	Copi2	GAGGC
Os_TE_323458	Os_TE_323459	Copi2	GCAAC
Os_TE_323905	Os_TE_323906	Copi2	CAATT
Os_TE_324126	Os_TE_324127	Copi2	CTGTT
Os_TE_324235	Os_TE_324236	Copi2	GGACA
Os_TE_325207	Os_TE_325208	Copi2	TATCT
Os_TE_325431	Os_TE_325432	Copi2	AGTAG
Os_TE_326171	Os_TE_326172	Copi2	AAATT
Os_TE_327735	Os_TE_327736	Copi2	ATTGA
Os_TE_328694	Os_TE_328695	Copi2	TTATG
Os_TE_330140	Os_TE_330141	Copi2	ACATA
Os_TE_330317	Os_TE_330318	Copi2	GGTTC
Os_TE_330512	Os_TE_330513	Copi2	GAAGG
Os_TE_332644	Os_TE_332645	Copi2	TGCGC
Os_TE_333165	Os_TE_333166	Copi2	TAGGC
Os_TE_333852	Os_TE_333853	Copi2	ACGAG
Os_TE_336115	Os_TE_336116	Copi2	GAAAA
Os_TE_336575	Os_TE_336576	Copi2	AATAT
Os_TE_345034	Os_TE_345035	Copi2	GCTTA
Os_TE_346045	Os_TE_346046	Copi2	GTATA
Os_TE_346347	Os_TE_346348	Copi2	TCAAA
Os_TE_349767	Os_TE_349768	Copi2	TTAAT
Os_TE_359813	Os_TE_359814	Copi2	CAACC
Os_TE_360058	Os_TE_360059	Copi2	CTTTA
Os_TE_367688	Os_TE_367689	Copi2	GTTCC
Os_TE_367843	Os_TE_367844	Copi2	TATTC
Os_TE_368631	Os_TE_368632	Copi2	AAATA
Os_TE_370173	Os_TE_370174	Copi2	CGAAT
Os_TE_371222	Os_TE_371223	Copi2	GCTTA
Os_TE_371225	Os_TE_371226	Copi2	CTATC
Os_TE_371239	Os_TE_371240	Copi2	ATTTG
Os_TE_373172	Os_TE_373173	Copi2	GCAGG
Os_TE_375271	Os_TE_375272	Copi2	AAAGA
Os_TE_375620	Os_TE_375621	Copi2	TTCAG
Os_TE_376772	Os_TE_376773	Copi2	CCAGC
Os_TE_377420	Os_TE_377421	Copi2	GAGGT
Os_TE_378230	Os_TE_378231	Copi2	GTGTT
Os_TE_381808	Os_TE_381809	Copi2	TACCAC
Os_TE_383106	Os_TE_383107	Copi2	TAATC
Os_TE_383980	Os_TE_383981	Copi2	AACAA
Os_TE_386697	Os_TE_386698	Copi2	AAATG
Os_TE_388670	Os_TE_388671	Copi2	GACTG
Os_TE_389401	Os_TE_389402	Copi2	GAACC
Os_TE_395055	Os_TE_395056	Copi2	GGTAC
Os_TE_396293	Os_TE_396294	Copi2	ACTGC
Os_TE_396686	Os_TE_396687	Copi2	GAGAA
Os_TE_398018	Os_TE_398019	Copi2	CTAGC
Os_TE_398022	Os_TE_398023	Copi2	GACCT
Os_TE_399743	Os_TE_399744	Copi2	CGACT
Os_TE_400024	Os_TE_400025	Copi2	AGACG
Os_TE_400286	Os_TE_400287	Copi2	GAATG
Os_TE_401712	Os_TE_401713	Copi2	ATTGC
Os_TE_402014	Os_TE_402015	Copi2	CACAG
Os_TE_403551	Os_TE_403552	Copi2	AAGAG
Os_TE_404448	Os_TE_404449	Copi2	CAGTG
Os_TE_404854	Os_TE_404855	Copi2	GTGCG
Os_TE_405868	Os_TE_405869	Copi2	CGTGC
Os_TE_407091	Os_TE_407092	Copi2	GTACA
Os_TE_407505	Os_TE_407506	Copi2	GTCGG
Os_TE_407768	Os_TE_407769	Copi2	GCGTT
Os_TE_408335	Os_TE_408336	Copi2	ATGAC
Os_TE_408565	Os_TE_408566	Copi2	CAGAT
Os_TE_409103	Os_TE_409104	Copi2	GCTAT
Os_TE_409595	Os_TE_409596	Copi2	TGCAT
Os_TE_409646	Os_TE_409647	Copi2	TATTT
Os_TE_410196	Os_TE_410197	Copi2	TAATT
Os_TE_411461	Os_TE_411462	Copi2	TGAGT
Os_TE_412380	Os_TE_412381	Copi2	AGTAC
Os_TE_414521	Os_TE_414522	Copi2	CCATC
Os_TE_415128	Os_TE_415129	Copi2	TTGGT
Os_TE_416028	Os_TE_416029	Copi2	AGTAG
Os_TE_416889	Os_TE_416890	Copi2	CCTCT
Os_TE_419851	Os_TE_419852	Copi2	GGGTG
Os_TE_421294	Os_TE_421295	Copi2	ATTTT
Os_TE_421466	Os_TE_421467	Copi2	ATACA
Os_TE_422059	Os_TE_422060	Copi2	AGGAG
Os_TE_422083	Os_TE_422084	Copi2	GCATG
Os_TE_424693	Os_TE_424694	Copi2	ATGAC
Os_TE_424834	Os_TE_424835	Copi2	TTTGT
Os_TE_424836	Os_TE_424837	Copi2	CTCTT
Os_TE_425018	Os_TE_425019	Copi2	GTTTA
Os_TE_425046	Os_TE_425047	Copi2	CCAAT
Os_TE_426035	Os_TE_426036	Copi2	TAAGC
Os_TE_426265	Os_TE_426266	Copi2	CGAAG
Os_TE_427369	Os_TE_427370	Copi2	ACAGC
Os_TE_428817	Os_TE_428818	Copi2	TTAAG
Os_TE_430098	Os_TE_430099	Copi2	TGCGC
Os_TE_432528	Os_TE_432529	Copi2	ATTTG
Os_TE_433319	Os_TE_433320	Copi2	CTTGG
Os_TE_435662	Os_TE_435663	Copi2	GCAGC
Os_TE_436117	Os_TE_436118	Copi2	CCACA
Os_TE_436639	Os_TE_436640	Copi2	CTGCA
Os_TE_437504	Os_TE_437505	Copi2	ATTCG
Os_TE_437924	Os_TE_437925	Copi2	GGGTT
Os_TE_439683	Os_TE_439684	Copi2	TTTTG
Os_TE_445245	Os_TE_445246	Copi2	TCTCT
Os_TE_448569	Os_TE_448570	Copi2	CAGAA
Os_TE_449560	Os_TE_449561	Copi2	GTTAG
Os_TE_451730	Os_TE_451731	Copi2	ATAAC
Os_TE_457823	Os_TE_457824	Copi2	CGCCC
Os_TE_458309	Os_TE_458310	Copi2	GATTA
Os_TE_463726	Os_TE_463727	Copi2	ATGTT
Os_TE_463973	Os_TE_463974	Copi2	GTCAT
Os_TE_467067	Os_TE_467068	Copi2	ACAAT
Os_TE_467176	Os_TE_467177	Copi2	AGGCA
Os_TE_468209	Os_TE_468210	Copi2	ACAAG
Os_TE_469144	Os_TE_469145	Copi2	GTTAT
Os_TE_469678	Os_TE_469679	Copi2	ATGGC
Os_TE_470335	Os_TE_470336	Copi2	CGTGG
Os_TE_470993	Os_TE_470994	Copi2	GGATC
Os_TE_474418	Os_TE_474419	Copi2	CCACA
Os_TE_475491	Os_TE_475492	Copi2	AGTAT
Os_TE_477569	Os_TE_477570	Copi2	AAACCAA
Os_TE_481616	Os_TE_481617	Copi2	GCCAT
Os_TE_482670	Os_TE_482671	Copi2	CTATC
Os_TE_483568	Os_TE_483569	Copi2	GAAAC
Os_TE_486559	Os_TE_486560	Copi2	ACGGG
Os_TE_486985	Os_TE_486986	Copi2	ACCCA
Os_TE_487490	Os_TE_487491	Copi2	GAACC
Os_TE_489395	Os_TE_489396	Copi2	AGAAC
Os_TE_492269	Os_TE_492270	Copi2	GTACT
Os_TE_495227	Os_TE_495228	Copi2	ACAGA
Os_TE_495437	Os_TE_495438	Copi2	GGAAC
Os_TE_498039	Os_TE_498040	Copi2	CTATT
Os_TE_502806	Os_TE_502807	Copi2	GAAAC
Os_TE_502962	Os_TE_502963	Copi2	ATTGA
Os_TE_509819	Os_TE_509820	Copi2	TTGTG
Os_TE_517038	Os_TE_517039	Copi2	CTTTA
Os_TE_517676	Os_TE_517677	Copi2	CACTA
Os_TE_520228	Os_TE_520229	Copi2	TCAAC
Os_TE_521907	Os_TE_521908	Copi2	GAGGA
Os_TE_522211	Os_TE_522212	Copi2	AGGCC
Os_TE_524497	Os_TE_524498	Copi2	GTGGT
Os_TE_536394	Os_TE_536395	Copi2	AGATT
Os_TE_538328	Os_TE_538329	Copi2	ACTCC
Os_TE_539987	Os_TE_539988	Copi2	CTTGC
Os_TE_540559	Os_TE_540560	Copi2	GTAGC
Os_TE_540793	Os_TE_540794	Copi2	TTCTT
Os_TE_541267	Os_TE_541268	Copi2	TTAAG
Os_TE_541324	Os_TE_541325	Copi2	TCAGC
Os_TE_541642	Os_TE_541643	Copi2	GCTTG
Os_TE_542614	Os_TE_542615	Copi2	CATAA
Os_TE_544255	Os_TE_544256	Copi2	CGGTC
Os_TE_546723	Os_TE_546724	Copi2	CACCG
Os_TE_547444	Os_TE_547445	Copi2	GTGTT
Os_TE_552987	Os_TE_552988	Copi2	GTCAC
Os_TE_554589	Os_TE_554590	Copi2	TGCAA
Os_TE_556646	Os_TE_556647	Copi2	TGTTC
Os_TE_558076	Os_TE_558077	Copi2	AAATG
Os_TE_559131	Os_TE_559132	Copi2	GCTGG
Os_TE_559289	Os_TE_559290	Copi2	ATGCG
Os_TE_559538	Os_TE_559539	Copi2	TCCTT
Os_TE_564308	Os_TE_564309	Copi2	TATAC
Os_TE_565021	Os_TE_565022	Copi2	CTGCG
Os_TE_565083	Os_TE_565084	Copi2	CGAGG
Os_TE_565103	Os_TE_565104	Copi2	CTTTT
Os_TE_565241	Os_TE_565242	Copi2	GGTCT
Os_TE_565844	Os_TE_565845	Copi2	CTGTC
Os_TE_567282	Os_TE_567283	Copi2	CTAGA
Os_TE_567301	Os_TE_567302	Copi2	CAACT
Os_TE_568292	Os_TE_568293	Copi2	ATCAG
Os_TE_568302	Os_TE_568303	Copi2	CTTGA
Os_TE_569119	Os_TE_569120	Copi2	GCTAA
Os_TE_569273	Os_TE_569274	Copi2	ACACA
Os_TE_569885	Os_TE_569886	Copi2	GTAAGT
Os_TE_570423	Os_TE_570424	Copi2	GTTTT
Os_TE_571241	Os_TE_571242	Copi2	GTGCC
Os_TE_573040	Os_TE_573041	Copi2	CGGCA
Os_TE_573139	Os_TE_573140	Copi2	GCATG
Os_TE_573662	Os_TE_573663	Copi2	TCTTC
Os_TE_574807	Os_TE_574808	Copi2	TCAAC
Os_TE_575356	Os_TE_575357	Copi2	GCACC
Os_TE_576081	Os_TE_576082	Copi2	GGATG
Os_TE_577256	Os_TE_577257	Copi2	CCTTA
Os_TE_582427	Os_TE_582428	Copi2	GATGC
Os_TE_582845	Os_TE_582846	Copi2	GTTTT
Os_TE_584966	Os_TE_584967	Copi2	AATTT
Os_TE_588242	Os_TE_588243	Copi2	GACTC
Os_TE_593430	Os_TE_593431	Copi2	ATTCA
Os_TE_598263	Os_TE_598264	Copi2	GTATC
Os_TE_598433	Os_TE_598434	Copi2	CAAGG
Os_TE_601402	Os_TE_601403	Copi2	CTAAC
Os_TE_602537	Os_TE_602538	Copi2	ATTCA
Os_TE_610397	Os_TE_610398	Copi2	GAACG
Os_TE_612634	Os_TE_612635	Copi2	ACTGA
Os_TE_613523	Os_TE_613524	Copi2	GATCT
Os_TE_618721	Os_TE_618722	Copi2	TCCCT
Os_TE_625729	Os_TE_625730	Copi2	GAATC
Os_TE_627485	Os_TE_627486	Copi2	GGAAA
Os_TE_629697	Os_TE_629698	Copi2	CAAAG
Os_TE_632974	Os_TE_632975	Copi2	CCACC
Os_TE_634033	Os_TE_634034	Copi2	CAACG
Os_TE_634042	Os_TE_634043	Copi2	TAATG
Os_TE_634086	Os_TE_634087	Copi2	GATGT
Os_TE_634318	Os_TE_634319	Copi2	CAGGA
Os_TE_635000	Os_TE_635001	Copi2	CCACC
Os_TE_635131	Os_TE_635132	Copi2	CCTTC
Os_TE_635265	Os_TE_635266	Copi2	GTTGG
Os_TE_635522	Os_TE_635523	Copi2	CGTCT
Os_TE_636812	Os_TE_636813	Copi2	GTTTT
Os_TE_636823	Os_TE_636824	Copi2	TGTTT
Os_TE_637711	Os_TE_637712	Copi2	GTAGG
Os_TE_640979	Os_TE_640980	Copi2	CCTTG
Os_TE_641479	Os_TE_641480	Copi2	CCTTG
Os_TE_642547	Os_TE_642548	Copi2	CCTCC
Os_TE_646644	Os_TE_646645	Copi2	TTTCT
Os_TE_649523	Os_TE_649524	Copi2	ATGTT
Os_TE_657233	Os_TE_657234	Copi2	CCACC
Os_TE_657335	Os_TE_657336	Copi2	AAGGC
Os_TE_659199	Os_TE_659200	Copi2	ATCCC
Os_TE_659876	Os_TE_659877	Copi2	GCCGA
Os_TE_663343	Os_TE_663344	Copi2	TGCGT
Os_TE_663390	Os_TE_663391	Copi2	TCATC
Os_TE_664490	Os_TE_664491	Copi2	CAGAT
Os_TE_664679	Os_TE_664680	Copi2	CATAG
Os_TE_665698	Os_TE_665699	Copi2	AAGTA
Os_TE_674370	Os_TE_674371	Copi2	CAACT
Os_TE_678372	Os_TE_678373	Copi2	ATAGG
Os_TE_682028	Os_TE_682029	Copi2	ATCTA
Os_TE_682320	Os_TE_682321	Copi2	AATTT
Os_TE_684171	Os_TE_684172	Copi2	GCACT
Os_TE_684781	Os_TE_684782	Copi2	CAATC
Os_TE_685457	Os_TE_685458	Copi2	GAAGT
Os_TE_685573	Os_TE_685574	Copi2	TATAT
Os_TE_687477	Os_TE_687478	Copi2	CCCGA
Os_TE_687762	Os_TE_687763	Copi2	AGATG
Os_TE_688633	Os_TE_688634	Copi2	GGTCA
Os_TE_695572	Os_TE_695573	Copi2	GTCAC
Os_TE_696889	Os_TE_696890	Copi2	GGGGC
Os_TE_699799	Os_TE_699800	Copi2	CTTTA
Os_TE_701258	Os_TE_701259	Copi2	GAGGG
Os_TE_703326	Os_TE_703327	Copi2	TTACC
Os_TE_703436	Os_TE_703437	Copi2	GATGT
Os_TE_707517	Os_TE_707518	Copi2	ATTTC
Os_TE_711619	Os_TE_711620	Copi2	ATAGG
Os_TE_712898	Os_TE_712899	Copi2	CATGT
Os_TE_713840	Os_TE_713841	Copi2	TCTGA
Os_TE_717477	Os_TE_717478	Copi2	AGTGA
Os_TE_717558	Os_TE_717559	Copi2	AAATA
Os_TE_718218	Os_TE_718219	Copi2	CCTTT
Os_TE_719119	Os_TE_719120	Copi2	AATCG
Os_TE_723658	Os_TE_723659	Copi2	GTTTA
Os_TE_727236	Os_TE_727237	Copi2	AATGT
Os_TE_740369	Os_TE_740370	Copi2	AAGTA
Os_TE_744198	Os_TE_744199	Copi2	TGGTG
Os_TE_747106	Os_TE_747107	Copi2	CACGA
Os_TE_750055	Os_TE_750056	Copi2	CGTTT
Os_TE_750976	Os_TE_750977	Copi2	TTGCC
Os_TE_751732	Os_TE_751733	Copi2	CAATG
Os_TE_752429	Os_TE_752430	Copi2	AAATC
Os_TE_755758	Os_TE_755759	Copi2	ACACA
Os_TE_755761	Os_TE_755762	Copi2	ATATT
Os_TE_756511	Os_TE_756512	Copi2	AGCTG
Os_TE_757557	Os_TE_757558	Copi2	ATGGG
Os_TE_758638	Os_TE_758639	Copi2	GGAGT
Os_TE_761977	Os_TE_761978	Copi2	CCATG
Os_TE_763825	Os_TE_763826	Copi2	GAGTC
Os_TE_764136	Os_TE_764137	Copi2	ATATG
Os_TE_764806	Os_TE_764807	Copi2	CTGTT
Os_TE_767961	Os_TE_767962	Copi2	CCTAC
Os_TE_767999	Os_TE_768000	Copi2	AGTAG
Os_TE_770422	Os_TE_770423	Copi2	AAATC
Os_TE_771284	Os_TE_771285	Copi2	CTTTG
Os_TE_771306	Os_TE_771307	Copi2	TACTG
Os_TE_771379	Os_TE_771380	Copi2	TTCAC
Os_TE_771927	Os_TE_771928	Copi2	TAAAG
Os_TE_772209	Os_TE_772210	Copi2	AGGAT
Os_TE_772252	Os_TE_772253	Copi2	GCGCT
Os_TE_773848	Os_TE_773849	Copi2	ATATC
Os_TE_776456	Os_TE_776457	Copi2	TGGGC
Os_TE_779107	Os_TE_779108	Copi2	GACAT
Os_TE_779229	Os_TE_779230	Copi2	GATAG
Os_TE_780193	Os_TE_780194	Copi2	CGAAT
Os_TE_782270	Os_TE_782271	Copi2	CATGC
Os_TE_783355	Os_TE_783356	Copi2	ATCAT
Os_TE_784529	Os_TE_784530	Copi2	ACTTA
Os_TE_786390	Os_TE_786391	Copi2	GCTGG
Os_TE_786859	Os_TE_786860	Copi2	GGTTC
Os_TE_787928	Os_TE_787929	Copi2	TAGTC
Os_TE_791359	Os_TE_791360	Copi2	GCAGG
Os_TE_795272	Os_TE_795273	Copi2	CGTTC
Os_TE_796037	Os_TE_796038	Copi2	CATAT
Os_TE_799793	Os_TE_799794	Copi2	CGATA
Os_TE_807064	Os_TE_807065	Copi2	TGGCT
Os_TE_807679	Os_TE_807680	Copi2	CATGG
Os_TE_814509	Os_TE_814510	Copi2	AAAAC
Os_TE_819974	Os_TE_819975	Copi2	GGGTC
Os_TE_826460	Os_TE_826461	Copi2	GAAAG
Os_TE_827580	Os_TE_827581	Copi2	TTTATG
Os_TE_828632	Os_TE_828633	Copi2	ATAGC
Os_TE_830529	Os_TE_830530	Copi2	CGATG
Os_TE_830706	Os_TE_830707	Copi2	CCAAA
Os_TE_830715	Os_TE_830716	Copi2	AGTAG
Os_TE_830889	Os_TE_830890	Copi2	GAGAC
Os_TE_832554	Os_TE_832555	Copi2	CTTGC
Os_TE_832768	Os_TE_832769	Copi2	AGCTA
Os_TE_832874	Os_TE_832875	Copi2	GTAGG
Os_TE_835141	Os_TE_835142	Copi2	CTCCT
Os_TE_835643	Os_TE_835644	Copi2	GGATG
Os_TE_837888	Os_TE_837889	Copi2	GCCAC
Os_TE_838038	Os_TE_838039	Copi2	AACCC
Os_TE_838452	Os_TE_838453	Copi2	AGGAG
Os_TE_838481	Os_TE_838482	Copi2	TGATG
Os_TE_839658	Os_TE_839659	Copi2	GTATA
Os_TE_839998	Os_TE_839999	Copi2	GGGCA
Os_TE_840166	Os_TE_840167	Copi2	GAATA
Os_TE_840426	Os_TE_840427	Copi2	AGCAC
Os_TE_841310	Os_TE_841311	Copi2	TACAC
Os_TE_843799	Os_TE_843800	Copi2	TAAAA
Os_TE_844229	Os_TE_844230	Copi2	TCTTT
Os_TE_844231	Os_TE_844232	Copi2	AATTC
Os_TE_845074	Os_TE_845075	Copi2	CCATC
Os_TE_845196	Os_TE_845197	Copi2	GATGG
Os_TE_847731	Os_TE_847732	Copi2	TCCCG
Os_TE_849690	Os_TE_849691	Copi2	CTAGT
Os_TE_850347	Os_TE_850348	Copi2	CGGTG
Os_TE_850622	Os_TE_850623	Copi2	GTCTG
Os_TE_853576	Os_TE_853577	Copi2	GATCT
Os_TE_854284	Os_TE_854285	Copi2	CTTAA
Os_TE_854683	Os_TE_854684	Copi2	GGCCA
Os_TE_855308	Os_TE_855309	Copi2	CCAAC
Os_TE_855750	Os_TE_855751	Copi2	GGCTA
Os_TE_855940	Os_TE_855941	Copi2	CTTTC
Os_TE_857324	Os_TE_857325	Copi2	ACTTC
Os_TE_857501	Os_TE_857502	Copi2	CATCT
Os_TE_860351	Os_TE_860352	Copi2	TCAGA
Os_TE_860767	Os_TE_860768	Copi2	CTAAC
Os_TE_862151	Os_TE_862152	Copi2	CAAGC
Os_TE_862237	Os_TE_862238	Copi2	TAGGT
Os_TE_863637	Os_TE_863638	Copi2	TCTTT
Os_TE_69435	Os_TE_69436	Copia-38	TTCT
Os_TE_119358	Os_TE_119359	Copia-38	ATTT
Os_TE_119816	Os_TE_119817	Copia-38	AATC
Os_TE_257849	Os_TE_257850	Copia-38	AGAA
Os_TE_283140	Os_TE_283141	Copia-38	ATAG
Os_TE_403915	Os_TE_403916	Copia-38	AAAT
Os_TE_409164	Os_TE_409165	Copia-38	CACA
Os_TE_464927	Os_TE_464928	Copia-38	TAAA
Os_TE_499220	Os_TE_499221	Copia-38	TCTG
Os_TE_550646	Os_TE_550647	Copia-38	TTTC
Os_TE_650210	Os_TE_650211	Copia-38	TATG
Os_TE_492082	Os_TE_492083	Copia-41	AAAATG
Os_TE_99802	Os_TE_99803	Copia-73	CCATG
Os_TE_125895	Os_TE_125896	Copia-73	GCTCC
Os_TE_132951	Os_TE_132952	Copia-73	TACTT
Os_TE_224108	Os_TE_224109	Copia-73	TGGGT
Os_TE_259303	Os_TE_259304	Copia-73	CGCGC
Os_TE_267541	Os_TE_267542	Copia-73	GATGA
Os_TE_358054	Os_TE_358055	Copia-73	CTGCC
Os_TE_400799	Os_TE_400800	Copia-73	CACCA
Os_TE_430652	Os_TE_430653	Copia-73	GGCAG
Os_TE_473570	Os_TE_473571	Copia-73	GTCAC
Os_TE_498046	Os_TE_498047	Copia-73	GTAGT
Os_TE_542224	Os_TE_542225	Copia-73	GAGGC
Os_TE_589708	Os_TE_589709	Copia-73	GCCCT
Os_TE_794246	Os_TE_794247	Copia-73	GTGGA
Os_TE_841243	Os_TE_841244	Copia-73	GGCCT
Os_TE_270795	Os_TE_270796	Copia-89	TAACAGTT
Os_TE_52412	Os_TE_52413	Copia-95	GTGGC
Os_TE_122360	Os_TE_122361	Copia-95	CAGCT
Os_TE_183498	Os_TE_183499	Copia-95	GGAAG
Os_TE_190503	Os_TE_190504	Copia-95	GAATG
Os_TE_261538	Os_TE_261539	Copia-95	GTGGT
Os_TE_303699	Os_TE_303700	Copia-95	CCTTC
Os_TE_416171	Os_TE_416172	Copia-95	GGCTG
Os_TE_491125	Os_TE_491126	Copia-95	TAAAA
Os_TE_492893	Os_TE_492894	Copia-95	GTTTT
Os_TE_502165	Os_TE_502166	Copia-95	TTCTG
Os_TE_567183	Os_TE_567184	Copia-95	AAAGT
Os_TE_574011	Os_TE_574012	Copia-95	CATAT
Os_TE_578728	Os_TE_578729	Copia-95	CTAGC
Os_TE_633082	Os_TE_633083	Copia-95	GATTC
Os_TE_635117	Os_TE_635118	Copia-95	CATAT
Os_TE_756576	Os_TE_756577	Copia-95	AAATT
Os_TE_761045	Os_TE_761046	Copia-95	GTTAC
Os_TE_840414	Os_TE_840415	Copia-95	AAAGT
Os_TE_845484	Os_TE_845485	Copia-95	AGATG
Os_TE_2260	Os_TE_2261	Copia2	GAGAC
Os_TE_4322	Os_TE_4323	Copia2	GTACC
Os_TE_8902	Os_TE_8903	Copia2	ACACT
Os_TE_13192	Os_TE_13193	Copia2	CCATC
Os_TE_15067	Os_TE_15068	Copia2	ATAAT
Os_TE_16075	Os_TE_16076	Copia2	ATTGG
Os_TE_18188	Os_TE_18189	Copia2	GTTGG
Os_TE_20006	Os_TE_20007	Copia2	ACTGA
Os_TE_21534	Os_TE_21535	Copia2	CAATG
Os_TE_21969	Os_TE_21970	Copia2	AAATC
Os_TE_24581	Os_TE_24582	Copia2	TTTTG
Os_TE_24779	Os_TE_24780	Copia2	GGTAG
Os_TE_24818	Os_TE_24819	Copia2	CCAAG
Os_TE_25345	Os_TE_25346	Copia2	GAGGT
Os_TE_25735	Os_TE_25736	Copia2	TACGC
Os_TE_29220	Os_TE_29221	Copia2	ATTAA
Os_TE_29596	Os_TE_29597	Copia2	GATCT
Os_TE_30084	Os_TE_30085	Copia2	CATAG
Os_TE_31331	Os_TE_31332	Copia2	CCCAC
Os_TE_31349	Os_TE_31350	Copia2	ACATC
Os_TE_36566	Os_TE_36567	Copia2	GGGGA
Os_TE_38361	Os_TE_38362	Copia2	CCTCT
Os_TE_38636	Os_TE_38637	Copia2	GTCTT
Os_TE_39028	Os_TE_39029	Copia2	CTGTT
Os_TE_40213	Os_TE_40214	Copia2	CAATG
Os_TE_40626	Os_TE_40627	Copia2	GATTC
Os_TE_40843	Os_TE_40844	Copia2	ATAGA
Os_TE_41972	Os_TE_41973	Copia2	GATAA
Os_TE_42061	Os_TE_42062	Copia2	GCTTC
Os_TE_42910	Os_TE_42911	Copia2	GCTGC
Os_TE_43008	Os_TE_43009	Copia2	CAAAA
Os_TE_43168	Os_TE_43169	Copia2	GTACC
Os_TE_44815	Os_TE_44816	Copia2	GAATT
Os_TE_45346	Os_TE_45347	Copia2	GAAAC
Os_TE_47940	Os_TE_47941	Copia2	CATAT
Os_TE_48105	Os_TE_48106	Copia2	CATTT
Os_TE_48535	Os_TE_48536	Copia2	ACTCT
Os_TE_50292	Os_TE_50293	Copia2	CAACA
Os_TE_50724	Os_TE_50725	Copia2	GTACT
Os_TE_50950	Os_TE_50951	Copia2	CTAAA
Os_TE_51389	Os_TE_51390	Copia2	CACTG
Os_TE_51844	Os_TE_51845	Copia2	GAATG
Os_TE_52029	Os_TE_52030	Copia2	ATAGA
Os_TE_52447	Os_TE_52448	Copia2	CACAA
Os_TE_52596	Os_TE_52597	Copia2	GTACT
Os_TE_52658	Os_TE_52659	Copia2	AATAT
Os_TE_53482	Os_TE_53483	Copia2	ATATA
Os_TE_53498	Os_TE_53499	Copia2	CATGG
Os_TE_53842	Os_TE_53843	Copia2	TAACC
Os_TE_53846	Os_TE_53847	Copia2	TATCA
Os_TE_54014	Os_TE_54015	Copia2	GTCCC
Os_TE_54910	Os_TE_54911	Copia2	ATTCA
Os_TE_54920	Os_TE_54921	Copia2	ACACC
Os_TE_55845	Os_TE_55846	Copia2	GCGTG
Os_TE_55955	Os_TE_55956	Copia2	AATAC
Os_TE_58931	Os_TE_58932	Copia2	GTCAG
Os_TE_59414	Os_TE_59415	Copia2	AGAAG
Os_TE_59719	Os_TE_59720	Copia2	GTCCC
Os_TE_60187	Os_TE_60188	Copia2	CACCT
Os_TE_62524	Os_TE_62525	Copia2	GTGTT
Os_TE_63416	Os_TE_63417	Copia2	GATTA
Os_TE_63420	Os_TE_63421	Copia2	GCACG
Os_TE_65962	Os_TE_65963	Copia2	ATATC
Os_TE_68843	Os_TE_68844	Copia2	GCAAT
Os_TE_71249	Os_TE_71250	Copia2	ATACC
Os_TE_72282	Os_TE_72283	Copia2	GGCCC
Os_TE_72859	Os_TE_72860	Copia2	AAAAA
Os_TE_74640	Os_TE_74641	Copia2	AACTC
Os_TE_75230	Os_TE_75231	Copia2	GGACT
Os_TE_75285	Os_TE_75286	Copia2	GTAGG
Os_TE_76060	Os_TE_76061	Copia2	CAAAC
Os_TE_79114	Os_TE_79115	Copia2	AGATG
Os_TE_80141	Os_TE_80142	Copia2	GACAA
Os_TE_80171	Os_TE_80172	Copia2	CTTGT
Os_TE_80249	Os_TE_80250	Copia2	TTCGC
Os_TE_81312	Os_TE_81313	Copia2	CACCA
Os_TE_82199	Os_TE_82200	Copia2	CCCTT
Os_TE_83514	Os_TE_83515	Copia2	CATCC
Os_TE_89547	Os_TE_89548	Copia2	CTTCG
Os_TE_90338	Os_TE_90339	Copia2	GCTTT
Os_TE_95270	Os_TE_95271	Copia2	GGAAT
Os_TE_97006	Os_TE_97007	Copia2	TTTAA
Os_TE_97675	Os_TE_97676	Copia2	ATATA
Os_TE_97677	Os_TE_97678	Copia2	CCTCC
Os_TE_100643	Os_TE_100644	Copia2	CGGTC
Os_TE_101053	Os_TE_101054	Copia2	CGTAC
Os_TE_101490	Os_TE_101491	Copia2	ATAAT
Os_TE_103278	Os_TE_103279	Copia2	CCCAT
Os_TE_103564	Os_TE_103565	Copia2	GGATT
Os_TE_103731	Os_TE_103732	Copia2	AGTTA
Os_TE_103912	Os_TE_103913	Copia2	ATATA
Os_TE_104405	Os_TE_104406	Copia2	GAGGT
Os_TE_105325	Os_TE_105326	Copia2	GATAG
Os_TE_105751	Os_TE_105752	Copia2	GTATC
Os_TE_107012	Os_TE_107013	Copia2	GTTTC
Os_TE_107017	Os_TE_107018	Copia2	GGTAC
Os_TE_108713	Os_TE_108714	Copia2	CAGAG
Os_TE_108908	Os_TE_108909	Copia2	CTAGT
Os_TE_109391	Os_TE_109392	Copia2	AATCC
Os_TE_109562	Os_TE_109563	Copia2	TCAAT
Os_TE_110151	Os_TE_110152	Copia2	CAATC
Os_TE_110635	Os_TE_110636	Copia2	TAAAT
Os_TE_110654	Os_TE_110655	Copia2	GAATC
Os_TE_111199	Os_TE_111200	Copia2	ACAAC
Os_TE_111847	Os_TE_111848	Copia2	GATTA
Os_TE_113114	Os_TE_113115	Copia2	ATAAC
Os_TE_113807	Os_TE_113808	Copia2	GAAGG
Os_TE_115624	Os_TE_115625	Copia2	TATGG
Os_TE_115978	Os_TE_115979	Copia2	GCTAC
Os_TE_116369	Os_TE_116370	Copia2	GCTAG
Os_TE_116589	Os_TE_116590	Copia2	GAAAA
Os_TE_117148	Os_TE_117149	Copia2	CTGTA
Os_TE_117278	Os_TE_117279	Copia2	GCAAC
Os_TE_117341	Os_TE_117342	Copia2	AAAAA
Os_TE_117823	Os_TE_117824	Copia2	CTTTC
Os_TE_118783	Os_TE_118784	Copia2	AAAGG
Os_TE_119389	Os_TE_119390	Copia2	AATTC
Os_TE_120347	Os_TE_120348	Copia2	GCATC
Os_TE_120749	Os_TE_120750	Copia2	CTAAC
Os_TE_120790	Os_TE_120791	Copia2	GGTAT
Os_TE_121373	Os_TE_121374	Copia2	GATCT
Os_TE_122793	Os_TE_122794	Copia2	ACTTC
Os_TE_122902	Os_TE_122903	Copia2	GATAT
Os_TE_122904	Os_TE_122905	Copia2	TGAAG
Os_TE_123854	Os_TE_123855	Copia2	ACATG
Os_TE_124490	Os_TE_124491	Copia2	ACTAT
Os_TE_124809	Os_TE_124810	Copia2	CTCCG
Os_TE_127042	Os_TE_127043	Copia2	GAGAC
Os_TE_128091	Os_TE_128092	Copia2	TTTTC
Os_TE_128700	Os_TE_128701	Copia2	GTAAT
Os_TE_129264	Os_TE_129265	Copia2	TAGCT
Os_TE_129783	Os_TE_129784	Copia2	TATCA
Os_TE_132694	Os_TE_132695	Copia2	TTTTT
Os_TE_133307	Os_TE_133308	Copia2	ATTAT
Os_TE_134000	Os_TE_134001	Copia2	GATAC
Os_TE_135095	Os_TE_135096	Copia2	ACACG
Os_TE_135441	Os_TE_135442	Copia2	GAGTA
Os_TE_135875	Os_TE_135876	Copia2	AATAA
Os_TE_136438	Os_TE_136439	Copia2	CTCTT
Os_TE_136888	Os_TE_136889	Copia2	ATACA
Os_TE_137097	Os_TE_137098	Copia2	ATACA
Os_TE_137499	Os_TE_137500	Copia2	CATGC
Os_TE_138665	Os_TE_138666	Copia2	TGTGC
Os_TE_140109	Os_TE_140110	Copia2	GGAGA
Os_TE_142053	Os_TE_142054	Copia2	CAAGA
Os_TE_142424	Os_TE_142425	Copia2	AGCCC
Os_TE_143370	Os_TE_143371	Copia2	CACAA
Os_TE_143773	Os_TE_143774	Copia2	GCAAC
Os_TE_144314	Os_TE_144315	Copia2	CCTCC
Os_TE_147364	Os_TE_147365	Copia2	GTTTG
Os_TE_148488	Os_TE_148489	Copia2	ATAAC
Os_TE_148530	Os_TE_148531	Copia2	GATGC
Os_TE_148655	Os_TE_148656	Copia2	ATGAC
Os_TE_152548	Os_TE_152549	Copia2	GAATC
Os_TE_153929	Os_TE_153930	Copia2	GAGGA
Os_TE_155419	Os_TE_155420	Copia2	GTATC
Os_TE_156542	Os_TE_156543	Copia2	ACATG
Os_TE_156622	Os_TE_156623	Copia2	GTATC
Os_TE_156716	Os_TE_156717	Copia2	GTCTT
Os_TE_157049	Os_TE_157050	Copia2	AGATA
Os_TE_157527	Os_TE_157528	Copia2	TGCAT
Os_TE_158168	Os_TE_158169	Copia2	ATGCA
Os_TE_159440	Os_TE_159441	Copia2	CTTGG
Os_TE_160532	Os_TE_160533	Copia2	GACGG
Os_TE_161201	Os_TE_161202	Copia2	CATAC
Os_TE_163477	Os_TE_163478	Copia2	GAAAC
Os_TE_163494	Os_TE_163495	Copia2	CGGTG
Os_TE_164423	Os_TE_164424	Copia2	GTAAT
Os_TE_166662	Os_TE_166663	Copia2	AAACG
Os_TE_169269	Os_TE_169270	Copia2	CCATC
Os_TE_169343	Os_TE_169344	Copia2	TGGAC
Os_TE_169942	Os_TE_169943	Copia2	ATGTG
Os_TE_170199	Os_TE_170200	Copia2	GTCTT
Os_TE_171041	Os_TE_171042	Copia2	ATATA
Os_TE_171148	Os_TE_171149	Copia2	GAGAC
Os_TE_171150	Os_TE_171151	Copia2	ACGGG
Os_TE_171798	Os_TE_171799	Copia2	GGATT
Os_TE_173391	Os_TE_173392	Copia2	ATTTC
Os_TE_175239	Os_TE_175240	Copia2	GCAAG
Os_TE_176041	Os_TE_176042	Copia2	GAGCC
Os_TE_176224	Os_TE_176225	Copia2	GAACA
Os_TE_177172	Os_TE_177173	Copia2	GGACA
Os_TE_177290	Os_TE_177291	Copia2	CACTG
Os_TE_177420	Os_TE_177421	Copia2	AATGC
Os_TE_177500	Os_TE_177501	Copia2	TGGTT
Os_TE_181778	Os_TE_181779	Copia2	CCTTT
Os_TE_182234	Os_TE_182235	Copia2	CCAAC
Os_TE_182700	Os_TE_182701	Copia2	GGGAC
Os_TE_183700	Os_TE_183701	Copia2	AAACC
Os_TE_183743	Os_TE_183744	Copia2	GTATA
Os_TE_184323	Os_TE_184324	Copia2	TCATT
Os_TE_184367	Os_TE_184368	Copia2	GCTTG
Os_TE_184984	Os_TE_184985	Copia2	CTTAA
Os_TE_185039	Os_TE_185040	Copia2	TTGCA
Os_TE_186219	Os_TE_186220	Copia2	TACCG
Os_TE_187747	Os_TE_187748	Copia2	GTTAT
Os_TE_188022	Os_TE_188023	Copia2	GTTCT
Os_TE_189389	Os_TE_189390	Copia2	GGAGA
Os_TE_189651	Os_TE_189652	Copia2	CTATG
Os_TE_189770	Os_TE_189771	Copia2	AACCT
Os_TE_189860	Os_TE_189861	Copia2	AATAC
Os_TE_190469	Os_TE_190470	Copia2	CTTAA
Os_TE_190643	Os_TE_190644	Copia2	ACAGG
Os_TE_190673	Os_TE_190674	Copia2	GAATG
Os_TE_190954	Os_TE_190955	Copia2	GAACA
Os_TE_190958	Os_TE_190959	Copia2	ACAAG
Os_TE_191809	Os_TE_191810	Copia2	GCTAC
Os_TE_193296	Os_TE_193297	Copia2	GTACC
Os_TE_194162	Os_TE_194163	Copia2	ATTCA
Os_TE_195737	Os_TE_195738	Copia2	CAAAC
Os_TE_197207	Os_TE_197208	Copia2	CTACT
Os_TE_198544	Os_TE_198545	Copia2	GTTCC
Os_TE_198638	Os_TE_198639	Copia2	CAATT
Os_TE_199719	Os_TE_199720	Copia2	AGCCA
Os_TE_199798	Os_TE_199799	Copia2	CGTAT
Os_TE_200147	Os_TE_200148	Copia2	ACAAA
Os_TE_200229	Os_TE_200230	Copia2	CACAT
Os_TE_200353	Os_TE_200354	Copia2	GAAAC
Os_TE_201223	Os_TE_201224	Copia2	TAAAT
Os_TE_201600	Os_TE_201601	Copia2	ACCTG
Os_TE_203955	Os_TE_203956	Copia2	GAATC
Os_TE_204332	Os_TE_204333	Copia2	GATGA
Os_TE_205870	Os_TE_205871	Copia2	ATGGC
Os_TE_206132	Os_TE_206133	Copia2	ACAAC
Os_TE_208870	Os_TE_208871	Copia2	GCACC
Os_TE_209461	Os_TE_209462	Copia2	ATATA
Os_TE_209508	Os_TE_209509	Copia2	GTTAG
Os_TE_209773	Os_TE_209774	Copia2	GTAAA
Os_TE_210890	Os_TE_210891	Copia2	ATAGC
Os_TE_211996	Os_TE_211997	Copia2	CCAAT
Os_TE_213300	Os_TE_213301	Copia2	AATTC
Os_TE_213986	Os_TE_213987	Copia2	TCGAC
Os_TE_215784	Os_TE_215785	Copia2	ATTTT
Os_TE_216468	Os_TE_216469	Copia2	CGCAT
Os_TE_216491	Os_TE_216492	Copia2	TGTGA
Os_TE_217713	Os_TE_217714	Copia2	AATAT
Os_TE_217973	Os_TE_217974	Copia2	TGTAA
Os_TE_218629	Os_TE_218630	Copia2	TCTAC
Os_TE_219446	Os_TE_219447	Copia2	ACTAT
Os_TE_219533	Os_TE_219534	Copia2	GTTCA
Os_TE_219853	Os_TE_219854	Copia2	TAAAA
Os_TE_220819	Os_TE_220820	Copia2	ATTTG
Os_TE_221032	Os_TE_221033	Copia2	GTTTG
Os_TE_222733	Os_TE_222734	Copia2	GACAG
Os_TE_222969	Os_TE_222970	Copia2	CTTTC
Os_TE_223392	Os_TE_223393	Copia2	GTAGT
Os_TE_224112	Os_TE_224113	Copia2	GGTTT
Os_TE_227339	Os_TE_227340	Copia2	GTCCT
Os_TE_227883	Os_TE_227884	Copia2	GATTC
Os_TE_228259	Os_TE_228260	Copia2	GCTAG
Os_TE_229627	Os_TE_229628	Copia2	ATTGG
Os_TE_231958	Os_TE_231959	Copia2	GAGAC
Os_TE_232803	Os_TE_232804	Copia2	GGCGG
Os_TE_235642	Os_TE_235643	Copia2	CACGA
Os_TE_236285	Os_TE_236286	Copia2	CCTGG
Os_TE_236957	Os_TE_236958	Copia2	CATAT
Os_TE_237836	Os_TE_237837	Copia2	GATAT
Os_TE_238435	Os_TE_238436	Copia2	CATAA
Os_TE_238779	Os_TE_238780	Copia2	TGCAT
Os_TE_240074	Os_TE_240075	Copia2	GTATA
Os_TE_241087	Os_TE_241088	Copia2	GATCA
Os_TE_241615	Os_TE_241616	Copia2	GTTCC
Os_TE_241911	Os_TE_241912	Copia2	TTGGT
Os_TE_244395	Os_TE_244396	Copia2	GGTTC
Os_TE_244466	Os_TE_244467	Copia2	AATAC
Os_TE_245510	Os_TE_245511	Copia2	AAGTT
Os_TE_246702	Os_TE_246703	Copia2	TAACC
Os_TE_247119	Os_TE_247120	Copia2	CCTTT
Os_TE_248332	Os_TE_248333	Copia2	GCAGC
Os_TE_249640	Os_TE_249641	Copia2	TGCTT
Os_TE_249966	Os_TE_249967	Copia2	TAGAA
Os_TE_250444	Os_TE_250445	Copia2	CACAAAGT
Os_TE_251007	Os_TE_251008	Copia2	CAAGT
Os_TE_252290	Os_TE_252291	Copia2	ATAAG
Os_TE_253971	Os_TE_253972	Copia2	CCACC
Os_TE_254016	Os_TE_254017	Copia2	ATCAC
Os_TE_254124	Os_TE_254125	Copia2	GAAAC
Os_TE_254423	Os_TE_254424	Copia2	GGTAT
Os_TE_255018	Os_TE_255019	Copia2	ACACA
Os_TE_256441	Os_TE_256442	Copia2	ATGCG
Os_TE_257225	Os_TE_257226	Copia2	GTACT
Os_TE_257838	Os_TE_257839	Copia2	GGTGC
Os_TE_258957	Os_TE_258958	Copia2	TATAC
Os_TE_258986	Os_TE_258987	Copia2	TTTGT
Os_TE_259239	Os_TE_259240	Copia2	AACTC
Os_TE_260417	Os_TE_260418	Copia2	GTAAA
Os_TE_260826	Os_TE_260827	Copia2	ACTAG
Os_TE_261191	Os_TE_261192	Copia2	CCTAT
Os_TE_262206	Os_TE_262207	Copia2	CCAGC
Os_TE_262451	Os_TE_262452	Copia2	CATAA
Os_TE_262472	Os_TE_262473	Copia2	AGGAG
Os_TE_262639	Os_TE_262640	Copia2	GAAAA
Os_TE_263022	Os_TE_263023	Copia2	GTTGA
Os_TE_263481	Os_TE_263482	Copia2	AGTAA
Os_TE_263864	Os_TE_263865	Copia2	TTAAC
Os_TE_264282	Os_TE_264283	Copia2	TGAGG
Os_TE_264961	Os_TE_264962	Copia2	GAATG
Os_TE_265052	Os_TE_265053	Copia2	CTTTA
Os_TE_266011	Os_TE_266012	Copia2	AATTT
Os_TE_266083	Os_TE_266084	Copia2	TTTCA
Os_TE_266189	Os_TE_266190	Copia2	TTATA
Os_TE_267109	Os_TE_267110	Copia2	GTCAG
Os_TE_267497	Os_TE_267498	Copia2	GTTAT
Os_TE_268719	Os_TE_268720	Copia2	GGATT
Os_TE_269910	Os_TE_269911	Copia2	AATAT
Os_TE_270002	Os_TE_270003	Copia2	ATAGT
Os_TE_271560	Os_TE_271561	Copia2	TAACT
Os_TE_272173	Os_TE_272174	Copia2	AGTAT
Os_TE_273623	Os_TE_273624	Copia2	CAAAC
Os_TE_273719	Os_TE_273720	Copia2	GATTT
Os_TE_273928	Os_TE_273929	Copia2	GATGG
Os_TE_273997	Os_TE_273998	Copia2	TGCGC
Os_TE_275335	Os_TE_275336	Copia2	ACTAT
Os_TE_275890	Os_TE_275891	Copia2	AAAAA
Os_TE_276480	Os_TE_276481	Copia2	CAAGT
Os_TE_276574	Os_TE_276575	Copia2	CACAC
Os_TE_278275	Os_TE_278276	Copia2	GCCAC
Os_TE_278330	Os_TE_278331	Copia2	GGTAC
Os_TE_278446	Os_TE_278447	Copia2	GCTCG
Os_TE_279312	Os_TE_279313	Copia2	ATTGA
Os_TE_279636	Os_TE_279637	Copia2	TGCTC
Os_TE_280138	Os_TE_280139	Copia2	ACTTG
Os_TE_281261	Os_TE_281262	Copia2	CCATG
Os_TE_281842	Os_TE_281843	Copia2	GAGTA
Os_TE_283880	Os_TE_283881	Copia2	ATGGC
Os_TE_284066	Os_TE_284067	Copia2	CTACC
Os_TE_284697	Os_TE_284698	Copia2	TTTAT
Os_TE_288672	Os_TE_288673	Copia2	AGGTC
Os_TE_291800	Os_TE_291801	Copia2	CTTCT
Os_TE_294029	Os_TE_294030	Copia2	ACGAC
Os_TE_295320	Os_TE_295321	Copia2	TCACA
Os_TE_295846	Os_TE_295847	Copia2	AACAA
Os_TE_295906	Os_TE_295907	Copia2	TTTCC
Os_TE_297630	Os_TE_297631	Copia2	GTTGT
Os_TE_299582	Os_TE_299583	Copia2	ACCAG
Os_TE_300868	Os_TE_300869	Copia2	CTTTT
Os_TE_301431	Os_TE_301432	Copia2	AGGTG
Os_TE_301965	Os_TE_301966	Copia2	GAAAT
Os_TE_302575	Os_TE_302576	Copia2	AGCTC
Os_TE_303726	Os_TE_303727	Copia2	GGATG
Os_TE_304127	Os_TE_304128	Copia2	GCCGC
Os_TE_304266	Os_TE_304267	Copia2	CTATT
Os_TE_305020	Os_TE_305021	Copia2	TCTTA
Os_TE_306433	Os_TE_306434	Copia2	AGCTA
Os_TE_307887	Os_TE_307888	Copia2	GTATT
Os_TE_309456	Os_TE_309457	Copia2	GAAGC
Os_TE_310347	Os_TE_310348	Copia2	CGTGG
Os_TE_312065	Os_TE_312066	Copia2	GGTGA
Os_TE_312560	Os_TE_312561	Copia2	GTAAC
Os_TE_313530	Os_TE_313531	Copia2	AGTAA
Os_TE_314514	Os_TE_314515	Copia2	GACAA
Os_TE_314801	Os_TE_314802	Copia2	GGTAC
Os_TE_316061	Os_TE_316062	Copia2	GTAAG
Os_TE_317516	Os_TE_317517	Copia2	AGCTT
Os_TE_317611	Os_TE_317612	Copia2	AAAAC
Os_TE_317750	Os_TE_317751	Copia2	TCAAC
Os_TE_318200	Os_TE_318201	Copia2	CAAAG
Os_TE_318859	Os_TE_318860	Copia2	GGGAC
Os_TE_318868	Os_TE_318869	Copia2	TTAAC
Os_TE_319192	Os_TE_319193	Copia2	TCAAC
Os_TE_319353	Os_TE_319354	Copia2	AAAGA
Os_TE_319701	Os_TE_319702	Copia2	GTTTC
Os_TE_319703	Os_TE_319704	Copia2	CTCCT
Os_TE_319938	Os_TE_319939	Copia2	GGTAG
Os_TE_321582	Os_TE_321583	Copia2	ATTAT
Os_TE_321965	Os_TE_321966	Copia2	AGAGC
Os_TE_322301	Os_TE_322302	Copia2	ATTTA
Os_TE_322338	Os_TE_322339	Copia2	CTTTG
Os_TE_322434	Os_TE_322435	Copia2	AACTG
Os_TE_322473	Os_TE_322474	Copia2	GCAAG
Os_TE_322509	Os_TE_322510	Copia2	CTAAT
Os_TE_322924	Os_TE_322925	Copia2	ACTAT
Os_TE_322995	Os_TE_322996	Copia2	GCACA
Os_TE_323227	Os_TE_323228	Copia2	AAGTG
Os_TE_325937	Os_TE_325938	Copia2	ATAAC
Os_TE_327219	Os_TE_327220	Copia2	GTGCC
Os_TE_327394	Os_TE_327395	Copia2	GCTCC
Os_TE_328315	Os_TE_328316	Copia2	CATGG
Os_TE_328952	Os_TE_328953	Copia2	GATAG
Os_TE_330355	Os_TE_330356	Copia2	TTTAC
Os_TE_330456	Os_TE_330457	Copia2	GATTA
Os_TE_330649	Os_TE_330650	Copia2	ATCTG
Os_TE_332768	Os_TE_332769	Copia2	TTAAG
Os_TE_334304	Os_TE_334305	Copia2	GTTCA
Os_TE_334345	Os_TE_334346	Copia2	ATATC
Os_TE_334718	Os_TE_334719	Copia2	TATCT
Os_TE_337671	Os_TE_337672	Copia2	GTAG
Os_TE_337806	Os_TE_337807	Copia2	AGTAC
Os_TE_341852	Os_TE_341853	Copia2	TGTAG
Os_TE_342841	Os_TE_342842	Copia2	CCCTT
Os_TE_343124	Os_TE_343125	Copia2	TTTTG
Os_TE_343451	Os_TE_343452	Copia2	TGTTC
Os_TE_345474	Os_TE_345475	Copia2	GTGTA
Os_TE_346623	Os_TE_346624	Copia2	ATATG
Os_TE_349206	Os_TE_349207	Copia2	GCAAC
Os_TE_351794	Os_TE_351795	Copia2	GTAAT
Os_TE_354845	Os_TE_354846	Copia2	ATGTC
Os_TE_355665	Os_TE_355666	Copia2	TGAGA
Os_TE_363444	Os_TE_363445	Copia2	GGTCC
Os_TE_366737	Os_TE_366738	Copia2	GCTTC
Os_TE_367862	Os_TE_367863	Copia2	TAGTG
Os_TE_369550	Os_TE_369551	Copia2	TACAC
Os_TE_372137	Os_TE_372138	Copia2	GAAGA
Os_TE_372814	Os_TE_372815	Copia2	GCAAC
Os_TE_373547	Os_TE_373548	Copia2	GTTCG
Os_TE_373909	Os_TE_373910	Copia2	ATATT
Os_TE_375278	Os_TE_375279	Copia2	CTTTG
Os_TE_376125	Os_TE_376126	Copia2	GTAGT
Os_TE_377027	Os_TE_377028	Copia2	CTGAG
Os_TE_377239	Os_TE_377240	Copia2	CCACT
Os_TE_380702	Os_TE_380703	Copia2	AAAAA
Os_TE_381327	Os_TE_381328	Copia2	ATTAG
Os_TE_381963	Os_TE_381964	Copia2	GTGAG
Os_TE_382333	Os_TE_382334	Copia2	CTAAG
Os_TE_382730	Os_TE_382731	Copia2	GCAAA
Os_TE_382742	Os_TE_382743	Copia2	CGCTT
Os_TE_383441	Os_TE_383442	Copia2	GATAT
Os_TE_384068	Os_TE_384069	Copia2	TCTCC
Os_TE_384269	Os_TE_384270	Copia2	GCACA
Os_TE_385890	Os_TE_385891	Copia2	CAATA
Os_TE_385990	Os_TE_385991	Copia2	TCTTC
Os_TE_387050	Os_TE_387051	Copia2	ATAAT
Os_TE_389651	Os_TE_389652	Copia2	CTTTT
Os_TE_390025	Os_TE_390026	Copia2	GTATC
Os_TE_390144	Os_TE_390145	Copia2	GCGGC
Os_TE_391005	Os_TE_391006	Copia2	ATTAC
Os_TE_391356	Os_TE_391357	Copia2	AAAAG
Os_TE_391401	Os_TE_391402	Copia2	ATCGC
Os_TE_391568	Os_TE_391569	Copia2	GAACA
Os_TE_392065	Os_TE_392066	Copia2	GTTGA
Os_TE_392530	Os_TE_392531	Copia2	ACAAC
Os_TE_392584	Os_TE_392585	Copia2	GTAAT
Os_TE_392778	Os_TE_392779	Copia2	TTTTC
Os_TE_393607	Os_TE_393608	Copia2	GATTT
Os_TE_393702	Os_TE_393703	Copia2	CCATG
Os_TE_394044	Os_TE_394045	Copia2	CCTAC
Os_TE_394678	Os_TE_394679	Copia2	CTAAA
Os_TE_394803	Os_TE_394804	Copia2	AGACC
Os_TE_394990	Os_TE_394991	Copia2	GCCAG
Os_TE_395123	Os_TE_395124	Copia2	GTATT
Os_TE_395421	Os_TE_395422	Copia2	CTACT
Os_TE_396460	Os_TE_396461	Copia2	ATAAG
Os_TE_396792	Os_TE_396793	Copia2	GCATC
Os_TE_397337	Os_TE_397338	Copia2	TTAGC
Os_TE_397531	Os_TE_397532	Copia2	GATAA
Os_TE_399096	Os_TE_399097	Copia2	GTTTA
Os_TE_399274	Os_TE_399275	Copia2	CTTCA
Os_TE_399734	Os_TE_399735	Copia2	GCTCC
Os_TE_400221	Os_TE_400222	Copia2	GATCA
Os_TE_400813	Os_TE_400814	Copia2	GAGCG
Os_TE_402162	Os_TE_402163	Copia2	GCACG
Os_TE_402208	Os_TE_402209	Copia2	GGAGG
Os_TE_402530	Os_TE_402531	Copia2	CTTAG
Os_TE_403682	Os_TE_403683	Copia2	TAGAC
Os_TE_403959	Os_TE_403960	Copia2	CTTAA
Os_TE_404026	Os_TE_404027	Copia2	CAAAC
Os_TE_404862	Os_TE_404863	Copia2	CTGTC
Os_TE_404910	Os_TE_404911	Copia2	GTATA
Os_TE_405448	Os_TE_405449	Copia2	ATCCG
Os_TE_405454	Os_TE_405455	Copia2	GTGAT
Os_TE_405460	Os_TE_405461	Copia2	ATATC
Os_TE_405786	Os_TE_405787	Copia2	TCAAG
Os_TE_405788	Os_TE_405789	Copia2	CTAAC
Os_TE_406647	Os_TE_406648	Copia2	TAACT
Os_TE_407661	Os_TE_407662	Copia2	GATAA
Os_TE_407809	Os_TE_407810	Copia2	TCCCC
Os_TE_409090	Os_TE_409091	Copia2	GAACC
Os_TE_409117	Os_TE_409118	Copia2	ACATC
Os_TE_409389	Os_TE_409390	Copia2	GTGGT
Os_TE_409687	Os_TE_409688	Copia2	GTTTC
Os_TE_410468	Os_TE_410469	Copia2	GCTTG
Os_TE_410829	Os_TE_410830	Copia2	GCATC
Os_TE_410949	Os_TE_410950	Copia2	GGCAC
Os_TE_411249	Os_TE_411250	Copia2	GATTC
Os_TE_411534	Os_TE_411535	Copia2	GTAGA
Os_TE_413037	Os_TE_413038	Copia2	TAGAG
Os_TE_413272	Os_TE_413273	Copia2	AGTAG
Os_TE_413952	Os_TE_413953	Copia2	GCTTT
Os_TE_414557	Os_TE_414558	Copia2	TTAAG
Os_TE_416077	Os_TE_416078	Copia2	ATTAT
Os_TE_416661	Os_TE_416662	Copia2	GGATC
Os_TE_417558	Os_TE_417559	Copia2	ATTGC
Os_TE_418438	Os_TE_418439	Copia2	AAACC
Os_TE_419035	Os_TE_419036	Copia2	GCGAC
Os_TE_419597	Os_TE_419598	Copia2	CTCAC
Os_TE_419873	Os_TE_419874	Copia2	CAATC
Os_TE_420151	Os_TE_420152	Copia2	GAGAT
Os_TE_420187	Os_TE_420188	Copia2	GTACC
Os_TE_421022	Os_TE_421023	Copia2	GTTTA
Os_TE_421161	Os_TE_421162	Copia2	GCCGA
Os_TE_421326	Os_TE_421327	Copia2	CAGTC
Os_TE_421653	Os_TE_421654	Copia2	ATTGT
Os_TE_421906	Os_TE_421907	Copia2	AGCTC
Os_TE_422142	Os_TE_422143	Copia2	CGTAA
Os_TE_422450	Os_TE_422451	Copia2	AGCGC
Os_TE_424785	Os_TE_424786	Copia2	CAAGA
Os_TE_424851	Os_TE_424852	Copia2	TAGAC
Os_TE_425548	Os_TE_425549	Copia2	TAAAA
Os_TE_425925	Os_TE_425926	Copia2	GTTAA
Os_TE_426283	Os_TE_426284	Copia2	GGTGT
Os_TE_426659	Os_TE_426660	Copia2	AGTAC
Os_TE_427339	Os_TE_427340	Copia2	TGTTA
Os_TE_428715	Os_TE_428716	Copia2	GATAC
Os_TE_428726	Os_TE_428727	Copia2	GGACG
Os_TE_428739	Os_TE_428740	Copia2	GTAAG
Os_TE_429727	Os_TE_429728	Copia2	GTAAC
Os_TE_429769	Os_TE_429770	Copia2	TGGAG
Os_TE_429875	Os_TE_429876	Copia2	TGTTT
Os_TE_431521	Os_TE_431522	Copia2	CTTGT
Os_TE_432765	Os_TE_432766	Copia2	GCTTT
Os_TE_433584	Os_TE_433585	Copia2	TCAGT
Os_TE_434561	Os_TE_434562	Copia2	TAATA
Os_TE_437120	Os_TE_437121	Copia2	CTGCT
Os_TE_437544	Os_TE_437545	Copia2	AGGTC
Os_TE_437748	Os_TE_437749	Copia2	GTTAG
Os_TE_438269	Os_TE_438270	Copia2	GTTCT
Os_TE_441037	Os_TE_441038	Copia2	GGACG
Os_TE_442419	Os_TE_442420	Copia2	GATGG
Os_TE_442621	Os_TE_442622	Copia2	ATTGG
Os_TE_442922	Os_TE_442923	Copia2	TGTTG
Os_TE_443267	Os_TE_443268	Copia2	CCAAC
Os_TE_445241	Os_TE_445242	Copia2	CACAC
Os_TE_445569	Os_TE_445570	Copia2	GATCT
Os_TE_446864	Os_TE_446865	Copia2	CACCA
Os_TE_447334	Os_TE_447335	Copia2	GTTAC
Os_TE_448212	Os_TE_448213	Copia2	TGGTC
Os_TE_448594	Os_TE_448595	Copia2	GGTGT
Os_TE_448625	Os_TE_448626	Copia2	TCTAA
Os_TE_451467	Os_TE_451468	Copia2	TATCT
Os_TE_452051	Os_TE_452052	Copia2	GCTCG
Os_TE_454162	Os_TE_454163	Copia2	GTCAT
Os_TE_455014	Os_TE_455015	Copia2	TGTTT
Os_TE_458103	Os_TE_458104	Copia2	CATCT
Os_TE_459335	Os_TE_459336	Copia2	TGGGT
Os_TE_460415	Os_TE_460416	Copia2	ATAAT
Os_TE_461292	Os_TE_461293	Copia2	CCTTG
Os_TE_461450	Os_TE_461451	Copia2	AAATC
Os_TE_463003	Os_TE_463004	Copia2	GCTAG
Os_TE_463377	Os_TE_463378	Copia2	GCTTC
Os_TE_464050	Os_TE_464051	Copia2	ATGCA
Os_TE_465302	Os_TE_465303	Copia2	GATAT
Os_TE_465677	Os_TE_465678	Copia2	GCAGG
Os_TE_466578	Os_TE_466579	Copia2	GGATT
Os_TE_469142	Os_TE_469143	Copia2	ATTAA
Os_TE_471102	Os_TE_471103	Copia2	TCCAC
Os_TE_471744	Os_TE_471745	Copia2	GGAAA
Os_TE_472625	Os_TE_472626	Copia2	TATAT
Os_TE_473171	Os_TE_473172	Copia2	GTAAC
Os_TE_473924	Os_TE_473925	Copia2	GTGGC
Os_TE_475267	Os_TE_475268	Copia2	GATCC
Os_TE_475520	Os_TE_475521	Copia2	GCAAG
Os_TE_475907	Os_TE_475908	Copia2	GTTTC
Os_TE_476233	Os_TE_476234	Copia2	GATAA
Os_TE_477460	Os_TE_477461	Copia2	GAGAG
Os_TE_477806	Os_TE_477807	Copia2	GATCC
Os_TE_478536	Os_TE_478537	Copia2	TCCAC
Os_TE_478738	Os_TE_478739	Copia2	GAATG
Os_TE_479068	Os_TE_479069	Copia2	GCCTG
Os_TE_479460	Os_TE_479461	Copia2	CGAGG
Os_TE_479525	Os_TE_479526	Copia2	CCAAG
Os_TE_481484	Os_TE_481485	Copia2	CGTAG
Os_TE_485752	Os_TE_485753	Copia2	CATGT
Os_TE_486229	Os_TE_486230	Copia2	ACTCT
Os_TE_486506	Os_TE_486507	Copia2	AGGCG
Os_TE_487162	Os_TE_487163	Copia2	ACAAC
Os_TE_489288	Os_TE_489289	Copia2	GTTGG
Os_TE_491163	Os_TE_491164	Copia2	CAACC
Os_TE_491235	Os_TE_491236	Copia2	TTACC
Os_TE_491973	Os_TE_491974	Copia2	AATCA
Os_TE_492145	Os_TE_492146	Copia2	CAACG
Os_TE_492849	Os_TE_492850	Copia2	AATGG
Os_TE_495984	Os_TE_495985	Copia2	GTAGC
Os_TE_498259	Os_TE_498260	Copia2	GTAAG
Os_TE_498394	Os_TE_498395	Copia2	TATAG
Os_TE_499497	Os_TE_499498	Copia2	ACTTC
Os_TE_500056	Os_TE_500057	Copia2	GTAAT
Os_TE_500744	Os_TE_500745	Copia2	AAGAC
Os_TE_501057	Os_TE_501058	Copia2	AAATT
Os_TE_501187	Os_TE_501188	Copia2	AGTAC
Os_TE_501834	Os_TE_501835	Copia2	AAGTT
Os_TE_502612	Os_TE_502613	Copia2	AAAGA
Os_TE_502776	Os_TE_502777	Copia2	GTAAC
Os_TE_502826	Os_TE_502827	Copia2	ATCAT
Os_TE_503843	Os_TE_503844	Copia2	TGCAG
Os_TE_507252	Os_TE_507253	Copia2	GTAAC
Os_TE_508542	Os_TE_508543	Copia2	TCTTA
Os_TE_510885	Os_TE_510886	Copia2	AACAC
Os_TE_510924	Os_TE_510925	Copia2	GTTCT
Os_TE_511258	Os_TE_511259	Copia2	TTTTC
Os_TE_511539	Os_TE_511540	Copia2	TGAAG
Os_TE_512017	Os_TE_512018	Copia2	GTTAC
Os_TE_512415	Os_TE_512416	Copia2	GCACC
Os_TE_512965	Os_TE_512966	Copia2	GGTAC
Os_TE_513714	Os_TE_513715	Copia2	AATAC
Os_TE_514351	Os_TE_514352	Copia2	CCACC
Os_TE_515388	Os_TE_515389	Copia2	TAAAT
Os_TE_516363	Os_TE_516364	Copia2	GCAAT
Os_TE_517026	Os_TE_517027	Copia2	TGTAC
Os_TE_517503	Os_TE_517504	Copia2	GTATC
Os_TE_517505	Os_TE_517506	Copia2	ATCCA
Os_TE_519944	Os_TE_519945	Copia2	TTTAA
Os_TE_521826	Os_TE_521827	Copia2	CGCCT
Os_TE_521872	Os_TE_521873	Copia2	ACATG
Os_TE_522715	Os_TE_522716	Copia2	GAGAT
Os_TE_523934	Os_TE_523935	Copia2	AGTAG
Os_TE_523969	Os_TE_523970	Copia2	AAAAG
Os_TE_524735	Os_TE_524736	Copia2	TCTCG
Os_TE_525647	Os_TE_525648	Copia2	AAACG
Os_TE_529253	Os_TE_529254	Copia2	ACTTT
Os_TE_531653	Os_TE_531654	Copia2	TATGC
Os_TE_531675	Os_TE_531676	Copia2	TCCAC
Os_TE_531731	Os_TE_531732	Copia2	TAATG
Os_TE_534031	Os_TE_534032	Copia2	ATAAC
Os_TE_534822	Os_TE_534823	Copia2	CATGT
Os_TE_535156	Os_TE_535157	Copia2	GTGGG
Os_TE_538935	Os_TE_538936	Copia2	AAGGA
Os_TE_540661	Os_TE_540662	Copia2	ACTTA
Os_TE_540795	Os_TE_540796	Copia2	TGGAG
Os_TE_542745	Os_TE_542746	Copia2	GCATC
Os_TE_543281	Os_TE_543282	Copia2	ATAAC
Os_TE_544629	Os_TE_544630	Copia2	CGGAC
Os_TE_544931	Os_TE_544932	Copia2	CCAGT
Os_TE_545765	Os_TE_545766	Copia2	AAACC
Os_TE_546665	Os_TE_546666	Copia2	GTAAT
Os_TE_547961	Os_TE_547962	Copia2	TATAT
Os_TE_548446	Os_TE_548447	Copia2	GTCAG
Os_TE_548575	Os_TE_548576	Copia2	GTTAT
Os_TE_549486	Os_TE_549487	Copia2	TCTTC
Os_TE_549705	Os_TE_549706	Copia2	TGGAA
Os_TE_550650	Os_TE_550651	Copia2	GAACG
Os_TE_551321	Os_TE_551322	Copia2	TAGTA
Os_TE_552268	Os_TE_552269	Copia2	GTCCC
Os_TE_552634	Os_TE_552635	Copia2	GGATC
Os_TE_552817	Os_TE_552818	Copia2	TTACT
Os_TE_552821	Os_TE_552822	Copia2	CTTAA
Os_TE_553805	Os_TE_553806	Copia2	ATAAT
Os_TE_553846	Os_TE_553847	Copia2	GAAAG
Os_TE_554083	Os_TE_554084	Copia2	ATCCA
Os_TE_554564	Os_TE_554565	Copia2	CATAT
Os_TE_555153	Os_TE_555154	Copia2	CCATC
Os_TE_555658	Os_TE_555659	Copia2	TGGGT
Os_TE_556074	Os_TE_556075	Copia2	GAGTG
Os_TE_557315	Os_TE_557316	Copia2	GATTA
Os_TE_558016	Os_TE_558017	Copia2	GAGAC
Os_TE_558029	Os_TE_558030	Copia2	AACTG
Os_TE_558033	Os_TE_558034	Copia2	AGAAG
Os_TE_559186	Os_TE_559187	Copia2	TATGT
Os_TE_559222	Os_TE_559223	Copia2	CTTTT
Os_TE_559678	Os_TE_559679	Copia2	TAACT
Os_TE_560209	Os_TE_560210	Copia2	GATAG
Os_TE_560479	Os_TE_560480	Copia2	AATAA
Os_TE_561816	Os_TE_561817	Copia2	AAAAA
Os_TE_561932	Os_TE_561933	Copia2	CCGAG
Os_TE_562067	Os_TE_562068	Copia2	AGTGG
Os_TE_562347	Os_TE_562348	Copia2	ATAGT
Os_TE_563257	Os_TE_563258	Copia2	GTACG
Os_TE_563678	Os_TE_563679	Copia2	TGACT
Os_TE_563888	Os_TE_563889	Copia2	CCTGC
Os_TE_565681	Os_TE_565682	Copia2	TCGGC
Os_TE_566230	Os_TE_566231	Copia2	CGTTG
Os_TE_566554	Os_TE_566555	Copia2	CCTGA
Os_TE_567414	Os_TE_567415	Copia2	AGTAG
Os_TE_567927	Os_TE_567928	Copia2	CTAAA
Os_TE_568404	Os_TE_568405	Copia2	ATCCT
Os_TE_568687	Os_TE_568688	Copia2	CCGAC
Os_TE_568820	Os_TE_568821	Copia2	GAGAT
Os_TE_568854	Os_TE_568855	Copia2	GAACA
Os_TE_569316	Os_TE_569317	Copia2	GTGTG
Os_TE_570622	Os_TE_570623	Copia2	ATGCA
Os_TE_570805	Os_TE_570806	Copia2	GGGAG
Os_TE_571055	Os_TE_571056	Copia2	AGTAT
Os_TE_571727	Os_TE_571728	Copia2	GTCAG
Os_TE_572632	Os_TE_572633	Copia2	GATTT
Os_TE_573840	Os_TE_573841	Copia2	TATAT
Os_TE_573964	Os_TE_573965	Copia2	AGTAT
Os_TE_574049	Os_TE_574050	Copia2	ACAAT
Os_TE_574518	Os_TE_574519	Copia2	TTTTC
Os_TE_576124	Os_TE_576125	Copia2	CCAAC
Os_TE_576446	Os_TE_576447	Copia2	GTCTC
Os_TE_577392	Os_TE_577393	Copia2	AAGAC
Os_TE_578730	Os_TE_578731	Copia2	ATCTC
Os_TE_579285	Os_TE_579286	Copia2	TCAGG
Os_TE_580380	Os_TE_580381	Copia2	GATAA
Os_TE_582086	Os_TE_582087	Copia2	GTCAA
Os_TE_582302	Os_TE_582303	Copia2	ACTCC
Os_TE_582982	Os_TE_582983	Copia2	CGATA
Os_TE_583027	Os_TE_583028	Copia2	ACCAT
Os_TE_583369	Os_TE_583370	Copia2	CAAAA
Os_TE_584237	Os_TE_584238	Copia2	GATTC
Os_TE_584297	Os_TE_584298	Copia2	GGAGG
Os_TE_585226	Os_TE_585227	Copia2	TCTTC
Os_TE_587459	Os_TE_587460	Copia2	TGGCC
Os_TE_590096	Os_TE_590097	Copia2	AAAAT
Os_TE_592226	Os_TE_592227	Copia2	ATATT
Os_TE_592494	Os_TE_592495	Copia2	TTACT
Os_TE_594590	Os_TE_594591	Copia2	TTACA
Os_TE_602366	Os_TE_602367	Copia2	AAAAC
Os_TE_611644	Os_TE_611645	Copia2	AAGAT
Os_TE_611924	Os_TE_611925	Copia2	GAAAT
Os_TE_612579	Os_TE_612580	Copia2	GGCAC
Os_TE_615773	Os_TE_615774	Copia2	GGCAT
Os_TE_618036	Os_TE_618037	Copia2	TAGAG
Os_TE_619064	Os_TE_619065	Copia2	CCCTC
Os_TE_619106	Os_TE_619107	Copia2	GTATC
Os_TE_620647	Os_TE_620648	Copia2	GTCAT
Os_TE_621745	Os_TE_621746	Copia2	AAGCC
Os_TE_621982	Os_TE_621983	Copia2	CATAC
Os_TE_622289	Os_TE_622290	Copia2	TTGAC
Os_TE_622986	Os_TE_622987	Copia2	GTGCC
Os_TE_623154	Os_TE_623155	Copia2	GGAGA
Os_TE_624202	Os_TE_624203	Copia2	CATGC
Os_TE_624385	Os_TE_624386	Copia2	AGTAA
Os_TE_626743	Os_TE_626744	Copia2	GTTAT
Os_TE_628296	Os_TE_628297	Copia2	AATTC
Os_TE_629183	Os_TE_629184	Copia2	AATAA
Os_TE_629295	Os_TE_629296	Copia2	GAAAG
Os_TE_629739	Os_TE_629740	Copia2	AAAAC
Os_TE_629888	Os_TE_629889	Copia2	TTGTA
Os_TE_631374	Os_TE_631375	Copia2	TCTAC
Os_TE_631754	Os_TE_631755	Copia2	AAAAC
Os_TE_631867	Os_TE_631868	Copia2	GTTAT
Os_TE_632506	Os_TE_632507	Copia2	ATTAC
Os_TE_632855	Os_TE_632856	Copia2	GCCAT
Os_TE_632859	Os_TE_632860	Copia2	TGTAA
Os_TE_634214	Os_TE_634215	Copia2	AATTA
Os_TE_634316	Os_TE_634317	Copia2	CATTG
Os_TE_635268	Os_TE_635269	Copia2	CTCTG
Os_TE_635270	Os_TE_635271	Copia2	CTTTC
Os_TE_637353	Os_TE_637354	Copia2	CCTTG
Os_TE_637411	Os_TE_637412	Copia2	TGAAA
Os_TE_637999	Os_TE_638000	Copia2	AATAC
Os_TE_638068	Os_TE_638069	Copia2	TTATC
Os_TE_638213	Os_TE_638214	Copia2	GGATG
Os_TE_638406	Os_TE_638407	Copia2	GTTTC
Os_TE_638909	Os_TE_638910	Copia2	GACAA
Os_TE_639091	Os_TE_639092	Copia2	TCGAA
Os_TE_639647	Os_TE_639648	Copia2	TTAAC
Os_TE_640711	Os_TE_640712	Copia2	GAAAC
Os_TE_640932	Os_TE_640933	Copia2	GCCTG
Os_TE_641230	Os_TE_641231	Copia2	CGCCC
Os_TE_641240	Os_TE_641241	Copia2	CGTTA
Os_TE_641477	Os_TE_641478	Copia2	GGGTG
Os_TE_643612	Os_TE_643613	Copia2	GTCTC
Os_TE_644502	Os_TE_644503	Copia2	AGAAC
Os_TE_646049	Os_TE_646050	Copia2	ACCAC
Os_TE_646779	Os_TE_646780	Copia2	CTAAT
Os_TE_646781	Os_TE_646782	Copia2	GTTTT
Os_TE_647026	Os_TE_647027	Copia2	GACGC
Os_TE_647039	Os_TE_647040	Copia2	TAAGA
Os_TE_647173	Os_TE_647174	Copia2	TTACA
Os_TE_647606	Os_TE_647607	Copia2	ATGGG
Os_TE_648401	Os_TE_648402	Copia2	GAAAG
Os_TE_648516	Os_TE_648517	Copia2	ATTAC
Os_TE_649425	Os_TE_649426	Copia2	GCAAC
Os_TE_649738	Os_TE_649739	Copia2	GGGGG
Os_TE_649963	Os_TE_649964	Copia2	AATAC
Os_TE_650064	Os_TE_650065	Copia2	CTTAT
Os_TE_651009	Os_TE_651010	Copia2	GTTTA
Os_TE_652509	Os_TE_652510	Copia2	GCCAC
Os_TE_656528	Os_TE_656529	Copia2	GTGAT
Os_TE_657089	Os_TE_657090	Copia2	ATCTA
Os_TE_658741	Os_TE_658742	Copia2	TTTCT
Os_TE_659341	Os_TE_659342	Copia2	AAAAG
Os_TE_661489	Os_TE_661490	Copia2	AATGC
Os_TE_663611	Os_TE_663612	Copia2	CTTCT
Os_TE_666710	Os_TE_666711	Copia2	CGAGG
Os_TE_668118	Os_TE_668119	Copia2	CATGT
Os_TE_672425	Os_TE_672426	Copia2	ACATA
Os_TE_672961	Os_TE_672962	Copia2	TTTCA
Os_TE_674689	Os_TE_674690	Copia2	GAAAC
Os_TE_676449	Os_TE_676450	Copia2	GTGGT
Os_TE_678316	Os_TE_678317	Copia2	AAACC
Os_TE_680394	Os_TE_680395	Copia2	CGCTA
Os_TE_680886	Os_TE_680887	Copia2	TAAGG
Os_TE_681340	Os_TE_681341	Copia2	GGACC
Os_TE_685778	Os_TE_685779	Copia2	TATAC
Os_TE_688585	Os_TE_688586	Copia2	TGCCA
Os_TE_688703	Os_TE_688704	Copia2	GGAAC
Os_TE_694221	Os_TE_694222	Copia2	TGAAT
Os_TE_695786	Os_TE_695787	Copia2	GATAA
Os_TE_698176	Os_TE_698177	Copia2	CTTTT
Os_TE_699642	Os_TE_699643	Copia2	CTTGG
Os_TE_700779	Os_TE_700780	Copia2	CAATT
Os_TE_701355	Os_TE_701356	Copia2	GGTGA
Os_TE_703889	Os_TE_703890	Copia2	GTCGG
Os_TE_703914	Os_TE_703915	Copia2	GTGTT
Os_TE_709807	Os_TE_709808	Copia2	GATGC
Os_TE_712945	Os_TE_712946	Copia2	GACCT
Os_TE_713169	Os_TE_713170	Copia2	CAAAT
Os_TE_713306	Os_TE_713307	Copia2	TGGAG
Os_TE_716260	Os_TE_716261	Copia2	GTTAC
Os_TE_722714	Os_TE_722715	Copia2	ACCTA
Os_TE_723660	Os_TE_723661	Copia2	CTAAC
Os_TE_725839	Os_TE_725840	Copia2	CGACC
Os_TE_727482	Os_TE_727483	Copia2	TATTC
Os_TE_729819	Os_TE_729820	Copia2	GCCTT
Os_TE_730117	Os_TE_730118	Copia2	ATTAC
Os_TE_737028	Os_TE_737029	Copia2	TAGGG
Os_TE_738915	Os_TE_738916	Copia2	GAAAG
Os_TE_739359	Os_TE_739360	Copia2	TTGCC
Os_TE_740466	Os_TE_740467	Copia2	GCGGC
Os_TE_742079	Os_TE_742080	Copia2	GCGAG
Os_TE_743750	Os_TE_743751	Copia2	TAGAC
Os_TE_746390	Os_TE_746391	Copia2	AATTG
Os_TE_747679	Os_TE_747680	Copia2	ATGCA
Os_TE_747776	Os_TE_747777	Copia2	GTGCC
Os_TE_748258	Os_TE_748259	Copia2	AAACC
Os_TE_749198	Os_TE_749199	Copia2	CCAAC
Os_TE_750807	Os_TE_750808	Copia2	GAAAT
Os_TE_753178	Os_TE_753179	Copia2	CTGTG
Os_TE_754683	Os_TE_754684	Copia2	GCTTC
Os_TE_758267	Os_TE_758268	Copia2	ACACC
Os_TE_758366	Os_TE_758367	Copia2	ACGTA
Os_TE_759174	Os_TE_759175	Copia2	ACTTG
Os_TE_759402	Os_TE_759403	Copia2	CATAG
Os_TE_759506	Os_TE_759507	Copia2	GCAAA
Os_TE_759857	Os_TE_759858	Copia2	ACAGC
Os_TE_759989	Os_TE_759990	Copia2	GTACT
Os_TE_760295	Os_TE_760296	Copia2	GCATT
Os_TE_760298	Os_TE_760299	Copia2	TCTAA
Os_TE_760574	Os_TE_760575	Copia2	GTAGA
Os_TE_761131	Os_TE_761132	Copia2	TAGAG
Os_TE_761287	Os_TE_761288	Copia2	ACATG
Os_TE_761525	Os_TE_761526	Copia2	AAACA
Os_TE_762222	Os_TE_762223	Copia2	CATGA
Os_TE_762899	Os_TE_762900	Copia2	GAATC
Os_TE_763256	Os_TE_763257	Copia2	CTGAA
Os_TE_763820	Os_TE_763821	Copia2	GTAGT
Os_TE_764604	Os_TE_764605	Copia2	CCATC
Os_TE_764726	Os_TE_764727	Copia2	GATAG
Os_TE_764818	Os_TE_764819	Copia2	GGAAC
Os_TE_765450	Os_TE_765451	Copia2	GCTAG
Os_TE_766024	Os_TE_766025	Copia2	AACAG
Os_TE_766171	Os_TE_766172	Copia2	TGTGA
Os_TE_766437	Os_TE_766438	Copia2	GGTTC
Os_TE_767530	Os_TE_767531	Copia2	CAGTG
Os_TE_767579	Os_TE_767580	Copia2	AAGAT
Os_TE_767946	Os_TE_767947	Copia2	TTTCT
Os_TE_767986	Os_TE_767987	Copia2	GTTTC
Os_TE_769046	Os_TE_769047	Copia2	CTATC
Os_TE_770037	Os_TE_770038	Copia2	GAATC
Os_TE_771257	Os_TE_771258	Copia2	AGGTT
Os_TE_773125	Os_TE_773126	Copia2	GAGAC
Os_TE_773910	Os_TE_773911	Copia2	ATACA
Os_TE_775366	Os_TE_775367	Copia2	GAAGA
[truncated: 3,851 more rows]
