# Supplementary material for: Extensively Current Activity of Transposable Elements in Natural Rice Accessions Revealed by Singleton Insertions
Source: Front Plant Sci. 2021 Sep 28;12:745526. doi: 10.3389/fpls.2021.745526 (PMC8505701; doi:10.3389/fpls.2021.745526)
Supplement: Supplementary Table 5 — The information of the singletons associated with genes. [file Table_5.XLSX]

## Sheet: Sheet1
Supplementary Table 5 The information of the singletons associated with genes.
TE locus	Gene ID	Chromosome	Star	End	Type
Os_TE_1973	ChrSy.fgenesh.mRNA.76	ChrSy	518993	519282	CDS
Os_TE_1944	ChrSy.fgenesh.mRNA.74	ChrSy	511465	512934	CDS
Os_TE_55170	LOC_Os09g39750	Chr9	22800626	22800820	CDS
Os_TE_54732	LOC_Os09g39260	Chr9	22563981	22565267	CDS
Os_TE_54669	LOC_Os09g39250	Chr9	22548274	22549038	CDS
Os_TE_54304	LOC_Os09g39060	Chr9	22421898	22422360	CDS
Os_TE_54014	LOC_Os09g38834	Chr9	22307502	22308453	CDS
Os_TE_53848	LOC_Os09g38650	Chr9	22226115	22226831	CDS
Os_TE_53788	LOC_Os09g38600	Chr9	22202078	22203320	CDS
Os_TE_53591	LOC_Os09g38360	Chr9	22090279	22091358	CDS
Os_TE_52994	LOC_Os09g37870	Chr9	21834254	21835215	CDS
Os_TE_52910	LOC_Os09g37800	Chr9	21781115	21782486	CDS
Os_TE_52906	LOC_Os09g37800	Chr9	21779210	21779512	CDS
Os_TE_51803	LOC_Os09g37012	Chr9	21347605	21347822	CDS
Os_TE_48195	LOC_Os09g33670	Chr9	19878452	19878620	CDS
Os_TE_47972	LOC_Os09g33530	Chr9	19778513	19778617	CDS
Os_TE_47624	LOC_Os09g32920	Chr9	19619577	19620180	CDS
Os_TE_47083	LOC_Os09g32370	Chr9	19332946	19335075	CDS
Os_TE_46102	LOC_Os09g31420	Chr9	18903423	18903564	CDS
Os_TE_45361	LOC_Os09g30458	Chr9	18563477	18563688	CDS
Os_TE_45221	LOC_Os09g30380	Chr9	18491726	18494713	CDS
Os_TE_45219	LOC_Os09g30380	Chr9	18491726	18494713	CDS
Os_TE_44957	LOC_Os09g30180	Chr9	18365346	18366579	CDS
Os_TE_44448	LOC_Os09g29880	Chr9	18170296	18170832	CDS
Os_TE_43009	LOC_Os09g28840	Chr9	17514404	17514513	CDS
Os_TE_42910	LOC_Os09g28720	Chr9	17459084	17460043	CDS
Os_TE_42705	LOC_Os09g28560	Chr9	17370043	17370196	CDS
Os_TE_40573	LOC_Os09g27110	Chr9	16491569	16493884	CDS
Os_TE_39538	LOC_Os09g26540	Chr9	16044503	16044636	CDS
Os_TE_38320	LOC_Os09g25890	Chr9	15532921	15534908	CDS
Os_TE_38319	LOC_Os09g25890	Chr9	15532921	15534908	CDS
Os_TE_37559	LOC_Os09g25370	Chr9	15206869	15207036	CDS
Os_TE_37356	LOC_Os09g25190	Chr9	15091485	15092505	CDS
Os_TE_31575	LOC_Os09g21260	Chr9	12831415	12832878	CDS
Os_TE_29596	LOC_Os09g20220	Chr9	12120539	12121225	CDS
Os_TE_26845	LOC_Os09g18010	Chr9	11023986	11024458	CDS
Os_TE_25739	LOC_Os09g17152	Chr9	10523080	10524483	CDS
Os_TE_25736	LOC_Os09g17152	Chr9	10523080	10524483	CDS
Os_TE_25448	LOC_Os09g16980	Chr9	10379819	10379968	CDS
Os_TE_25425	LOC_Os09g16970	Chr9	10375315	10375584	CDS
Os_TE_24819	LOC_Os09g16510	Chr9	10129547	10129681	CDS
Os_TE_23485	LOC_Os09g15680	Chr9	9571368	9571655	CDS
Os_TE_23278	LOC_Os09g15530	Chr9	9497191	9497680	CDS
Os_TE_23060	LOC_Os09g15389	Chr9	9421814	9422115	CDS
Os_TE_22968	LOC_Os09g15340	Chr9	9380205	9380325	CDS
Os_TE_21244	LOC_Os09g14490	Chr9	8569343	8572069	CDS
Os_TE_21242	LOC_Os09g14490	Chr9	8569343	8572069	CDS
Os_TE_18745	LOC_Os09g12970	Chr9	7481176	7482530	CDS
Os_TE_17804	LOC_Os09g12480	Chr9	7140313	7140984	CDS
Os_TE_17657	LOC_Os09g12380	Chr9	7077322	7078809	CDS
Os_TE_17588	LOC_Os09g12350	Chr9	7052817	7053373	CDS
Os_TE_17573	LOC_Os09g12350	Chr9	7045390	7046125	CDS
Os_TE_15167	LOC_Os09g10970	Chr9	6059397	6059548	CDS
Os_TE_15134	LOC_Os09g10960	Chr9	6046579	6047652	CDS
Os_TE_13192	LOC_Os09g09560	Chr9	5159460	5160548	CDS
Os_TE_12849	LOC_Os09g09320	Chr9	4990240	4990442	CDS
Os_TE_7708	LOC_Os09g05020	Chr9	2697513	2697808	CDS
Os_TE_6712	LOC_Os09g04230	Chr9	2234164	2234315	CDS
Os_TE_5191	LOC_Os09g03140	Chr9	1503832	1505346	CDS
Os_TE_2421	LOC_Os09g01320	Chr9	266272	267237	CDS
Os_TE_122904	LOC_Os08g45200	Chr8	28380039	28381484	CDS
Os_TE_121349	LOC_Os08g43780	Chr8	27649603	27650460	CDS
Os_TE_121338	LOC_Os08g43730	Chr8	27638060	27638852	CDS
Os_TE_120048	LOC_Os08g43050	Chr8	27206470	27209931	CDS
Os_TE_120016	LOC_Os08g43020	Chr8	27196943	27197440	CDS
Os_TE_119972	LOC_Os08g43010	Chr8	27181693	27185247	CDS
Os_TE_119953	LOC_Os08g43000	Chr8	27175631	27179263	CDS
Os_TE_119817	LOC_Os08g42910	Chr8	27123874	27123984	CDS
Os_TE_119487	LOC_Os08g42690	Chr8	26984154	26984302	CDS
Os_TE_119198	LOC_Os08g42520	Chr8	26868808	26868981	CDS
Os_TE_118189	LOC_Os08g41890	Chr8	26450390	26450541	CDS
Os_TE_117770	LOC_Os08g41630	Chr8	26294725	26295280	CDS
Os_TE_116880	LOC_Os08g41120	Chr8	25984254	25985279	CDS
Os_TE_116579	LOC_Os08g40790	Chr8	25799832	25799893	CDS
Os_TE_116566	LOC_Os08g40780	Chr8	25795940	25796077	CDS
Os_TE_115627	LOC_Os08g40020	Chr8	25344737	25346275	CDS
Os_TE_115625	LOC_Os08g40020	Chr8	25344737	25346275	CDS
Os_TE_115531	LOC_Os08g39940	Chr8	25311210	25311538	CDS
Os_TE_113808	LOC_Os08g39000	Chr8	24657111	24658271	CDS
Os_TE_113517	LOC_Os08g38830	Chr8	24542849	24542963	CDS
Os_TE_113423	LOC_Os08g38740	Chr8	24497058	24497415	CDS
Os_TE_112910	LOC_Os08g38310	Chr8	24268642	24268748	CDS
Os_TE_112011	LOC_Os08g37780	Chr8	23933707	23933795	CDS
Os_TE_110129	LOC_Os08g36660	Chr8	23134005	23134188	CDS
Os_TE_109562	LOC_Os08g36340	Chr8	22905840	22906133	CDS
Os_TE_109203	LOC_Os08g36100	Chr8	22747364	22747605	CDS
Os_TE_109120	LOC_Os08g36040	Chr8	22715408	22716334	CDS
Os_TE_108514	LOC_Os08g35560	Chr8	22403531	22403965	CDS
Os_TE_100861	LOC_Os08g31410	Chr8	19430714	19430830	CDS
Os_TE_100643	LOC_Os08g31280	Chr8	19340472	19341332	CDS
Os_TE_100030	LOC_Os08g30910	Chr8	19085965	19089497	CDS
Os_TE_99846	LOC_Os08g30780	Chr8	19004661	19004786	CDS
Os_TE_97727	LOC_Os08g29590	Chr8	18160231	18160520	CDS
Os_TE_95547	LOC_Os08g28400	Chr8	17323102	17323230	CDS
Os_TE_91271	LOC_Os08g25470	Chr8	15503182	15503521	CDS
Os_TE_91215	LOC_Os08g25440	Chr8	15484361	15484966	CDS
Os_TE_89575	LOC_Os08g24380	Chr8	14720582	14720666	CDS
Os_TE_89559	LOC_Os08g24380	Chr8	14715729	14716566	CDS
Os_TE_89547	LOC_Os08g24370	Chr8	14708358	14709908	CDS
Os_TE_88415	LOC_Os08g23440	Chr8	14191943	14192057	CDS
Os_TE_88141	LOC_Os08g23290	Chr8	14056202	14058411	CDS
Os_TE_84827	LOC_Os08g21330	Chr8	12710929	12711157	CDS
Os_TE_83514	LOC_Os08g20200	Chr8	12117426	12117621	CDS
Os_TE_81313	LOC_Os08g18870	Chr8	11258610	11260109	CDS
Os_TE_79624	LOC_Os08g17110	Chr8	10472196	10472679	CDS
Os_TE_79234	LOC_Os08g16860	Chr8	10320747	10320983	CDS
Os_TE_78937	LOC_Os08g16670	Chr8	10200901	10201713	CDS
Os_TE_76704	LOC_Os08g15180	Chr8	9181162	9181575	CDS
Os_TE_76061	LOC_Os08g14830	Chr8	8922893	8924073	CDS
Os_TE_73548	LOC_Os08g13230	Chr8	7864289	7864765	CDS
Os_TE_73203	LOC_Os08g13000	Chr8	7718114	7719211	CDS
Os_TE_72283	LOC_Os08g12410	Chr8	7325472	7326190	CDS
Os_TE_71249	LOC_Os08g11500	Chr8	6746358	6746852	CDS
Os_TE_69979	LOC_Os08g10560	Chr8	6217568	6217635	CDS
Os_TE_68686	LOC_Os08g09960	Chr8	5755165	5755593	CDS
Os_TE_66260	LOC_Os08g08320	Chr8	4779112	4779498	CDS
Os_TE_65685	LOC_Os08g07970	Chr8	4506384	4506961	CDS
Os_TE_63663	LOC_Os08g06460	Chr8	3623534	3623940	CDS
Os_TE_63607	LOC_Os08g06410	Chr8	3593592	3593691	CDS
Os_TE_63122	LOC_Os08g06170	Chr8	3408359	3409948	CDS
Os_TE_62168	LOC_Os08g05600	Chr8	2997610	2998029	CDS
Os_TE_60820	LOC_Os08g04740	Chr8	2365478	2366050	CDS
Os_TE_60389	LOC_Os08g04490	Chr8	2208545	2209042	CDS
Os_TE_59719	LOC_Os08g03900	Chr8	1859121	1859788	CDS
Os_TE_59311	LOC_Os08g03540	Chr8	1648514	1649032	CDS
Os_TE_58545	LOC_Os08g03002	Chr8	1313656	1315113	CDS
Os_TE_58018	LOC_Os08g02560	Chr8	1056373	1056804	CDS
Os_TE_57094	LOC_Os08g02094	Chr8	693102	693575	CDS
Os_TE_56308	LOC_Os08g01520	Chr8	318965	319915	CDS
Os_TE_56274	LOC_Os08g01510	Chr8	308328	309173	CDS
Os_TE_56083	LOC_Os08g01360	Chr8	228936	229176	CDS
Os_TE_55953	LOC_Os08g01260	Chr8	167960	168583	CDS
Os_TE_190958	LOC_Os07g49510	Chr7	29655918	29655968	CDS
Os_TE_190673	LOC_Os07g49310	Chr7	29532096	29532188	CDS
Os_TE_190666	LOC_Os07g49290	Chr7	29520675	29522145	CDS
Os_TE_190503	LOC_Os07g49140	Chr7	29432740	29434408	CDS
Os_TE_190304	LOC_Os07g49010	Chr7	29344730	29347531	CDS
Os_TE_190097	LOC_Os07g48890	Chr7	29258639	29258968	CDS
Os_TE_189979	LOC_Os07g48770	Chr7	29195690	29195921	CDS
Os_TE_189807	LOC_Os07g48650	Chr7	29130302	29132647	CDS
Os_TE_189050	LOC_Os07g48280	Chr7	28849099	28850906	CDS
Os_TE_188887	LOC_Os07g48170	Chr7	28772130	28773163	CDS
Os_TE_188790	LOC_Os07g48120	Chr7	28735241	28735486	CDS
Os_TE_187748	LOC_Os07g47270	Chr7	28250559	28251110	CDS
Os_TE_187709	LOC_Os07g47230	Chr7	28228570	28229383	CDS
Os_TE_186256	LOC_Os07g46320	Chr7	27628782	27628847	CDS
Os_TE_185412	LOC_Os07g45460	Chr7	27122101	27123811	CDS
Os_TE_184067	LOC_Os07g44290	Chr7	26464336	26464728	CDS
Os_TE_182719	LOC_Os07g43322	Chr7	25939714	25939816	CDS
Os_TE_181720	LOC_Os07g42600	Chr7	25494057	25494211	CDS
Os_TE_181351	LOC_Os07g42310	Chr7	25322974	25323181	CDS
Os_TE_181255	LOC_Os07g42260	Chr7	25293559	25293676	CDS
Os_TE_180170	LOC_Os07g41410	Chr7	24809736	24810077	CDS
Os_TE_179282	LOC_Os07g40810	Chr7	24456130	24458653	CDS
Os_TE_177173	LOC_Os07g39020	Chr7	23398236	23400548	CDS
Os_TE_176913	LOC_Os07g38860	Chr7	23314482	23314933	CDS
Os_TE_175768	LOC_Os07g38030	Chr7	22807775	22809148	CDS
Os_TE_175649	LOC_Os07g37930	Chr7	22761580	22762022	CDS
Os_TE_173489	LOC_Os07g36544	Chr7	21849776	21851105	CDS
Os_TE_171858	LOC_Os07g35340	Chr7	21149219	21149554	CDS
Os_TE_171839	LOC_Os07g35310	Chr7	21139787	21140615	CDS
Os_TE_171837	LOC_Os07g35310	Chr7	21139787	21140615	CDS
Os_TE_171794	LOC_Os07g35290	Chr7	21121326	21122148	CDS
Os_TE_171151	LOC_Os07g34710	Chr7	20804833	20805245	CDS
Os_TE_169673	LOC_Os07g33710	Chr7	20151439	20152609	CDS
Os_TE_169634	LOC_Os07g33690	Chr7	20130255	20133969	CDS
Os_TE_169632	LOC_Os07g33690	Chr7	20130255	20133969	CDS
Os_TE_169270	LOC_Os07g33410	Chr7	19972604	19972655	CDS
Os_TE_167703	LOC_Os07g32440	Chr7	19301903	19302029	CDS
Os_TE_163067	LOC_Os07g29330	Chr7	17204235	17204354	CDS
Os_TE_162708	LOC_Os07g29110	Chr7	17053212	17053427	CDS
Os_TE_160533	LOC_Os07g27670	Chr7	16149010	16149475	CDS
Os_TE_158381	LOC_Os07g26560	Chr7	15297878	15299939	CDS
Os_TE_157258	LOC_Os07g25800	Chr7	14820778	14822106	CDS
Os_TE_156929	LOC_Os07g25590	Chr7	14671973	14672136	CDS
Os_TE_156792	LOC_Os07g25520	Chr7	14610201	14610503	CDS
Os_TE_155419	LOC_Os07g24330	Chr7	13842729	13843004	CDS
Os_TE_149896	LOC_Os07g19530	Chr7	11561247	11561343	CDS
Os_TE_149718	LOC_Os07g19390	Chr7	11473293	11474246	CDS
Os_TE_149632	LOC_Os07g19330	Chr7	11437796	11438461	CDS
Os_TE_149630	LOC_Os07g19330	Chr7	11437796	11438461	CDS
Os_TE_149351	LOC_Os07g19080	Chr7	11293725	11294180	CDS
Os_TE_148662	LOC_Os07g18600	Chr7	10993351	10994274	CDS
Os_TE_148648	LOC_Os07g18580	Chr7	10989035	10989532	CDS
Os_TE_148205	LOC_Os07g18230	Chr7	10805383	10807392	CDS
Os_TE_146660	LOC_Os07g17280	Chr7	10205609	10207177	CDS
Os_TE_146604	LOC_Os07g17230	Chr7	10158135	10159775	CDS
Os_TE_146436	LOC_Os07g17130	Chr7	10064881	10065792	CDS
Os_TE_146161	LOC_Os07g16930	Chr7	9963285	9965579	CDS
Os_TE_145599	LOC_Os07g16600	Chr7	9738287	9740599	CDS
Os_TE_144845	LOC_Os07g16260	Chr7	9490438	9490851	CDS
Os_TE_144283	LOC_Os07g15930	Chr7	9253706	9254406	CDS
Os_TE_140109	LOC_Os07g13090	Chr7	7499313	7500551	CDS
Os_TE_139823	LOC_Os07g12850	Chr7	7366303	7367249	CDS
Os_TE_138378	LOC_Os07g12130	Chr7	6779369	6780208	CDS
Os_TE_137305	LOC_Os07g11360	Chr7	6255028	6255519	CDS
Os_TE_136489	LOC_Os07g10810	Chr7	5876973	5877514	CDS
Os_TE_136487	LOC_Os07g10800	Chr7	5875326	5875832	CDS
Os_TE_135441	LOC_Os07g10090	Chr7	5406967	5407274	CDS
Os_TE_135096	LOC_Os07g09890	Chr7	5257911	5257985	CDS
Os_TE_134697	LOC_Os07g09610	Chr7	5106980	5107099	CDS
Os_TE_133865	LOC_Os07g09070	Chr7	4744060	4744506	CDS
Os_TE_133525	LOC_Os07g08850	Chr7	4585399	4585534	CDS
Os_TE_133079	LOC_Os07g08540	Chr7	4408245	4409024	CDS
Os_TE_132635	LOC_Os07g08270	Chr7	4219935	4221821	CDS
Os_TE_131934	LOC_Os07g07900	Chr7	3959532	3960145	CDS
Os_TE_129869	LOC_Os07g05940	Chr7	2870805	2872553	CDS
Os_TE_128097	LOC_Os07g05010	Chr7	2208529	2208828	CDS
Os_TE_127540	LOC_Os07g04520	Chr7	1994436	1994661	CDS
Os_TE_126807	LOC_Os07g04040	Chr7	1712201	1714213	CDS
Os_TE_126582	LOC_Os07g03830	Chr7	1599870	1601885	CDS
Os_TE_125598	LOC_Os07g02960	Chr7	1103810	1105180	CDS
Os_TE_125462	LOC_Os07g02800	Chr7	1046155	1046365	CDS
Os_TE_124952	LOC_Os07g02420	Chr7	832104	832231	CDS
Os_TE_123835	LOC_Os07g01550	Chr7	346198	347716	CDS
Os_TE_123404	LOC_Os07g01230	Chr7	128855	130156	CDS
Os_TE_262937	LOC_Os06g51290	Chr6	31054921	31055356	CDS
Os_TE_262870	LOC_Os06g51260	Chr6	31026274	31026927	CDS
Os_TE_262467	LOC_Os06g50960	Chr6	30846907	30847572	CDS
Os_TE_261193	LOC_Os06g49470	Chr6	29972334	29972516	CDS
Os_TE_259320	LOC_Os06g48060	Chr6	29072650	29072901	CDS
Os_TE_259304	LOC_Os06g48050	Chr6	29069564	29071372	CDS
Os_TE_259072	LOC_Os06g47880	Chr6	28967974	28968813	CDS
Os_TE_258883	LOC_Os06g47710	Chr6	28873506	28873805	CDS
Os_TE_258838	LOC_Os06g47630	Chr6	28846112	28846936	CDS
Os_TE_258229	LOC_Os06g47120	Chr6	28556615	28557847	CDS
Os_TE_257615	LOC_Os06g46560	Chr6	28272327	28272653	CDS
Os_TE_254696	LOC_Os06g44920	Chr6	27154893	27156260	CDS
Os_TE_253614	LOC_Os06g44320	Chr6	26756824	26757338	CDS
Os_TE_252236	LOC_Os06g43680	Chr6	26298486	26298598	CDS
Os_TE_252201	LOC_Os06g43670	Chr6	26282584	26284665	CDS
Os_TE_252194	LOC_Os06g43670	Chr6	26280180	26280948	CDS
Os_TE_251826	LOC_Os06g43440	Chr6	26109503	26109554	CDS
Os_TE_251056	LOC_Os06g42800	Chr6	25730939	25731004	CDS
Os_TE_250343	LOC_Os06g42270	Chr6	25387900	25388028	CDS
Os_TE_249566	LOC_Os06g41800	Chr6	25069505	25069709	CDS
Os_TE_249080	LOC_Os06g41480	Chr6	24866966	24870433	CDS
Os_TE_247734	LOC_Os06g40780	Chr6	24312724	24312861	CDS
Os_TE_246477	LOC_Os06g39960	Chr6	23773355	23773451	CDS
Os_TE_244726	LOC_Os06g38790	Chr6	23024806	23024898	CDS
Os_TE_241687	LOC_Os06g36840	Chr6	21702712	21702839	CDS
Os_TE_239753	LOC_Os06g35970	Chr6	21007981	21008092	CDS
Os_TE_239597	LOC_Os06g35920	Chr6	20953981	20954271	CDS
Os_TE_239556	LOC_Os06g35870	Chr6	20929240	20931162	CDS
Os_TE_239336	LOC_Os06g35730	Chr6	20852625	20852667	CDS
Os_TE_232752	LOC_Os06g30500	Chr6	17631413	17632312	CDS
Os_TE_231867	LOC_Os06g29950	Chr6	17246898	17247136	CDS
Os_TE_231033	LOC_Os06g29470	Chr6	16896894	16897661	CDS
Os_TE_230582	LOC_Os06g29220	Chr6	16680766	16681034	CDS
Os_TE_228260	LOC_Os06g27760	Chr6	15720996	15721236	CDS
Os_TE_221365	LOC_Os06g22290	Chr6	12933261	12934186	CDS
Os_TE_220313	LOC_Os06g21630	Chr6	12477056	12477151	CDS
Os_TE_218224	LOC_Os06g20060	Chr6	11505251	11505376	CDS
Os_TE_216905	LOC_Os06g19260	Chr6	10960145	10960640	CDS
Os_TE_216847	LOC_Os06g19170	Chr6	10913615	10915490	CDS
Os_TE_216650	LOC_Os06g19050	Chr6	10834224	10834565	CDS
Os_TE_216364	LOC_Os06g18900	Chr6	10738692	10742348	CDS
Os_TE_216360	LOC_Os06g18900	Chr6	10738692	10742348	CDS
Os_TE_216275	LOC_Os06g18850	Chr6	10711193	10714423	CDS
Os_TE_215906	LOC_Os06g18140	Chr6	10553384	10554841	CDS
Os_TE_214312	LOC_Os06g17000	Chr6	9862130	9862983	CDS
Os_TE_211780	LOC_Os06g15250	Chr6	8645291	8646805	CDS
Os_TE_210891	LOC_Os06g14660	Chr6	8247113	8247499	CDS
Os_TE_209727	LOC_Os06g13960	Chr6	7772255	7772676	CDS
Os_TE_208182	LOC_Os06g13140	Chr6	7211081	7212272	CDS
Os_TE_207890	LOC_Os06g12980	Chr6	7106236	7106322	CDS
Os_TE_206875	LOC_Os06g12330	Chr6	6683896	6684113	CDS
Os_TE_206470	LOC_Os06g12200	Chr6	6537949	6538257	CDS
Os_TE_206305	LOC_Os06g12120	Chr6	6486768	6486839	CDS
Os_TE_206031	LOC_Os06g11930	Chr6	6355145	6355981	CDS
Os_TE_204770	LOC_Os06g11210	Chr6	5884783	5885561	CDS
Os_TE_204452	LOC_Os06g11010	Chr6	5760218	5761518	CDS
Os_TE_204055	LOC_Os06g10750	Chr6	5615412	5615474	CDS
Os_TE_203677	LOC_Os06g10580	Chr6	5466681	5466929	CDS
Os_TE_202492	LOC_Os06g09980	Chr6	5091143	5091454	CDS
Os_TE_202374	LOC_Os06g09920	Chr6	5057622	5058035	CDS
Os_TE_200847	LOC_Os06g08810	Chr6	4404263	4404644	CDS
Os_TE_200410	LOC_Os06g08550	Chr6	4230246	4231421	CDS
Os_TE_199788	LOC_Os06g08270	Chr6	4004934	4005108	CDS
Os_TE_199159	LOC_Os06g07590	Chr6	3660017	3660122	CDS
Os_TE_199026	LOC_Os06g07460	Chr6	3582153	3583433	CDS
Os_TE_198619	LOC_Os06g07090	Chr6	3384135	3384245	CDS
Os_TE_198464	LOC_Os06g07000	Chr6	3321844	3321990	CDS
Os_TE_198230	LOC_Os06g06850	Chr6	3235339	3237307	CDS
Os_TE_197600	LOC_Os06g06380	Chr6	2976831	2977720	CDS
Os_TE_197406	LOC_Os06g06260	Chr6	2898810	2899134	CDS
Os_TE_197275	LOC_Os06g06130	Chr6	2839949	2841616	CDS
Os_TE_195692	LOC_Os06g04810	Chr6	2095928	2098813	CDS
Os_TE_195452	LOC_Os06g04520	Chr6	1944560	1944668	CDS
Os_TE_195441	LOC_Os06g04510	Chr6	1934928	1934975	CDS
Os_TE_195376	LOC_Os06g04470	Chr6	1915241	1915448	CDS
Os_TE_195175	LOC_Os06g04310	Chr6	1828169	1828632	CDS
Os_TE_193713	LOC_Os06g03150	Chr6	1172716	1175139	CDS
Os_TE_193433	LOC_Os06g02960	Chr6	1090089	1092389	CDS
Os_TE_193296	LOC_Os06g02830	Chr6	1040017	1042473	CDS
Os_TE_192433	LOC_Os06g02160	Chr6	653401	653509	CDS
Os_TE_191889	LOC_Os06g01580	Chr6	344157	344507	CDS
Os_TE_191787	LOC_Os06g01450	Chr6	274427	275119	CDS
Os_TE_330650	LOC_Os05g51780	Chr5	29718278	29719435	CDS
Os_TE_330566	LOC_Os05g51740	Chr5	29679111	29681781	CDS
Os_TE_330318	LOC_Os05g51590	Chr5	29585076	29585909	CDS
Os_TE_329777	LOC_Os05g51160	Chr5	29348139	29348490	CDS
Os_TE_328850	LOC_Os05g50440	Chr5	28915122	28915197	CDS
Os_TE_328157	LOC_Os05g49820	Chr5	28592519	28593805	CDS
Os_TE_327298	LOC_Os05g49120	Chr5	28180364	28180780	CDS
Os_TE_327112	LOC_Os05g48990	Chr5	28100558	28101649	CDS
Os_TE_326204	LOC_Os05g48300	Chr5	27690253	27691404	CDS
Os_TE_325819	LOC_Os05g47970	Chr5	27506233	27506320	CDS
Os_TE_325510	LOC_Os05g47790	Chr5	27383445	27384142	CDS
Os_TE_325378	LOC_Os05g47680	Chr5	27320573	27322162	CDS
Os_TE_324331	LOC_Os05g46260	Chr5	26824532	26825215	CDS
Os_TE_323379	LOC_Os05g45400	Chr5	26334480	26334609	CDS
Os_TE_323142	LOC_Os05g45170	Chr5	26223540	26224250	CDS
Os_TE_322996	LOC_Os05g44990	Chr5	26157234	26157648	CDS
Os_TE_322818	LOC_Os05g44810	Chr5	26054954	26055098	CDS
Os_TE_322592	LOC_Os05g44550	Chr5	25914866	25914938	CDS
Os_TE_321728	LOC_Os05g43860	Chr5	25504180	25505070	CDS
Os_TE_319837	LOC_Os05g42070	Chr5	24617075	24617365	CDS
Os_TE_319836	LOC_Os05g42070	Chr5	24616204	24616725	CDS
Os_TE_319816	LOC_Os05g42060	Chr5	24611755	24613221	CDS
Os_TE_319051	LOC_Os05g41310	Chr5	24197214	24199050	CDS
Os_TE_319033	LOC_Os05g41290	Chr5	24184535	24187909	CDS
Os_TE_318859	LOC_Os05g41200	Chr5	24130357	24130748	CDS
Os_TE_318201	LOC_Os05g40580	Chr5	23808882	23810048	CDS
Os_TE_317613	LOC_Os05g40070	Chr5	23538570	23538943	CDS
Os_TE_317339	LOC_Os05g39840	Chr5	23417628	23419127	CDS
Os_TE_317233	LOC_Os05g39800	Chr5	23388204	23388729	CDS
Os_TE_313895	LOC_Os05g37470	Chr5	21930041	21930138	CDS
Os_TE_313145	LOC_Os05g36990	Chr5	21610651	21611583	CDS
Os_TE_312344	LOC_Os05g35720	Chr5	21205952	21206092	CDS
Os_TE_310902	LOC_Os05g34730	Chr5	20601261	20601854	CDS
Os_TE_309693	LOC_Os05g34000	Chr5	20085221	20086148	CDS
Os_TE_307760	LOC_Os05g32890	Chr5	19265446	19265596	CDS
Os_TE_305795	LOC_Os05g31750	Chr5	18495230	18495448	CDS
Os_TE_305349	LOC_Os05g31500	Chr5	18325954	18326274	CDS
Os_TE_303702	LOC_Os05g30400	Chr5	17622193	17622265	CDS
Os_TE_303121	LOC_Os05g29974	Chr5	17337671	17337703	CDS
Os_TE_302065	LOC_Os05g28830	Chr5	16897587	16898103	CDS
Os_TE_300691	LOC_Os05g27950	Chr5	16309848	16310218	CDS
Os_TE_300382	LOC_Os05g27800	Chr5	16202767	16203195	CDS
Os_TE_299583	LOC_Os05g27304	Chr5	15866499	15866843	CDS
Os_TE_294029	LOC_Os05g23520	Chr5	13471297	13471521	CDS
Os_TE_293162	LOC_Os05g22930	Chr5	13057319	13057457	CDS
Os_TE_288833	LOC_Os05g19280	Chr5	11200446	11200521	CDS
Os_TE_285508	LOC_Os05g16824	Chr5	9592794	9593176	CDS
Os_TE_284437	LOC_Os05g16140	Chr5	9128507	9129722	CDS
Os_TE_283983	LOC_Os05g15720	Chr5	8883008	8883180	CDS
Os_TE_283880	LOC_Os05g15630	Chr5	8846827	8847057	CDS
Os_TE_283139	LOC_Os05g15040	Chr5	8527385	8527570	CDS
Os_TE_283137	LOC_Os05g15040	Chr5	8527385	8527570	CDS
Os_TE_283018	LOC_Os05g14930	Chr5	8475716	8477414	CDS
Os_TE_283012	LOC_Os05g14930	Chr5	8475716	8477414	CDS
Os_TE_280264	LOC_Os05g12770	Chr5	7325664	7327976	CDS
Os_TE_279468	LOC_Os05g12250	Chr5	7012684	7012963	CDS
Os_TE_279175	LOC_Os05g12040	Chr5	6884391	6884876	CDS
Os_TE_279058	LOC_Os05g11960	Chr5	6835550	6835936	CDS
Os_TE_278331	LOC_Os05g11580	Chr5	6559752	6560051	CDS
Os_TE_271581	LOC_Os05g07200	Chr5	3798235	3798642	CDS
Os_TE_271576	LOC_Os05g07180	Chr5	3790979	3791162	CDS
Os_TE_271507	LOC_Os05g07120	Chr5	3759153	3759677	CDS
Os_TE_269844	LOC_Os05g06050	Chr5	3032504	3032649	CDS
Os_TE_267796	LOC_Os05g04450	Chr5	2050579	2050827	CDS
Os_TE_267388	LOC_Os05g04150	Chr5	1862857	1862917	CDS
Os_TE_266012	LOC_Os05g03110	Chr5	1231013	1232497	CDS
Os_TE_264104	LOC_Os05g01620	Chr5	369269	369896	CDS
Os_TE_263781	LOC_Os05g01370	Chr5	227008	228036	CDS
Os_TE_409332	LOC_Os04g58100	Chr4	34603838	34604007	CDS
Os_TE_408566	LOC_Os04g57620	Chr4	34294596	34294720	CDS
Os_TE_408119	LOC_Os04g57160	Chr4	34061511	34061749	CDS
Os_TE_407505	LOC_Os04g56560	Chr4	33730885	33732411	CDS
Os_TE_407303	LOC_Os04g56390	Chr4	33623604	33623768	CDS
Os_TE_406297	LOC_Os04g55750	Chr4	33185813	33186731	CDS
Os_TE_405786	LOC_Os04g55390	Chr4	32948458	32949128	CDS
Os_TE_405093	LOC_Os04g54790	Chr4	32576134	32576286	CDS
Os_TE_405023	LOC_Os04g54720	Chr4	32545515	32545952	CDS
Os_TE_404477	LOC_Os04g54120	Chr4	32244877	32245179	CDS
Os_TE_404431	LOC_Os04g54080	Chr4	32232987	32233069	CDS
Os_TE_403948	LOC_Os04g53760	Chr4	32036853	32036927	CDS
Os_TE_403476	LOC_Os04g53400	Chr4	31809708	31810835	CDS
Os_TE_402703	LOC_Os04g53030	Chr4	31580175	31580919	CDS
Os_TE_402578	LOC_Os04g52930	Chr4	31528135	31528593	CDS
Os_TE_402551	LOC_Os04g52910	Chr4	31519398	31519482	CDS
Os_TE_401911	LOC_Os04g52630	Chr4	31312986	31313060	CDS
Os_TE_400882	LOC_Os04g52030	Chr4	30905050	30905208	CDS
Os_TE_400453	LOC_Os04g51800	Chr4	30705617	30705682	CDS
Os_TE_400025	LOC_Os04g51460	Chr4	30483140	30483424	CDS
Os_TE_400004	LOC_Os04g51450	Chr4	30474551	30474916	CDS
Os_TE_399275	LOC_Os04g50880	Chr4	30107646	30107902	CDS
Os_TE_399119	LOC_Os04g50710	Chr4	30004791	30005122	CDS
Os_TE_398665	LOC_Os04g49890	Chr4	29747199	29747363	CDS
Os_TE_398316	LOC_Os04g49590	Chr4	29579375	29579740	CDS
Os_TE_398060	LOC_Os04g49270	Chr4	29414821	29414970	CDS
Os_TE_397366	LOC_Os04g48830	Chr4	29121884	29122987	CDS
Os_TE_394959	LOC_Os04g47310	Chr4	28085359	28085524	CDS
Os_TE_394602	LOC_Os04g47059	Chr4	27916193	27916849	CDS
Os_TE_392736	LOC_Os04g45665	Chr4	27013970	27014152	CDS
Os_TE_392661	LOC_Os04g45630	Chr4	26988345	26988814	CDS
Os_TE_392122	LOC_Os04g45160	Chr4	26698965	26699175	CDS
Os_TE_391295	LOC_Os04g44460	Chr4	26320449	26321489	CDS
Os_TE_389892	LOC_Os04g43340	Chr4	25635264	25636768	CDS
Os_TE_388710	LOC_Os04g42360	Chr4	25065247	25065596	CDS
Os_TE_388191	LOC_Os04g41850	Chr4	24800376	24801418	CDS
Os_TE_387291	LOC_Os04g41110	Chr4	24384727	24385139	CDS
Os_TE_387061	LOC_Os04g40870	Chr4	24256033	24256137	CDS
Os_TE_386568	LOC_Os04g40510	Chr4	24065356	24065862	CDS
Os_TE_385412	LOC_Os04g39460	Chr4	23506845	23509631	CDS
Os_TE_384195	LOC_Os04g38720	Chr4	22995359	22995654	CDS
Os_TE_383981	LOC_Os04g38490	Chr4	22878971	22879036	CDS
Os_TE_382858	LOC_Os04g37530	Chr4	22337828	22338631	CDS
Os_TE_382848	LOC_Os04g37520	Chr4	22335030	22335881	CDS
Os_TE_382621	LOC_Os04g36910	Chr4	22269150	22269923	CDS
Os_TE_381809	LOC_Os04g35990	Chr4	21943892	21943984	CDS
Os_TE_376290	LOC_Os04g32940	Chr4	19900571	19903657	CDS
Os_TE_372798	LOC_Os04g31120	Chr4	18603006	18603633	CDS
Os_TE_367939	LOC_Os04g28020	Chr4	16548877	16549157	CDS
Os_TE_366738	LOC_Os04g27096	Chr4	16044638	16044920	CDS
Os_TE_366449	LOC_Os04g26980	Chr4	15954467	15954639	CDS
Os_TE_363445	LOC_Os04g24020	Chr4	13725822	13726367	CDS
Os_TE_362138	LOC_Os04g23210	Chr4	13211905	13212111	CDS
Os_TE_360962	LOC_Os04g22390	Chr4	12669874	12669982	CDS
Os_TE_360806	LOC_Os04g22240	Chr4	12599588	12600120	CDS
Os_TE_360097	LOC_Os04g21730	Chr4	12298217	12298328	CDS
Os_TE_360000	LOC_Os04g21660	Chr4	12256246	12256365	CDS
Os_TE_358055	LOC_Os04g20260	Chr4	11309480	11311036	CDS
Os_TE_358052	LOC_Os04g20260	Chr4	11309480	11311036	CDS
Os_TE_349395	LOC_Os04g13220	Chr4	7318315	7318620	CDS
Os_TE_346119	LOC_Os04g10680	Chr4	5805105	5806787	CDS
Os_TE_346045	LOC_Os04g10630	Chr4	5775633	5775997	CDS
Os_TE_345664	LOC_Os04g10380	Chr4	5626857	5627049	CDS
Os_TE_345035	LOC_Os04g09900	Chr4	5321840	5321960	CDS
Os_TE_345003	LOC_Os04g09870	Chr4	5308985	5309076	CDS
Os_TE_342841	LOC_Os04g08410	Chr4	4509566	4510468	CDS
Os_TE_342304	LOC_Os04g08080	Chr4	4319058	4321316	CDS
Os_TE_336156	LOC_Os04g03920	Chr4	1791515	1792930	CDS
Os_TE_336039	LOC_Os04g03860	Chr4	1758444	1758710	CDS
Os_TE_334305	LOC_Os04g02620	Chr4	984595	985229	CDS
Os_TE_333374	LOC_Os04g02070	Chr4	666474	666880	CDS
Os_TE_332263	LOC_Os04g01354	Chr4	259095	260101	CDS
Os_TE_495594	LOC_Os03g64300	Chr3	36343817	36343966	CDS
Os_TE_495132	LOC_Os03g63930	Chr3	36121599	36121712	CDS
Os_TE_494338	LOC_Os03g63260	Chr3	35744784	35746838	CDS
Os_TE_494044	LOC_Os03g62900	Chr3	35583657	35583855	CDS
Os_TE_492893	LOC_Os03g61829	Chr3	35054158	35054283	CDS
Os_TE_491730	LOC_Os03g60740	Chr3	34527712	34527809	CDS
Os_TE_491007	LOC_Os03g60250	Chr3	34268143	34268624	CDS
Os_TE_489414	LOC_Os03g58900	Chr3	33527501	33527733	CDS
Os_TE_486840	LOC_Os03g56950	Chr3	32433963	32434064	CDS
Os_TE_486671	LOC_Os03g56781	Chr3	32347267	32348256	CDS
Os_TE_486231	LOC_Os03g56450	Chr3	32170524	32171927	CDS
Os_TE_484671	LOC_Os03g55310	Chr3	31470223	31470342	CDS
Os_TE_482999	LOC_Os03g53660	Chr3	30770599	30770700	CDS
Os_TE_481783	LOC_Os03g52560	Chr3	30149718	30150597	CDS
Os_TE_480245	LOC_Os03g51600	Chr3	29527282	29527516	CDS
Os_TE_479704	LOC_Os03g51250	Chr3	29318636	29318960	CDS
Os_TE_477492	LOC_Os03g49850	Chr3	28407785	28408144	CDS
Os_TE_477156	LOC_Os03g49690	Chr3	28294526	28295482	CDS
Os_TE_476809	LOC_Os03g49430	Chr3	28140842	28141954	CDS
Os_TE_476716	LOC_Os03g49360	Chr3	28096956	28097661	CDS
Os_TE_476194	LOC_Os03g48940	Chr3	27866585	27866655	CDS
Os_TE_475832	LOC_Os03g48590	Chr3	27704265	27704635	CDS
Os_TE_475267	LOC_Os03g48320	Chr3	27520372	27521472	CDS
Os_TE_475266	LOC_Os03g48320	Chr3	27520372	27521472	CDS
Os_TE_474334	LOC_Os03g47830	Chr3	27173246	27173336	CDS
Os_TE_474332	LOC_Os03g47830	Chr3	27172794	27172926	CDS
Os_TE_474260	LOC_Os03g47810	Chr3	27143802	27145616	CDS
Os_TE_473521	LOC_Os03g47460	Chr3	26820056	26820782	CDS
Os_TE_471882	LOC_Os03g46300	Chr3	26190088	26190402	CDS
Os_TE_470386	LOC_Os03g45450	Chr3	25651039	25651264	CDS
Os_TE_470336	LOC_Os03g45390	Chr3	25625689	25626826	CDS
Os_TE_468148	LOC_Os03g44050	Chr3	24762625	24763495	CDS
Os_TE_467244	LOC_Os03g43684	Chr3	24430350	24431671	CDS
Os_TE_465543	LOC_Os03g42710	Chr3	23781245	23782726	CDS
Os_TE_464862	LOC_Os03g42240	Chr3	23501377	23501731	CDS
Os_TE_463303	LOC_Os03g41060	Chr3	22817295	22817488	CDS
Os_TE_459424	LOC_Os03g38140	Chr3	21177395	21177718	CDS
Os_TE_459023	LOC_Os03g37864	Chr3	21030660	21030926	CDS
Os_TE_458552	LOC_Os03g37520	Chr3	20816174	20816627	CDS
Os_TE_458128	LOC_Os03g37290	Chr3	20666225	20666881	CDS
Os_TE_458104	LOC_Os03g37260	Chr3	20650322	20652256	CDS
Os_TE_457642	LOC_Os03g36900	Chr3	20478419	20478513	CDS
Os_TE_456524	LOC_Os03g36160	Chr3	20061677	20062555	CDS
Os_TE_455662	LOC_Os03g35600	Chr3	19730746	19731048	CDS
Os_TE_452608	LOC_Os03g32230	Chr3	18436284	18436946	CDS
Os_TE_452127	LOC_Os03g31730	Chr3	18130735	18131331	CDS
Os_TE_451634	LOC_Os03g31430	Chr3	17903478	17903726	CDS
Os_TE_451257	LOC_Os03g31180	Chr3	17756662	17757864	CDS
Os_TE_450661	LOC_Os03g30740	Chr3	17519711	17520088	CDS
Os_TE_449702	LOC_Os03g30060	Chr3	17143214	17144299	CDS
Os_TE_448443	LOC_Os03g29244	Chr3	16634437	16634760	CDS
Os_TE_448212	LOC_Os03g29150	Chr3	16551451	16551736	CDS
Os_TE_447088	LOC_Os03g28050	Chr3	16122043	16122197	CDS
Os_TE_446873	LOC_Os03g27900	Chr3	16025189	16025528	CDS
Os_TE_444251	LOC_Os03g26280	Chr3	15029694	15029900	CDS
Os_TE_443666	LOC_Os03g25830	Chr3	14783075	14783344	CDS
Os_TE_441548	LOC_Os03g24460	Chr3	13942958	13943038	CDS
Os_TE_441437	LOC_Os03g24420	Chr3	13912148	13912375	CDS
Os_TE_439152	LOC_Os03g22470	Chr3	12871724	12872348	CDS
Os_TE_438236	LOC_Os03g21830	Chr3	12478957	12479059	CDS
Os_TE_437499	LOC_Os03g21230	Chr3	12119012	12119086	CDS
Os_TE_436801	LOC_Os03g20880	Chr3	11819962	11820636	CDS
Os_TE_434059	LOC_Os03g19000	Chr3	10645800	10646564	CDS
Os_TE_433320	LOC_Os03g18370	Chr3	10294008	10294373	CDS
Os_TE_433293	LOC_Os03g18350	Chr3	10280606	10283019	CDS
Os_TE_431917	LOC_Os03g17410	Chr3	9680890	9681382	CDS
Os_TE_431327	LOC_Os03g16960	Chr3	9425872	9426322	CDS
Os_TE_430639	LOC_Os03g16610	Chr3	9168221	9169189	CDS
Os_TE_429905	LOC_Os03g16090	Chr3	8872946	8873030	CDS
Os_TE_429770	LOC_Os03g15910	Chr3	8788634	8789029	CDS
Os_TE_428727	LOC_Os03g15230	Chr3	8330581	8330661	CDS
Os_TE_428133	LOC_Os03g14790	Chr3	8041966	8042125	CDS
Os_TE_427661	LOC_Os03g14400	Chr3	7832844	7833743	CDS
Os_TE_427369	LOC_Os03g14210	Chr3	7709174	7710400	CDS
Os_TE_426364	LOC_Os03g13250	Chr3	7151173	7151340	CDS
Os_TE_423572	LOC_Os03g11290	Chr3	5810070	5812385	CDS
Os_TE_422568	LOC_Os03g10430	Chr3	5310119	5310415	CDS
Os_TE_422334	LOC_Os03g10220	Chr3	5205522	5205738	CDS
Os_TE_421081	LOC_Os03g09020	Chr3	4684265	4684627	CDS
Os_TE_420446	LOC_Os03g08530	Chr3	4384995	4385198	CDS
Os_TE_420188	LOC_Os03g08380	Chr3	4281024	4281391	CDS
Os_TE_419956	LOC_Os03g08200	Chr3	4181784	4182149	CDS
Os_TE_419852	LOC_Os03g08090	Chr3	4131756	4132532	CDS
Os_TE_419370	LOC_Os03g07700	Chr3	3911658	3912011	CDS
Os_TE_418937	LOC_Os03g07330	Chr3	3724629	3726161	CDS
Os_TE_416890	LOC_Os03g05550	Chr3	2764086	2764156	CDS
Os_TE_415825	LOC_Os03g04740	Chr3	2262853	2263995	CDS
Os_TE_412673	LOC_Os03g02330	Chr3	813080	814651	CDS
Os_TE_412070	LOC_Os03g01790	Chr3	491945	492440	CDS
Os_TE_411819	LOC_Os03g01580	Chr3	362219	362763	CDS
Os_TE_577603	LOC_Os02g58530	Chr2	35779430	35781388	CDS
Os_TE_577448	LOC_Os02g58360	Chr2	35694451	35696364	CDS
Os_TE_577422	LOC_Os02g58280	Chr2	35671150	35671275	CDS
Os_TE_577209	LOC_Os02g58050	Chr2	35542268	35542348	CDS
Os_TE_576313	LOC_Os02g57290	Chr2	35094729	35094789	CDS
Os_TE_576064	LOC_Os02g57120	Chr2	34985490	34987189	CDS
Os_TE_575254	LOC_Os02g56550	Chr2	34637957	34638110	CDS
Os_TE_574876	LOC_Os02g56320	Chr2	34480997	34481162	CDS
Os_TE_574519	LOC_Os02g56050	Chr2	34310345	34310464	CDS
Os_TE_573663	LOC_Os02g55320	Chr2	33860433	33861638	CDS
Os_TE_572906	LOC_Os02g54720	Chr2	33502642	33504111	CDS
Os_TE_572874	LOC_Os02g54670	Chr2	33487025	33487218	CDS
Os_TE_572461	LOC_Os02g54330	Chr2	33312764	33314005	CDS
Os_TE_570381	LOC_Os02g52910	Chr2	32352276	32352507	CDS
Os_TE_570228	LOC_Os02g52780	Chr2	32280474	32281364	CDS
Os_TE_569626	LOC_Os02g52200	Chr2	31962985	31963170	CDS
Os_TE_569148	LOC_Os02g51740	Chr2	31696554	31697179	CDS
Os_TE_568821	LOC_Os02g51510	Chr2	31544096	31544779	CDS
Os_TE_568391	LOC_Os02g51170	Chr2	31308554	31309063	CDS
Os_TE_566554	LOC_Os02g49850	Chr2	30467983	30468182	CDS
Os_TE_566481	LOC_Os02g49800	Chr2	30439719	30439942	CDS
Os_TE_566272	LOC_Os02g49670	Chr2	30354867	30356276	CDS
Os_TE_566263	LOC_Os02g49660	Chr2	30346463	30347236	CDS
Os_TE_565681	LOC_Os02g49140	Chr2	30051770	30053113	CDS
Os_TE_565267	LOC_Os02g48750	Chr2	29844589	29844695	CDS
Os_TE_565084	LOC_Os02g48570	Chr2	29737888	29738447	CDS
Os_TE_563885	LOC_Os02g47810	Chr2	29238394	29239272	CDS
Os_TE_563874	LOC_Os02g47790	Chr2	29228786	29228837	CDS
Os_TE_563424	LOC_Os02g47490	Chr2	29019719	29020528	CDS
Os_TE_562693	LOC_Os02g47060	Chr2	28730133	28730877	CDS
Os_TE_559290	LOC_Os02g44880	Chr2	27186536	27186705	CDS
Os_TE_558917	LOC_Os02g44610	Chr2	27033538	27034275	CDS
Os_TE_558477	LOC_Os02g44300	Chr2	26800797	26800958	CDS
Os_TE_557558	LOC_Os02g43760	Chr2	26408111	26408185	CDS
Os_TE_555816	LOC_Os02g42800	Chr2	25730577	25732145	CDS
Os_TE_555754	LOC_Os02g42720	Chr2	25689316	25689434	CDS
Os_TE_555679	LOC_Os02g42630	Chr2	25644536	25644739	CDS
Os_TE_555153	LOC_Os02g42250	Chr2	25411509	25412468	CDS
Os_TE_554725	LOC_Os02g41980	Chr2	25229203	25229673	CDS
Os_TE_554444	LOC_Os02g41800	Chr2	25135802	25135871	CDS
Os_TE_553072	LOC_Os02g40610	Chr2	24628895	24629347	CDS
Os_TE_552987	LOC_Os02g40550	Chr2	24595239	24596135	CDS
Os_TE_552875	LOC_Os02g40500	Chr2	24567022	24567110	CDS
Os_TE_551915	LOC_Os02g40120	Chr2	24289186	24289496	CDS
Os_TE_549274	LOC_Os02g38290	Chr2	23153168	23154808	CDS
Os_TE_546997	LOC_Os02g36840	Chr2	22230317	22231281	CDS
Os_TE_546723	LOC_Os02g36619	Chr2	22112396	22113172	CDS
Os_TE_544798	LOC_Os02g35460	Chr2	21315501	21315932	CDS
Os_TE_544597	LOC_Os02g35230	Chr2	21178040	21178783	CDS
Os_TE_544249	LOC_Os02g35020	Chr2	21014789	21016526	CDS
Os_TE_543264	LOC_Os02g34390	Chr2	20575963	20576735	CDS
Os_TE_540475	LOC_Os02g32760	Chr2	19455780	19456006	CDS
Os_TE_535477	LOC_Os02g29230	Chr2	17358647	17358737	CDS
Os_TE_535159	LOC_Os02g29090	Chr2	17223670	17224985	CDS
Os_TE_534460	LOC_Os02g28660	Chr2	16960798	16961341	CDS
Os_TE_533560	LOC_Os02g28074	Chr2	16632838	16632913	CDS
Os_TE_533143	LOC_Os02g27660	Chr2	16390911	16391044	CDS
Os_TE_532000	LOC_Os02g27000	Chr2	15875730	15875852	CDS
Os_TE_531889	LOC_Os02g26940	Chr2	15824090	15825901	CDS
Os_TE_531471	LOC_Os02g26660	Chr2	15653030	15653111	CDS
Os_TE_527034	LOC_Os02g23823	Chr2	13765789	13766316	CDS
Os_TE_524736	LOC_Os02g21550	Chr2	12789063	12789292	CDS
Os_TE_524343	LOC_Os02g21269	Chr2	12620446	12620966	CDS
Os_TE_521908	LOC_Os02g19750	Chr2	11552507	11554037	CDS
Os_TE_521843	LOC_Os02g19690	Chr2	11521509	11521635	CDS
Os_TE_520275	LOC_Os02g18650	Chr2	10866220	10867171	CDS
Os_TE_520245	LOC_Os02g18630	Chr2	10857744	10859012	CDS
Os_TE_520230	LOC_Os02g18620	Chr2	10854812	10855588	CDS
Os_TE_520229	LOC_Os02g18620	Chr2	10854812	10855588	CDS
Os_TE_520037	LOC_Os02g18510	Chr2	10777415	10778437	CDS
Os_TE_519080	LOC_Os02g17900	Chr2	10363979	10364147	CDS
Os_TE_518656	LOC_Os02g17690	Chr2	10199686	10199938	CDS
Os_TE_517506	LOC_Os02g16995	Chr2	9709071	9709511	CDS
Os_TE_517504	LOC_Os02g16995	Chr2	9709071	9709511	CDS
Os_TE_517027	LOC_Os02g16610	Chr2	9495107	9495712	CDS
Os_TE_516307	LOC_Os02g15980	Chr2	9066927	9068429	CDS
Os_TE_515708	LOC_Os02g15740	Chr2	8869383	8869667	CDS
Os_TE_514993	LOC_Os02g15250	Chr2	8516795	8518210	CDS
Os_TE_514352	LOC_Os02g14810	Chr2	8228256	8230368	CDS
Os_TE_513075	LOC_Os02g14130	Chr2	7719661	7719717	CDS
Os_TE_511566	LOC_Os02g13350	Chr2	7125157	7125234	CDS
Os_TE_510543	LOC_Os02g12750	Chr2	6677196	6677702	CDS
Os_TE_509999	LOC_Os02g12450	Chr2	6492654	6494501	CDS
Os_TE_509812	LOC_Os02g12300	Chr2	6400758	6401457	CDS
Os_TE_509787	LOC_Os02g12280	Chr2	6390392	6390486	CDS
Os_TE_509522	LOC_Os02g12040	Chr2	6254346	6256373	CDS
Os_TE_506586	LOC_Os02g09640	Chr2	4954878	4955006	CDS
Os_TE_505175	LOC_Os02g08330	Chr2	4424568	4426538	CDS
Os_TE_504861	LOC_Os02g08140	Chr2	4307920	4308027	CDS
Os_TE_503843	LOC_Os02g07495	Chr2	3874793	3875019	CDS
Os_TE_502965	LOC_Os02g06950	Chr2	3527023	3527294	CDS
Os_TE_502324	LOC_Os02g06430	Chr2	3214837	3216300	CDS
Os_TE_502169	LOC_Os02g06260	Chr2	3127100	3129256	CDS
Os_TE_501835	LOC_Os02g05960	Chr2	2965403	2968558	CDS
Os_TE_501662	LOC_Os02g05810	Chr2	2865318	2866361	CDS
Os_TE_501412	LOC_Os02g05620	Chr2	2736363	2738357	CDS
Os_TE_499803	LOC_Os02g04510	Chr2	2003485	2003560	CDS
Os_TE_499217	LOC_Os02g03900	Chr2	1658757	1659089	CDS
Os_TE_498936	LOC_Os02g03660	Chr2	1524951	1526174	CDS
Os_TE_498043	LOC_Os02g02910	Chr2	1129629	1129852	CDS
Os_TE_496431	LOC_Os02g01590	Chr2	346341	346592	CDS
Os_TE_496292	LOC_Os02g01450	Chr2	265847	266137	CDS
Os_TE_495916	LOC_Os02g01140	Chr2	78594	79417	CDS
Os_TE_641359	LOC_Os12g44060	Chr12	27324821	27326545	CDS
Os_TE_640815	LOC_Os12g43570	Chr12	27041433	27042176	CDS
Os_TE_639708	LOC_Os12g42930	Chr12	26677571	26678353	CDS
Os_TE_638951	LOC_Os12g42400	Chr12	26347469	26347852	CDS
Os_TE_638912	LOC_Os12g42330	Chr12	26321524	26321999	CDS
Os_TE_638909	LOC_Os12g42330	Chr12	26321524	26321999	CDS
Os_TE_638068	LOC_Os12g41956	Chr12	26019304	26019432	CDS
Os_TE_636254	LOC_Os12g40910	Chr12	25328178	25328348	CDS
Os_TE_635378	LOC_Os12g40279	Chr12	24926335	24928568	CDS
Os_TE_635290	LOC_Os12g40210	Chr12	24892195	24892279	CDS
Os_TE_635270	LOC_Os12g40200	Chr12	24884893	24885580	CDS
Os_TE_635268	LOC_Os12g40200	Chr12	24884893	24885580	CDS
Os_TE_634034	LOC_Os12g39470	Chr12	24323294	24323324	CDS
Os_TE_633740	LOC_Os12g39310	Chr12	24185555	24186538	CDS
Os_TE_633083	LOC_Os12g38910	Chr12	23926459	23927926	CDS
Os_TE_632772	LOC_Os12g38750	Chr12	23806889	23807021	CDS
Os_TE_632150	LOC_Os12g38330	Chr12	23524262	23524633	CDS
Os_TE_630808	LOC_Os12g37510	Chr12	23016200	23017657	CDS
Os_TE_630114	LOC_Os12g37080	Chr12	22719442	22719696	CDS
Os_TE_629309	LOC_Os12g36630	Chr12	22428921	22429098	CDS
Os_TE_629295	LOC_Os12g36620	Chr12	22422029	22422098	CDS
Os_TE_629108	LOC_Os12g36500	Chr12	22338130	22338411	CDS
Os_TE_629072	LOC_Os12g36490	Chr12	22329212	22330850	CDS
Os_TE_629049	LOC_Os12g36450	Chr12	22305098	22305388	CDS
Os_TE_626285	LOC_Os12g34780	Chr12	21112445	21112599	CDS
Os_TE_625729	LOC_Os12g34360	Chr12	20828974	20831442	CDS
Os_TE_624651	LOC_Os12g33230	Chr12	20101177	20102648	CDS
Os_TE_624253	LOC_Os12g33040	Chr12	19958864	19959010	CDS
Os_TE_623674	LOC_Os12g32660	Chr12	19705965	19709694	CDS
Os_TE_623253	LOC_Os12g32400	Chr12	19546556	19546867	CDS
Os_TE_621745	LOC_Os12g31340	Chr12	18851754	18852758	CDS
Os_TE_620631	LOC_Os12g30480	Chr12	18298876	18299104	CDS
Os_TE_619209	LOC_Os12g29650	Chr12	17680782	17681522	CDS
Os_TE_618975	LOC_Os12g29550	Chr12	17615088	17615156	CDS
Os_TE_618525	LOC_Os12g29430	Chr12	17478005	17478941	CDS
Os_TE_613494	LOC_Os12g26040	Chr12	15126681	15127059	CDS
Os_TE_611193	LOC_Os12g24800	Chr12	14233074	14234804	CDS
Os_TE_609679	LOC_Os12g23930	Chr12	13599841	13601136	CDS
Os_TE_609490	LOC_Os12g23760	Chr12	13496575	13496698	CDS
Os_TE_608386	LOC_Os12g22940	Chr12	12971077	12972330	CDS
Os_TE_604541	LOC_Os12g19860	Chr12	11576094	11576546	CDS
Os_TE_602541	LOC_Os12g18690	Chr12	10801845	10802198	CDS
Os_TE_602538	LOC_Os12g18690	Chr12	10800596	10801628	CDS
Os_TE_601272	LOC_Os12g17950	Chr12	10320837	10321390	CDS
Os_TE_594582	LOC_Os12g13670	Chr12	7692855	7693592	CDS
Os_TE_593384	LOC_Os12g13000	Chr12	7201431	7202219	CDS
Os_TE_589708	LOC_Os12g10410	Chr12	5513841	5514947	CDS
Os_TE_588946	LOC_Os12g09710	Chr12	5127809	5129674	CDS
Os_TE_588243	LOC_Os12g09240	Chr12	4837333	4838872	CDS
Os_TE_586180	LOC_Os12g07800	Chr12	3941441	3943755	CDS
Os_TE_584381	LOC_Os12g06640	Chr12	3220930	3222228	CDS
Os_TE_584296	LOC_Os12g06540	Chr12	3170547	3171454	CDS
Os_TE_582347	LOC_Os12g05320	Chr12	2389989	2390121	CDS
Os_TE_581870	LOC_Os12g05040	Chr12	2198231	2198374	CDS
Os_TE_579285	LOC_Os12g02450	Chr12	825149	825540	CDS
Os_TE_579166	LOC_Os12g02370	Chr12	767220	767446	CDS
Os_TE_711701	LOC_Os11g47860	Chr11	28864552	28865019	CDS
Os_TE_709811	LOC_Os11g46250	Chr11	28007368	28008434	CDS
Os_TE_709231	LOC_Os11g45950	Chr11	27804665	27804967	CDS
Os_TE_708671	LOC_Os11g45540	Chr11	27572541	27572698	CDS
Os_TE_707315	LOC_Os11g44890	Chr11	27167541	27170348	CDS
Os_TE_707307	LOC_Os11g44890	Chr11	27167541	27170348	CDS
Os_TE_707172	LOC_Os11g44820	Chr11	27122937	27123776	CDS
Os_TE_706937	LOC_Os11g44680	Chr11	27017975	27018519	CDS
Os_TE_703889	LOC_Os11g42860	Chr11	25811468	25811845	CDS
Os_TE_701934	LOC_Os11g41670	Chr11	25006910	25007147	CDS
Os_TE_701657	LOC_Os11g41540	Chr11	24913389	24914965	CDS
Os_TE_701406	LOC_Os11g41390	Chr11	24843461	24843727	CDS
Os_TE_701355	LOC_Os11g41360	Chr11	24812937	24813608	CDS
Os_TE_701185	LOC_Os11g41320	Chr11	24780333	24780529	CDS
Os_TE_701035	LOC_Os11g41230	Chr11	24724484	24725050	CDS
Os_TE_695535	LOC_Os11g38010	Chr11	22552202	22552801	CDS
Os_TE_693299	LOC_Os11g36760	Chr11	21705480	21708029	CDS
Os_TE_690884	LOC_Os11g35500	Chr11	20802978	20805597	CDS
Os_TE_688633	LOC_Os11g34110	Chr11	19959433	19959544	CDS
Os_TE_688586	LOC_Os11g34080	Chr11	19939598	19940629	CDS
Os_TE_687273	LOC_Os11g32900	Chr11	19438475	19438588	CDS
Os_TE_685458	LOC_Os11g31940	Chr11	18771962	18772235	CDS
Os_TE_684683	LOC_Os11g31620	Chr11	18486337	18487110	CDS
Os_TE_684445	LOC_Os11g31500	Chr11	18410036	18414447	CDS
Os_TE_684380	LOC_Os11g31480	Chr11	18392048	18396751	CDS
Os_TE_684378	LOC_Os11g31480	Chr11	18392048	18396751	CDS
Os_TE_682069	LOC_Os11g30060	Chr11	17487509	17489555	CDS
Os_TE_682028	LOC_Os11g30050	Chr11	17480576	17480879	CDS
Os_TE_680109	LOC_Os11g28950	Chr11	16757951	16758976	CDS
Os_TE_674470	LOC_Os11g25560	Chr11	14570005	14571090	CDS
Os_TE_672138	LOC_Os11g23920	Chr11	13555152	13555229	CDS
Os_TE_666710	LOC_Os11g19240	Chr11	10999524	11000677	CDS
Os_TE_666378	LOC_Os11g19060	Chr11	10867498	10868273	CDS
Os_TE_665585	LOC_Os11g18690	Chr11	10575509	10576896	CDS
Os_TE_663531	LOC_Os11g17380	Chr11	9688431	9688841	CDS
Os_TE_663027	LOC_Os11g17014	Chr11	9430260	9432396	CDS
Os_TE_660613	LOC_Os11g15030	Chr11	8457135	8457212	CDS
Os_TE_659200	LOC_Os11g14080	Chr11	7833505	7833571	CDS
Os_TE_657233	LOC_Os11g12470	Chr11	6969651	6970282	CDS
Os_TE_656132	LOC_Os11g11720	Chr11	6516965	6517819	CDS
Os_TE_656008	LOC_Os11g11640	Chr11	6473428	6473570	CDS
Os_TE_654014	LOC_Os11g10400	Chr11	5647411	5648398	CDS
Os_TE_652728	LOC_Os11g09580	Chr11	5126519	5127406	CDS
Os_TE_652160	LOC_Os11g09130	Chr11	4860885	4862816	CDS
Os_TE_651487	LOC_Os11g08569	Chr11	4527529	4527613	CDS
Os_TE_649318	LOC_Os11g07290	Chr11	3675068	3675182	CDS
Os_TE_649305	LOC_Os11g07270	Chr11	3664612	3667288	CDS
Os_TE_649243	LOC_Os11g07230	Chr11	3635355	3638025	CDS
Os_TE_649241	LOC_Os11g07230	Chr11	3635355	3638025	CDS
Os_TE_648864	LOC_Os11g07060	Chr11	3518685	3521358	CDS
Os_TE_648779	LOC_Os11g07000	Chr11	3482421	3483866	CDS
Os_TE_648606	LOC_Os11g06900	Chr11	3388691	3388913	CDS
Os_TE_647644	LOC_Os11g06180	Chr11	2950162	2951329	CDS
Os_TE_647343	LOC_Os11g06010	Chr11	2834484	2836214	CDS
Os_TE_647027	LOC_Os11g05790	Chr11	2679306	2679826	CDS
Os_TE_646595	LOC_Os11g05614	Chr11	2550705	2551211	CDS
Os_TE_645992	LOC_Os11g05300	Chr11	2345730	2346171	CDS
Os_TE_642547	LOC_Os11g01980	Chr11	525868	526272	CDS
Os_TE_642232	LOC_Os11g01580	Chr11	334094	335002	CDS
Os_TE_766672	LOC_Os10g42780	Chr10	23075624	23075810	CDS
Os_TE_766654	LOC_Os10g42724	Chr10	23054306	23054686	CDS
Os_TE_765455	LOC_Os10g41900	Chr10	22544858	22546856	CDS
Os_TE_765450	LOC_Os10g41900	Chr10	22544858	22546856	CDS
Os_TE_765449	LOC_Os10g41900	Chr10	22544858	22546856	CDS
Os_TE_764486	LOC_Os10g41200	Chr10	22128727	22129197	CDS
Os_TE_764319	LOC_Os10g41070	Chr10	22059229	22059804	CDS
Os_TE_763043	LOC_Os10g40100	Chr10	21472410	21472692	CDS
Os_TE_763037	LOC_Os10g40090	Chr10	21466033	21466545	CDS
Os_TE_762955	LOC_Os10g40000	Chr10	21427217	21427374	CDS
Os_TE_761977	LOC_Os10g39370	Chr10	21006049	21006187	CDS
Os_TE_761051	LOC_Os10g38730	Chr10	20631148	20631879	CDS
Os_TE_760053	LOC_Os10g37720	Chr10	20183515	20183726	CDS
Os_TE_759892	LOC_Os10g37570	Chr10	20108962	20110179	CDS
Os_TE_759858	LOC_Os10g37540	Chr10	20098454	20099773	CDS
Os_TE_758267	LOC_Os10g36410	Chr10	19465525	19465639	CDS
Os_TE_757022	LOC_Os10g35436	Chr10	18935796	18938180	CDS
Os_TE_756351	LOC_Os10g34960	Chr10	18659804	18660544	CDS
Os_TE_756099	LOC_Os10g34730	Chr10	18545507	18545781	CDS
Os_TE_755299	LOC_Os10g34050	Chr10	18173398	18174842	CDS
Os_TE_753875	LOC_Os10g33510	Chr10	17664275	17664612	CDS
Os_TE_752192	LOC_Os10g32270	Chr10	16941058	16941267	CDS
Os_TE_751639	LOC_Os10g31790	Chr10	16671984	16672148	CDS
Os_TE_751320	LOC_Os10g31690	Chr10	16537734	16538342	CDS
Os_TE_750976	LOC_Os10g31250	Chr10	16388451	16389825	CDS
Os_TE_750453	LOC_Os10g31030	Chr10	16207444	16207749	CDS
Os_TE_747809	LOC_Os10g28760	Chr10	15003427	15004575	CDS
Os_TE_744170	LOC_Os10g25930	Chr10	13438132	13438752	CDS
Os_TE_743750	LOC_Os10g25560	Chr10	13231842	13231922	CDS
Os_TE_740820	LOC_Os10g23004	Chr10	11993847	11994170	CDS
Os_TE_740517	LOC_Os10g22860	Chr10	11880133	11882977	CDS
Os_TE_740466	LOC_Os10g22830	Chr10	11863947	11865228	CDS
Os_TE_740369	LOC_Os10g22740	Chr10	11823193	11823394	CDS
Os_TE_740333	LOC_Os10g22730	Chr10	11809056	11809147	CDS
Os_TE_739359	LOC_Os10g22100	Chr10	11416054	11416321	CDS
Os_TE_738466	LOC_Os10g21490	Chr10	11009290	11009850	CDS
Os_TE_737031	LOC_Os10g20530	Chr10	10350075	10350568	CDS
Os_TE_737029	LOC_Os10g20530	Chr10	10350075	10350568	CDS
Os_TE_737026	LOC_Os10g20530	Chr10	10350075	10350568	CDS
Os_TE_736983	LOC_Os10g20500	Chr10	10329936	10330244	CDS
Os_TE_736246	LOC_Os10g19914	Chr10	9979658	9979730	CDS
Os_TE_736156	LOC_Os10g19894	Chr10	9946709	9946869	CDS
Os_TE_735914	LOC_Os10g19314	Chr10	9844243	9844554	CDS
Os_TE_735804	LOC_Os10g19230	Chr10	9790668	9791768	CDS
Os_TE_735718	LOC_Os10g19160	Chr10	9757144	9759877	CDS
Os_TE_734917	LOC_Os10g18470	Chr10	9384016	9384570	CDS
Os_TE_733631	LOC_Os10g17489	Chr10	8826536	8827452	CDS
Os_TE_732164	LOC_Os10g16440	Chr10	8197643	8197816	CDS
Os_TE_731584	LOC_Os10g15300	Chr10	8000746	8001414	CDS
Os_TE_731568	LOC_Os10g15310	Chr10	7994811	7995398	CDS
Os_TE_730276	LOC_Os10g13810	Chr10	7500511	7500702	CDS
Os_TE_730095	LOC_Os10g13694	Chr10	7437820	7438007	CDS
Os_TE_728257	LOC_Os10g11770	Chr10	6512775	6513149	CDS
Os_TE_726550	LOC_Os10g10360	Chr10	5694454	5697138	CDS
Os_TE_722715	LOC_Os10g08010	Chr10	4317315	4317848	CDS
Os_TE_721080	LOC_Os10g06770	Chr10	3525791	3526306	CDS
Os_TE_716852	LOC_Os10g04020	Chr10	1838774	1839853	CDS
Os_TE_714826	LOC_Os10g02760	Chr10	1087765	1087882	CDS
Os_TE_714336	LOC_Os10g02360	Chr10	848424	850358	CDS
Os_TE_713306	LOC_Os10g01730	Chr10	475565	475799	CDS
Os_TE_713175	LOC_Os10g01660	Chr10	435646	436641	CDS
Os_TE_712946	LOC_Os10g01530	Chr10	346593	346949	CDS
Os_TE_712354	LOC_Os10g01100	Chr10	94848	97409	CDS
Os_TE_864028	LOC_Os01g73680	Chr1	42691648	42691795	CDS
Os_TE_863569	LOC_Os01g73230	Chr1	42448407	42448472	CDS
Os_TE_863532	LOC_Os01g73190	Chr1	42437047	42437820	CDS
Os_TE_863396	LOC_Os01g73040	Chr1	42380066	42380187	CDS
Os_TE_862570	LOC_Os01g72510	Chr1	42059195	42060532	CDS
Os_TE_862329	LOC_Os01g72380	Chr1	41982116	41984407	CDS
Os_TE_862327	LOC_Os01g72380	Chr1	41982116	41984407	CDS
Os_TE_861991	LOC_Os01g72210	Chr1	41871491	41871676	CDS
Os_TE_861389	LOC_Os01g71800	Chr1	41586178	41587063	CDS
Os_TE_860387	LOC_Os01g71070	Chr1	41133715	41134983	CDS
Os_TE_860263	LOC_Os01g70970	Chr1	41081254	41081474	CDS
Os_TE_859646	LOC_Os01g70490	Chr1	40827252	40827512	CDS
Os_TE_859536	LOC_Os01g70390	Chr1	40781125	40781219	CDS
Os_TE_859032	LOC_Os01g70130	Chr1	40585716	40586078	CDS
Os_TE_857100	LOC_Os01g68330	Chr1	39706349	39706403	CDS
Os_TE_855751	LOC_Os01g67360	Chr1	39104115	39104412	CDS
Os_TE_855687	LOC_Os01g67320	Chr1	39081920	39082141	CDS
Os_TE_855045	LOC_Os01g66760	Chr1	38770462	38771382	CDS
Os_TE_853576	LOC_Os01g65700	Chr1	38148736	38149323	CDS
Os_TE_852543	LOC_Os01g64830	Chr1	37637212	37638477	CDS
Os_TE_850764	LOC_Os01g63370	Chr1	36725993	36726166	CDS
Os_TE_850347	LOC_Os01g63050	Chr1	36529232	36529339	CDS
Os_TE_848920	LOC_Os01g62010	Chr1	35893306	35893314	CDS
Os_TE_848819	LOC_Os01g61930	Chr1	35848186	35848710	CDS
Os_TE_847731	LOC_Os01g61044	Chr1	35322487	35322636	CDS
Os_TE_846942	LOC_Os01g60510	Chr1	34994029	34994283	CDS
Os_TE_845197	LOC_Os01g59300	Chr1	34277161	34277322	CDS
Os_TE_844588	LOC_Os01g58850	Chr1	33997100	33998005	CDS
Os_TE_844470	LOC_Os01g58700	Chr1	33930475	33931421	CDS
Os_TE_844359	LOC_Os01g58600	Chr1	33882081	33882290	CDS
Os_TE_844231	LOC_Os01g58520	Chr1	33816854	33818737	CDS
Os_TE_844229	LOC_Os01g58510	Chr1	33815405	33816598	CDS
Os_TE_844228	LOC_Os01g58500	Chr1	33812932	33814617	CDS
Os_TE_843995	LOC_Os01g58370	Chr1	33728308	33728550	CDS
Os_TE_843871	LOC_Os01g58270	Chr1	33675527	33675583	CDS
Os_TE_843799	LOC_Os01g58150	Chr1	33629827	33630357	CDS
Os_TE_843782	LOC_Os01g58130	Chr1	33618672	33619010	CDS
Os_TE_843268	LOC_Os01g57690	Chr1	33350967	33351126	CDS
Os_TE_842969	LOC_Os01g57560	Chr1	33255826	33256584	CDS
Os_TE_842364	LOC_Os01g57050	Chr1	32948669	32948862	CDS
Os_TE_841917	LOC_Os01g56690	Chr1	32715369	32715653	CDS
Os_TE_840427	LOC_Os01g55610	Chr1	32039866	32040083	CDS
Os_TE_840247	LOC_Os01g55440	Chr1	31938635	31940065	CDS
Os_TE_838501	LOC_Os01g54030	Chr1	31076682	31076815	CDS
Os_TE_838456	LOC_Os01g53980	Chr1	31048738	31049388	CDS
Os_TE_838304	LOC_Os01g53900	Chr1	30994567	30996956	CDS
Os_TE_837563	LOC_Os01g53430	Chr1	30695198	30696622	CDS
Os_TE_835636	LOC_Os01g51890	Chr1	29832846	29833650	CDS
Os_TE_835518	LOC_Os01g51780	Chr1	29777966	29778473	CDS
Os_TE_834471	LOC_Os01g51040	Chr1	29318701	29318859	CDS
Os_TE_834027	LOC_Os01g50680	Chr1	29106429	29106978	CDS
Os_TE_832830	LOC_Os01g49800	Chr1	28597633	28598055	CDS
Os_TE_831104	LOC_Os01g48610	Chr1	27868790	27871087	CDS
Os_TE_829881	LOC_Os01g47810	Chr1	27366317	27368704	CDS
Os_TE_829791	LOC_Os01g47745	Chr1	27314055	27314393	CDS
Os_TE_825651	LOC_Os01g44330	Chr1	25439323	25440249	CDS
Os_TE_825039	LOC_Os01g43940	Chr1	25187250	25189517	CDS
Os_TE_824745	LOC_Os01g43740	Chr1	25062857	25063285	CDS
Os_TE_823785	LOC_Os01g43220	Chr1	24695812	24696062	CDS
Os_TE_823519	LOC_Os01g43110	Chr1	24593338	24595255	CDS
Os_TE_823516	LOC_Os01g43110	Chr1	24593338	24595255	CDS
Os_TE_823491	LOC_Os01g43090	Chr1	24581031	24581203	CDS
Os_TE_823056	LOC_Os01g42860	Chr1	24393071	24393289	CDS
Os_TE_822142	LOC_Os01g42340	Chr1	24038087	24040195	CDS
Os_TE_821522	LOC_Os01g41910	Chr1	23771405	23771515	CDS
Os_TE_821148	LOC_Os01g41790	Chr1	23656920	23658316	CDS
Os_TE_821050	LOC_Os01g41720	Chr1	23611059	23611457	CDS
Os_TE_820989	LOC_Os01g41660	Chr1	23584172	23584516	CDS
Os_TE_820507	LOC_Os01g41290	Chr1	23363857	23364891	CDS
Os_TE_819975	LOC_Os01g40870	Chr1	23118497	23118634	CDS
Os_TE_819463	LOC_Os01g40499	Chr1	22880153	22882456	CDS
Os_TE_818912	LOC_Os01g40150	Chr1	22645023	22646072	CDS
Os_TE_817654	LOC_Os01g39350	Chr1	22146536	22147549	CDS
Os_TE_816964	LOC_Os01g38910	Chr1	21847494	21848084	CDS
Os_TE_816759	LOC_Os01g38760	Chr1	21756985	21757704	CDS
Os_TE_811088	LOC_Os01g34580	Chr1	19070908	19071216	CDS
Os_TE_810101	LOC_Os01g33950	Chr1	18671229	18674001	CDS
Os_TE_809993	LOC_Os01g33869	Chr1	18626172	18626440	CDS
Os_TE_807680	LOC_Os01g32259	Chr1	17682305	17682341	CDS
Os_TE_807473	LOC_Os01g32160	Chr1	17601924	17602003	CDS
Os_TE_807236	LOC_Os01g31980	Chr1	17511951	17512268	CDS
Os_TE_804552	LOC_Os01g29280	Chr1	16415069	16415863	CDS
Os_TE_803064	LOC_Os01g28050	Chr1	15693159	15693956	CDS
Os_TE_801228	LOC_Os01g26010	Chr1	14749784	14750090	CDS
Os_TE_799235	LOC_Os01g24810	Chr1	13977964	13979538	CDS
Os_TE_797287	LOC_Os01g23380	Chr1	13142186	13143800	CDS
Os_TE_796831	LOC_Os01g22954	Chr1	12896375	12896717	CDS
Os_TE_793643	LOC_Os01g20720	Chr1	11526651	11529893	CDS
Os_TE_791383	LOC_Os01g18660	Chr1	10509066	10510487	CDS
Os_TE_791060	LOC_Os01g18420	Chr1	10352429	10353151	CDS
Os_TE_787517	LOC_Os01g15580	Chr1	8751153	8755031	CDS
Os_TE_785252	LOC_Os01g13910	Chr1	7793544	7794009	CDS
Os_TE_780626	LOC_Os01g11120	Chr1	5935285	5935353	CDS
Os_TE_780194	LOC_Os01g10700	Chr1	5727326	5728517	CDS
Os_TE_779031	LOC_Os01g10130	Chr1	5292901	5293103	CDS
Os_TE_779026	LOC_Os01g10130	Chr1	5288440	5288691	CDS
Os_TE_777833	LOC_Os01g09450	Chr1	4817737	4818023	CDS
Os_TE_775366	LOC_Os01g07660	Chr1	3683944	3684041	CDS
Os_TE_775364	LOC_Os01g07650	Chr1	3682143	3682364	CDS
Os_TE_775289	LOC_Os01g07600	Chr1	3655028	3655689	CDS
Os_TE_774591	LOC_Os01g07180	Chr1	3391757	3392458	CDS
Os_TE_774127	LOC_Os01g06730	Chr1	3182127	3185207	CDS
Os_TE_773691	LOC_Os01g06240	Chr1	2962422	2964917	CDS
Os_TE_773126	LOC_Os01g05640	Chr1	2691017	2691942	CDS
Os_TE_773083	LOC_Os01g05600	Chr1	2669952	2672924	CDS
Os_TE_772253	LOC_Os01g04950	Chr1	2296293	2298017	CDS
Os_TE_772082	LOC_Os01g04840	Chr1	2229118	2229526	CDS
Os_TE_770198	LOC_Os01g03549	Chr1	1443705	1445210	CDS
Os_TE_770038	LOC_Os01g03410	Chr1	1373528	1374138	CDS
Os_TE_769550	LOC_Os01g03170	Chr1	1240978	1241308	CDS
Os_TE_769239	LOC_Os01g02980	Chr1	1123782	1123907	CDS
Os_TE_768845	LOC_Os01g02770	Chr1	961681	962575	CDS
Os_TE_768784	LOC_Os01g02730	Chr1	937856	938367	CDS
Os_TE_768602	LOC_Os01g02550	Chr1	840781	840908	CDS
Os_TE_768225	LOC_Os01g02190	Chr1	645732	646418	CDS
Os_TE_767947	LOC_Os01g01980	Chr1	529367	530008	CDS
Os_TE_767032	LOC_Os01g01170	Chr1	86399	87681	CDS
Os_TE_55147	LOC_Os09g39740	Chr9	22794574	22796145	five_prime_UTR
Os_TE_55008	LOC_Os09g39570	Chr9	22716015	22717110	three_prime_UTR
Os_TE_54733	LOC_Os09g39270	Chr9	22566452	22567180	three_prime_UTR
Os_TE_52936	LOC_Os09g37834	Chr9	21797658	21798084	three_prime_UTR
Os_TE_51787	LOC_Os09g36990	Chr9	21336558	21336741	five_prime_UTR
Os_TE_50627	LOC_Os09g36160	Chr9	20839850	20840292	five_prime_UTR
Os_TE_48957	LOC_Os09g34230	Chr9	20214376	20214432	five_prime_UTR
Os_TE_47987	LOC_Os09g33550	Chr9	19783524	19783944	three_prime_UTR
Os_TE_46998	LOC_Os09g32330	Chr9	19302892	19303219	three_prime_UTR
Os_TE_46313	LOC_Os09g31486	Chr9	18987942	18988188	three_prime_UTR
Os_TE_43113	LOC_Os09g28880	Chr9	17551061	17553889	three_prime_UTR
Os_TE_42939	LOC_Os09g28740	Chr9	17468440	17469426	three_prime_UTR
Os_TE_40859	LOC_Os09g27370	Chr9	16635946	16636116	three_prime_UTR
Os_TE_40546	LOC_Os09g27070	Chr9	16474119	16474586	three_prime_UTR
Os_TE_36255	LOC_Os09g24670	Chr9	14682309	14683244	three_prime_UTR
Os_TE_31347	LOC_Os09g21120	Chr9	12748734	12749125	three_prime_UTR
Os_TE_29271	LOC_Os09g20090	Chr9	12029912	12030279	three_prime_UTR
Os_TE_29026	LOC_Os09g19930	Chr9	11920507	11921052	three_prime_UTR
Os_TE_27480	LOC_Os09g18390	Chr9	11290803	11290841	three_prime_UTR
Os_TE_23072	LOC_Os09g15389	Chr9	9423761	9424965	three_prime_UTR
Os_TE_21099	LOC_Os09g14410	Chr9	8516456	8516543	five_prime_UTR
Os_TE_9852	LOC_Os09g07320	Chr9	3622375	3623689	three_prime_UTR
Os_TE_3147	LOC_Os09g01960	Chr9	656425	657288	three_prime_UTR
Os_TE_122891	LOC_Os08g45180	Chr8	28374944	28375965	three_prime_UTR
Os_TE_121396	LOC_Os08g43880	Chr8	27671850	27672077	three_prime_UTR
Os_TE_120915	LOC_Os08g43440	Chr8	27479061	27479467	three_prime_UTR
Os_TE_120340	LOC_Os08g43180	Chr8	27309113	27309652	five_prime_UTR
Os_TE_120313	LOC_Os08g43150	Chr8	27296146	27296206	five_prime_UTR
Os_TE_119353	LOC_Os08g42600	Chr8	26922194	26922547	three_prime_UTR
Os_TE_119261	LOC_Os08g42550	Chr8	26893438	26895503	three_prime_UTR
Os_TE_118959	LOC_Os08g42440	Chr8	26797002	26797181	five_prime_UTR
Os_TE_118473	LOC_Os08g42000	Chr8	26537229	26537389	five_prime_UTR
Os_TE_118032	LOC_Os08g41790	Chr8	26394830	26395289	three_prime_UTR
Os_TE_117823	LOC_Os08g41690	Chr8	26314755	26315742	three_prime_UTR
Os_TE_116497	LOC_Os08g40690	Chr8	25763446	25763824	three_prime_UTR
Os_TE_114075	LOC_Os08g39240	Chr8	24780310	24782800	five_prime_UTR
Os_TE_113887	LOC_Os08g39140	Chr8	24719086	24719441	three_prime_UTR
Os_TE_112930	LOC_Os08g38320	Chr8	24274009	24274304	five_prime_UTR
Os_TE_112129	LOC_Os08g37840	Chr8	23969345	23969615	three_prime_UTR
Os_TE_109395	LOC_Os08g36220	Chr8	22831007	22831125	five_prime_UTR
Os_TE_109227	LOC_Os08g36110	Chr8	22755886	22756046	three_prime_UTR
Os_TE_104752	LOC_Os08g33479	Chr8	20884411	20884790	five_prime_UTR
Os_TE_104179	LOC_Os08g33200	Chr8	20666125	20666566	three_prime_UTR
Os_TE_103866	LOC_Os08g33082	Chr8	20559021	20559265	five_prime_UTR
Os_TE_101737	LOC_Os08g31850	Chr8	19746712	19747077	three_prime_UTR
Os_TE_101492	LOC_Os08g31670	Chr8	19635253	19635614	three_prime_UTR
Os_TE_97914	LOC_Os08g29660	Chr8	18221233	18222408	three_prime_UTR
Os_TE_97734	LOC_Os08g29600	Chr8	18161542	18161614	five_prime_UTR
Os_TE_91742	LOC_Os08g25799	Chr8	15703583	15703960	three_prime_UTR
Os_TE_90108	LOC_Os08g24770	Chr8	15006464	15006831	three_prime_UTR
Os_TE_82465	LOC_Os08g19610	Chr8	11732876	11733120	three_prime_UTR
Os_TE_80171	LOC_Os08g17410	Chr8	10655416	10655776	three_prime_UTR
Os_TE_76574	LOC_Os08g15060	Chr8	9105278	9105746	five_prime_UTR
Os_TE_73628	LOC_Os08g13270	Chr8	7893246	7894462	three_prime_UTR
Os_TE_69335	LOC_Os08g10304	Chr8	6006493	6006734	three_prime_UTR
Os_TE_68862	LOC_Os08g10020	Chr8	5806459	5806777	three_prime_UTR
Os_TE_68226	LOC_Os08g09690	Chr8	5600799	5601117	three_prime_UTR
Os_TE_63954	LOC_Os08g06620	Chr8	3728767	3728844	five_prime_UTR
Os_TE_63151	LOC_Os08g06200	Chr8	3424340	3424752	three_prime_UTR
Os_TE_62115	LOC_Os08g05570	Chr8	2982030	2982700	three_prime_UTR
Os_TE_60862	LOC_Os08g04790	Chr8	2389729	2389921	five_prime_UTR
Os_TE_60673	LOC_Os08g04620	Chr8	2308133	2308575	three_prime_UTR
Os_TE_60410	LOC_Os08g04500	Chr8	2213468	2213892	five_prime_UTR
Os_TE_59954	LOC_Os08g04090	Chr8	1990686	1990829	three_prime_UTR
Os_TE_57815	LOC_Os08g02420	Chr8	970089	970545	five_prime_UTR
Os_TE_57671	LOC_Os08g02330	Chr8	898746	899106	five_prime_UTR
Os_TE_56690	LOC_Os08g01850	Chr8	522984	523877	five_prime_UTR
Os_TE_56571	LOC_Os08g01740	Chr8	445543	445715	five_prime_UTR
Os_TE_56178	LOC_Os08g01420	Chr8	276692	276978	five_prime_UTR
Os_TE_56002	LOC_Os08g01310	Chr8	200227	200431	five_prime_UTR
Os_TE_190322	LOC_Os07g49030	Chr7	29357023	29357315	five_prime_UTR
Os_TE_190022	LOC_Os07g48830	Chr7	29220283	29220655	three_prime_UTR
Os_TE_189770	LOC_Os07g48620	Chr7	29114480	29115391	three_prime_UTR
Os_TE_189242	LOC_Os07g48410	Chr7	28932469	28932966	five_prime_UTR
Os_TE_189010	LOC_Os07g48260	Chr7	28831838	28832398	five_prime_UTR
Os_TE_188090	LOC_Os07g47510	Chr7	28410540	28410673	five_prime_UTR
Os_TE_183744	LOC_Os07g44090	Chr7	26357474	26358046	three_prime_UTR
Os_TE_183498	LOC_Os07g43940	Chr7	26263320	26263836	five_prime_UTR
Os_TE_181931	LOC_Os07g42740	Chr7	25592543	25592810	three_prime_UTR
Os_TE_181892	LOC_Os07g42714	Chr7	25569277	25570945	five_prime_UTR
Os_TE_181779	LOC_Os07g42626	Chr7	25516453	25517019	five_prime_UTR
Os_TE_180240	LOC_Os07g41460	Chr7	24846200	24846577	three_prime_UTR
Os_TE_179406	LOC_Os07g40940	Chr7	24505166	24505387	five_prime_UTR
Os_TE_178078	LOC_Os07g39780	Chr7	23833292	23833520	five_prime_UTR
Os_TE_174642	LOC_Os07g37320	Chr7	22353094	22353361	three_prime_UTR
Os_TE_173614	LOC_Os07g36600	Chr7	21894659	21895273	three_prime_UTR
Os_TE_172697	LOC_Os07g35870	Chr7	21468142	21469857	five_prime_UTR
Os_TE_171423	LOC_Os07g34940	Chr7	20933228	20933430	five_prime_UTR
Os_TE_163654	LOC_Os07g29640	Chr7	17427893	17429414	five_prime_UTR
Os_TE_163610	LOC_Os07g29600	Chr7	17399823	17400094	five_prime_UTR
Os_TE_163212	LOC_Os07g29390	Chr7	17254909	17255289	three_prime_UTR
Os_TE_162946	LOC_Os07g29290	Chr7	17161995	17162619	three_prime_UTR
Os_TE_161778	LOC_Os07g28430	Chr7	16622547	16622779	five_prime_UTR
Os_TE_159881	LOC_Os07g27310	Chr7	15875835	15876180	three_prime_UTR
Os_TE_149329	LOC_Os07g19070	Chr7	11287871	11291124	three_prime_UTR
Os_TE_144517	LOC_Os07g16030	Chr7	9345978	9348119	three_prime_UTR
Os_TE_144315	LOC_Os07g15940	Chr7	9262477	9262830	five_prime_UTR
Os_TE_140683	LOC_Os07g13534	Chr7	7751533	7751782	five_prime_UTR
Os_TE_138831	LOC_Os07g12330	Chr7	6954563	6954858	five_prime_UTR
Os_TE_137255	LOC_Os07g11300	Chr7	6236154	6236424	five_prime_UTR
Os_TE_133228	LOC_Os07g08710	Chr7	4484527	4484768	three_prime_UTR
Os_TE_132522	LOC_Os07g08210	Chr7	4185205	4185865	three_prime_UTR
Os_TE_130944	LOC_Os07g07060	Chr7	3483304	3483346	five_prime_UTR
Os_TE_129351	LOC_Os07g05640	Chr7	2686437	2686554	five_prime_UTR
Os_TE_127792	LOC_Os07g04700	Chr7	2084109	2084791	three_prime_UTR
Os_TE_125463	LOC_Os07g02800	Chr7	1047107	1047335	three_prime_UTR
Os_TE_124832	LOC_Os07g02330	Chr7	780384	780553	three_prime_UTR
Os_TE_124127	LOC_Os07g01820	Chr7	473396	474873	five_prime_UTR
Os_TE_124045	LOC_Os07g01720	Chr7	428798	429296	five_prime_UTR
Os_TE_123162	LOC_Os07g01090	Chr7	48787	48998	three_prime_UTR
Os_TE_263153	LOC_Os06g51430	Chr6	31151345	31151472	five_prime_UTR
Os_TE_262867	LOC_Os06g51260	Chr6	31025937	31026273	three_prime_UTR
Os_TE_262470	LOC_Os06g50960	Chr6	30847573	30848025	three_prime_UTR
Os_TE_262365	LOC_Os06g50900	Chr6	30799405	30799677	five_prime_UTR
Os_TE_262175	LOC_Os06g50380	Chr6	30499349	30499768	five_prime_UTR
Os_TE_259931	LOC_Os06g48610	Chr6	29407744	29408674	five_prime_UTR
Os_TE_259004	LOC_Os06g47800	Chr6	28926748	28927665	three_prime_UTR
Os_TE_258957	LOC_Os06g47770	Chr6	28910275	28910521	three_prime_UTR
Os_TE_258947	LOC_Os06g47760	Chr6	28908841	28909089	five_prime_UTR
Os_TE_258717	LOC_Os06g47550	Chr6	28789015	28789362	three_prime_UTR
Os_TE_258032	LOC_Os06g46970	Chr6	28490569	28490687	five_prime_UTR
Os_TE_257377	LOC_Os06g46410	Chr6	28158510	28158793	three_prime_UTR
Os_TE_255662	LOC_Os06g45540	Chr6	27561196	27561599	three_prime_UTR
Os_TE_255003	LOC_Os06g45140	Chr6	27299914	27300629	three_prime_UTR
Os_TE_251979	LOC_Os06g43550	Chr6	26183307	26183968	three_prime_UTR
Os_TE_251501	LOC_Os06g43220	Chr6	25976986	25977395	three_prime_UTR
Os_TE_249967	LOC_Os06g42000	Chr6	25214847	25215325	three_prime_UTR
Os_TE_246741	LOC_Os06g40120	Chr6	23879793	23879965	five_prime_UTR
Os_TE_246414	LOC_Os06g39912	Chr6	23736833	23736968	five_prime_UTR
Os_TE_244466	LOC_Os06g38594	Chr6	22866810	22867078	three_prime_UTR
Os_TE_240211	LOC_Os06g36180	Chr6	21191699	21192189	three_prime_UTR
Os_TE_240028	LOC_Os06g36090	Chr6	21120106	21120648	five_prime_UTR
Os_TE_239589	LOC_Os06g35910	Chr6	20949377	20950653	three_prime_UTR
Os_TE_233624	LOC_Os06g30910	Chr6	17978093	17978690	three_prime_UTR
Os_TE_229468	LOC_Os06g28480	Chr6	16199665	16200384	three_prime_UTR
Os_TE_227883	LOC_Os06g27560	Chr6	15603664	15603932	three_prime_UTR
Os_TE_214165	LOC_Os06g16919	Chr6	9807593	9808430	three_prime_UTR
Os_TE_212184	LOC_Os06g15620	Chr6	8847702	8848372	three_prime_UTR
Os_TE_210660	LOC_Os06g14510	Chr6	8152235	8152586	five_prime_UTR
Os_TE_209708	LOC_Os06g13940	Chr6	7763143	7763527	three_prime_UTR
Os_TE_207770	LOC_Os06g12870	Chr6	7043611	7043883	three_prime_UTR
Os_TE_205499	LOC_Os06g11630	Chr6	6160326	6161158	three_prime_UTR
Os_TE_205470	LOC_Os06g11600	Chr6	6150512	6151201	three_prime_UTR
Os_TE_200515	LOC_Os06g08560	Chr6	4264096	4264343	three_prime_UTR
Os_TE_200362	LOC_Os06g08530	Chr6	4213119	4213530	three_prime_UTR
Os_TE_197630	LOC_Os06g06400	Chr6	2989062	2990491	five_prime_UTR
Os_TE_197208	LOC_Os06g06080	Chr6	2805605	2805702	three_prime_UTR
Os_TE_196984	LOC_Os06g05950	Chr6	2724131	2724372	three_prime_UTR
Os_TE_195846	LOC_Os06g04889	Chr6	2152408	2152625	five_prime_UTR
Os_TE_194815	LOC_Os06g04090	Chr6	1699371	1700016	three_prime_UTR
Os_TE_194386	LOC_Os06g03770	Chr6	1502323	1502597	five_prime_UTR
Os_TE_192506	LOC_Os06g02210	Chr6	682127	682797	five_prime_UTR
Os_TE_191713	LOC_Os06g01390	Chr6	227701	228013	five_prime_UTR
Os_TE_191644	LOC_Os06g01320	Chr6	208183	208583	three_prime_UTR
Os_TE_191541	LOC_Os06g01250	Chr6	164988	165539	three_prime_UTR
Os_TE_330364	LOC_Os05g51620	Chr5	29595447	29595748	three_prime_UTR
Os_TE_330140	LOC_Os05g51420	Chr5	29489603	29492176	five_prime_UTR
Os_TE_329713	LOC_Os05g51090	Chr5	29312987	29313369	three_prime_UTR
Os_TE_329665	LOC_Os05g51020	Chr5	29285800	29286852	five_prime_UTR
Os_TE_329652	LOC_Os05g51000	Chr5	29271238	29271699	three_prime_UTR
Os_TE_329621	LOC_Os05g50990	Chr5	29261915	29262204	five_prime_UTR
Os_TE_329373	LOC_Os05g50810	Chr5	29140430	29140823	three_prime_UTR
Os_TE_328694	LOC_Os05g50300	Chr5	28831976	28832131	three_prime_UTR
Os_TE_327461	LOC_Os05g49290	Chr5	28280968	28281278	five_prime_UTR
Os_TE_327394	LOC_Os05g49180	Chr5	28227420	28228800	three_prime_UTR
Os_TE_326750	LOC_Os05g48790	Chr5	27959025	27959156	three_prime_UTR
Os_TE_326301	LOC_Os05g48390	Chr5	27747352	27747950	five_prime_UTR
Os_TE_325190	LOC_Os05g47540	Chr5	27233387	27233702	five_prime_UTR
Os_TE_323441	LOC_Os05g45430	Chr5	26356708	26357074	three_prime_UTR
Os_TE_323271	LOC_Os05g45320	Chr5	26292353	26292554	five_prime_UTR
Os_TE_323026	LOC_Os05g45020	Chr5	26171092	26171493	three_prime_UTR
Os_TE_321202	LOC_Os05g43390	Chr5	25229675	25230036	three_prime_UTR
Os_TE_319390	LOC_Os05g41670	Chr5	24384901	24385122	three_prime_UTR
Os_TE_319203	LOC_Os05g41480	Chr5	24289191	24289620	three_prime_UTR
Os_TE_318710	LOC_Os05g41070	Chr5	24065624	24066043	three_prime_UTR
Os_TE_317751	LOC_Os05g40180	Chr5	23600802	23602963	three_prime_UTR
Os_TE_317607	LOC_Os05g40070	Chr5	23536113	23536373	three_prime_UTR
Os_TE_316850	LOC_Os05g39560	Chr5	23218699	23219283	three_prime_UTR
Os_TE_315331	LOC_Os05g38470	Chr5	22569818	22570970	three_prime_UTR
Os_TE_314164	LOC_Os05g37730	Chr5	22083073	22083544	five_prime_UTR
Os_TE_313973	LOC_Os05g37520	Chr5	21963774	21964337	three_prime_UTR
Os_TE_313732	LOC_Os05g37330	Chr5	21837307	21837683	three_prime_UTR
Os_TE_312334	LOC_Os05g35710	Chr5	21204712	21205015	three_prime_UTR
Os_TE_312186	LOC_Os05g35530	Chr5	21120817	21121027	five_prime_UTR
Os_TE_312122	LOC_Os05g35500	Chr5	21099294	21099564	three_prime_UTR
Os_TE_311689	LOC_Os05g35230	Chr5	20931114	20931993	five_prime_UTR
Os_TE_311583	LOC_Os05g35200	Chr5	20898304	20899485	three_prime_UTR
Os_TE_308946	LOC_Os05g33630	Chr5	19780136	19780970	three_prime_UTR
Os_TE_308928	LOC_Os05g33610	Chr5	19774460	19775026	three_prime_UTR
Os_TE_308187	LOC_Os05g33140	Chr5	19436496	19436734	three_prime_UTR
Os_TE_307887	LOC_Os05g32960	Chr5	19311257	19311729	three_prime_UTR
Os_TE_307117	LOC_Os05g32500	Chr5	18993592	18994507	three_prime_UTR
Os_TE_303700	LOC_Os05g30400	Chr5	17621500	17621821	three_prime_UTR
Os_TE_303195	LOC_Os05g30010	Chr5	17361511	17361876	three_prime_UTR
Os_TE_302101	LOC_Os05g28840	Chr5	16908946	16909508	three_prime_UTR
Os_TE_301431	LOC_Os05g28370	Chr5	16622644	16622727	three_prime_UTR
Os_TE_298054	LOC_Os05g25890	Chr5	15066154	15066256	three_prime_UTR
Os_TE_294807	LOC_Os05g23990	Chr5	13821835	13822276	three_prime_UTR
Os_TE_294048	LOC_Os05g23530	Chr5	13477635	13477797	three_prime_UTR
Os_TE_293318	LOC_Os05g23050	Chr5	13141106	13142741	three_prime_UTR
Os_TE_291800	LOC_Os05g21180	Chr5	12453265	12453777	five_prime_UTR
Os_TE_281333	LOC_Os05g13970	Chr5	7775186	7775607	three_prime_UTR
Os_TE_278276	LOC_Os05g11570	Chr5	6546716	6547038	three_prime_UTR
Os_TE_275097	LOC_Os05g09440	Chr5	5293555	5293933	three_prime_UTR
Os_TE_273624	LOC_Os05g08570	Chr5	4681460	4681905	three_prime_UTR
Os_TE_271254	LOC_Os05g06970	Chr5	3645870	3646196	three_prime_UTR
Os_TE_267542	LOC_Os05g04220	Chr5	1924066	1924490	three_prime_UTR
Os_TE_267066	LOC_Os05g03884	Chr5	1730339	1730943	five_prime_UTR
Os_TE_266911	LOC_Os05g03770	Chr5	1668755	1669452	five_prime_UTR
Os_TE_266908	LOC_Os05g03770	Chr5	1668755	1669452	five_prime_UTR
Os_TE_265052	LOC_Os05g02435	Chr5	823145	826140	three_prime_UTR
Os_TE_264759	LOC_Os05g02220	Chr5	699918	699997	five_prime_UTR
Os_TE_264282	LOC_Os05g01810	Chr5	488098	488406	three_prime_UTR
Os_TE_263674	LOC_Os05g01256	Chr5	178801	179310	three_prime_UTR
Os_TE_263439	LOC_Os05g01040	Chr5	66009	66311	three_prime_UTR
Os_TE_410950	LOC_Os04g59540	Chr4	35413243	35413419	five_prime_UTR
Os_TE_410574	LOC_Os04g59210	Chr4	35221644	35222875	three_prime_UTR
Os_TE_410487	LOC_Os04g59150	Chr4	35187373	35187692	three_prime_UTR
Os_TE_410111	LOC_Os04g58840	Chr4	34997071	34997191	five_prime_UTR
Os_TE_409924	LOC_Os04g58690	Chr4	34895474	34895949	three_prime_UTR
Os_TE_409589	LOC_Os04g58330	Chr4	34717761	34718185	three_prime_UTR
Os_TE_408852	LOC_Os04g57760	Chr4	34401396	34401645	five_prime_UTR
Os_TE_408830	LOC_Os04g57739	Chr4	34393144	34393706	five_prime_UTR
Os_TE_408415	LOC_Os04g57520	Chr4	34222084	34222412	three_prime_UTR
Os_TE_408226	LOC_Os04g57330	Chr4	34130915	34131164	five_prime_UTR
Os_TE_407903	LOC_Os04g56939	Chr4	33949566	33949761	three_prime_UTR
Os_TE_407647	LOC_Os04g56710	Chr4	33818632	33818741	five_prime_UTR
Os_TE_406213	LOC_Os04g55670	Chr4	33139975	33140263	five_prime_UTR
Os_TE_403931	LOC_Os04g53740	Chr4	32020874	32022727	five_prime_UTR
Os_TE_402221	LOC_Os04g52770	Chr4	31417842	31418348	five_prime_UTR
Os_TE_402100	LOC_Os04g52690	Chr4	31369372	31369487	five_prime_UTR
Os_TE_398154	LOC_Os04g49410	Chr4	29488291	29489558	three_prime_UTR
Os_TE_397696	LOC_Os04g49110	Chr4	29277091	29277269	five_prime_UTR
Os_TE_397449	LOC_Os04g48880	Chr4	29158836	29159281	three_prime_UTR
Os_TE_397346	LOC_Os04g48820	Chr4	29114943	29115351	three_prime_UTR
Os_TE_397292	LOC_Os04g48770	Chr4	29090515	29090640	five_prime_UTR
Os_TE_394353	LOC_Os04g46950	Chr4	27836610	27837200	three_prime_UTR
Os_TE_393949	LOC_Os04g46560	Chr4	27607991	27608347	three_prime_UTR
Os_TE_393407	LOC_Os04g46220	Chr4	27372778	27373629	five_prime_UTR
Os_TE_393220	LOC_Os04g46060	Chr4	27284275	27284507	three_prime_UTR
Os_TE_393164	LOC_Os04g46010	Chr4	27256245	27256508	three_prime_UTR
Os_TE_388956	LOC_Os04g42580	Chr4	25191195	25192745	three_prime_UTR
Os_TE_388882	LOC_Os04g42490	Chr4	25145877	25146113	three_prime_UTR
Os_TE_388681	LOC_Os04g42310	Chr4	25034970	25035217	three_prime_UTR
Os_TE_388555	LOC_Os04g42174	Chr4	24962835	24963259	five_prime_UTR
Os_TE_388430	LOC_Os04g42030	Chr4	24896244	24896502	three_prime_UTR
Os_TE_388385	LOC_Os04g41980	Chr4	24875259	24875323	five_prime_UTR
Os_TE_388076	LOC_Os04g41740	Chr4	24742512	24742677	three_prime_UTR
Os_TE_387309	LOC_Os04g41130	Chr4	24393475	24395755	five_prime_UTR
Os_TE_384771	LOC_Os04g39110	Chr4	23242283	23242560	three_prime_UTR
Os_TE_384422	LOC_Os04g38840	Chr4	23093974	23094076	three_prime_UTR
Os_TE_383945	LOC_Os04g38480	Chr4	22867268	22867685	three_prime_UTR
Os_TE_383853	LOC_Os04g38390	Chr4	22830087	22830421	three_prime_UTR
Os_TE_382465	LOC_Os04g36760	Chr4	22203870	22203965	five_prime_UTR
Os_TE_380602	LOC_Os04g35340	Chr4	21491469	21491792	three_prime_UTR
Os_TE_380599	LOC_Os04g35340	Chr4	21491469	21491792	three_prime_UTR
Os_TE_379782	LOC_Os04g35010	Chr4	21279606	21281674	three_prime_UTR
Os_TE_378962	LOC_Os04g34610	Chr4	20941893	20942063	three_prime_UTR
Os_TE_377240	LOC_Os04g33530	Chr4	20285371	20285410	five_prime_UTR
Os_TE_375857	LOC_Os04g32690	Chr4	19696596	19696658	three_prime_UTR
Os_TE_367843	LOC_Os04g27980	Chr4	16519831	16520059	three_prime_UTR
Os_TE_358995	LOC_Os04g20960	Chr4	11782759	11784170	five_prime_UTR
Os_TE_357917	LOC_Os04g20210	Chr4	11263895	11265250	three_prime_UTR
Os_TE_357914	LOC_Os04g20210	Chr4	11263895	11265250	three_prime_UTR
Os_TE_357516	LOC_Os04g19800	Chr4	11060351	11060806	three_prime_UTR
Os_TE_354845	LOC_Os04g18090	Chr4	9994271	9994514	three_prime_UTR
Os_TE_354638	LOC_Os04g18010	Chr4	9903846	9905980	three_prime_UTR
Os_TE_351925	LOC_Os04g15820	Chr4	8593567	8594339	three_prime_UTR
Os_TE_351918	LOC_Os04g15820	Chr4	8588650	8589070	five_prime_UTR
Os_TE_347626	LOC_Os04g11830	Chr4	6490902	6495063	three_prime_UTR
Os_TE_345913	LOC_Os04g10530	Chr4	5727999	5728195	five_prime_UTR
Os_TE_345209	LOC_Os04g10010	Chr4	5385722	5386074	three_prime_UTR
Os_TE_343401	LOC_Os04g08640	Chr4	4691155	4691277	five_prime_UTR
Os_TE_342926	LOC_Os04g08415	Chr4	4521222	4521524	five_prime_UTR
Os_TE_342613	LOC_Os04g08290	Chr4	4424830	4426469	three_prime_UTR
Os_TE_337671	LOC_Os04g05010	Chr4	2426736	2427188	three_prime_UTR
Os_TE_333443	LOC_Os04g02120	Chr4	692760	693212	three_prime_UTR
Os_TE_333369	LOC_Os04g02070	Chr4	663106	664182	five_prime_UTR
Os_TE_332619	LOC_Os04g01590	Chr4	396481	396688	five_prime_UTR
Os_TE_495675	LOC_Os03g64400	Chr3	36394773	36395125	five_prime_UTR
Os_TE_494902	LOC_Os03g63710	Chr3	35978735	35979265	five_prime_UTR
Os_TE_494206	LOC_Os03g63074	Chr3	35662364	35663960	five_prime_UTR
Os_TE_494202	LOC_Os03g63060	Chr3	35658298	35659396	three_prime_UTR
Os_TE_494096	LOC_Os03g62910	Chr3	35597656	35597745	three_prime_UTR
Os_TE_493562	LOC_Os03g62340	Chr3	35312451	35313039	three_prime_UTR
Os_TE_493249	LOC_Os03g62180	Chr3	35222396	35222920	five_prime_UTR
Os_TE_490951	LOC_Os03g60190	Chr3	34234446	34235461	five_prime_UTR
Os_TE_489845	LOC_Os03g59240	Chr3	33734708	33735208	three_prime_UTR
Os_TE_489821	LOC_Os03g59225	Chr3	33722581	33724850	three_prime_UTR
Os_TE_489410	LOC_Os03g58900	Chr3	33525324	33525856	three_prime_UTR
Os_TE_489387	LOC_Os03g58850	Chr3	33512913	33513237	three_prime_UTR
Os_TE_488016	LOC_Os03g57770	Chr3	32919546	32919809	five_prime_UTR
Os_TE_487594	LOC_Os03g57420	Chr3	32739717	32739823	five_prime_UTR
Os_TE_487490	LOC_Os03g57320	Chr3	32697859	32698267	three_prime_UTR
Os_TE_487101	LOC_Os03g57070	Chr3	32538678	32539083	three_prime_UTR
Os_TE_486139	LOC_Os03g56330	Chr3	32113659	32113860	three_prime_UTR
Os_TE_484979	LOC_Os03g55530	Chr3	31599400	31599809	three_prime_UTR
Os_TE_483923	LOC_Os03g54780	Chr3	31148535	31148974	three_prime_UTR
Os_TE_483889	LOC_Os03g54760	Chr3	31133221	31133670	three_prime_UTR
Os_TE_482670	LOC_Os03g53340	Chr3	30604067	30605261	three_prime_UTR
Os_TE_482054	LOC_Os03g52860	Chr3	30315455	30315569	five_prime_UTR
Os_TE_481881	LOC_Os03g52690	Chr3	30208243	30210379	five_prime_UTR
Os_TE_481636	LOC_Os03g52370	Chr3	30075521	30075741	three_prime_UTR
Os_TE_481614	LOC_Os03g52360	Chr3	30071925	30072371	three_prime_UTR
Os_TE_478738	LOC_Os03g50590	Chr3	28890274	28890460	five_prime_UTR
Os_TE_478146	LOC_Os03g50210	Chr3	28633090	28633378	three_prime_UTR
Os_TE_477169	LOC_Os03g49700	Chr3	28299972	28300290	three_prime_UTR
Os_TE_476975	LOC_Os03g49550	Chr3	28221178	28221314	three_prime_UTR
Os_TE_476889	LOC_Os03g49500	Chr3	28173930	28174250	five_prime_UTR
Os_TE_476246	LOC_Os03g48970	Chr3	27890360	27890574	five_prime_UTR
Os_TE_475735	LOC_Os03g48540	Chr3	27668897	27669038	five_prime_UTR
Os_TE_475504	LOC_Os03g48450	Chr3	27592496	27592786	five_prime_UTR
Os_TE_471103	LOC_Os03g45870	Chr3	25908342	25908590	three_prime_UTR
Os_TE_470303	LOC_Os03g45370	Chr3	25613825	25614180	five_prime_UTR
Os_TE_469446	LOC_Os03g44835	Chr3	25290922	25294358	three_prime_UTR
Os_TE_468637	LOC_Os03g44380	Chr3	24961198	24961777	three_prime_UTR
Os_TE_468636	LOC_Os03g44380	Chr3	24961198	24961777	three_prime_UTR
Os_TE_464928	LOC_Os03g42280	Chr3	23523494	23525397	five_prime_UTR
Os_TE_463590	LOC_Os03g41229	Chr3	22930270	22930497	five_prime_UTR
Os_TE_461475	LOC_Os03g39690	Chr3	22085851	22086166	three_prime_UTR
Os_TE_461307	LOC_Os03g39640	Chr3	22016151	22017820	three_prime_UTR
Os_TE_459497	LOC_Os03g38170	Chr3	21198764	21199192	three_prime_UTR
Os_TE_458758	LOC_Os03g37710	Chr3	20910931	20911035	five_prime_UTR
Os_TE_457553	LOC_Os03g36830	Chr3	20444949	20445830	three_prime_UTR
Os_TE_455014	LOC_Os03g34280	Chr3	19515340	19515607	three_prime_UTR
Os_TE_455012	LOC_Os03g34280	Chr3	19511670	19511974	five_prime_UTR
Os_TE_453076	LOC_Os03g32620	Chr3	18677824	18678609	three_prime_UTR
Os_TE_452681	LOC_Os03g32314	Chr3	18486859	18488371	five_prime_UTR
Os_TE_444694	LOC_Os03g26650	Chr3	15224017	15224662	five_prime_UTR
Os_TE_439684	LOC_Os03g22670	Chr3	13087397	13087801	three_prime_UTR
Os_TE_439121	LOC_Os03g22430	Chr3	12854119	12854696	three_prime_UTR
Os_TE_438150	LOC_Os03g21740	Chr3	12422482	12422748	three_prime_UTR
Os_TE_437937	LOC_Os03g21600	Chr3	12334484	12335002	three_prime_UTR
Os_TE_437879	LOC_Os03g21530	Chr3	12307161	12307635	three_prime_UTR
Os_TE_434994	LOC_Os03g19670	Chr3	11059665	11060284	five_prime_UTR
Os_TE_433755	LOC_Os03g18720	Chr3	10478135	10478625	three_prime_UTR
Os_TE_432605	LOC_Os03g17920	Chr3	9982932	9984390	three_prime_UTR
Os_TE_430638	LOC_Os03g16610	Chr3	9167558	9168000	three_prime_UTR
Os_TE_430451	LOC_Os03g16500	Chr3	9096263	9096811	five_prime_UTR
Os_TE_429565	LOC_Os03g15770	Chr3	8698047	8698605	five_prime_UTR
Os_TE_428498	LOC_Os03g15033	Chr3	8211754	8211913	five_prime_UTR
Os_TE_428312	LOC_Os03g14910	Chr3	8130898	8131506	three_prime_UTR
Os_TE_428011	LOC_Os03g14669	Chr3	7977930	7979376	five_prime_UTR
Os_TE_427630	LOC_Os03g14370	Chr3	7815021	7815296	five_prime_UTR
Os_TE_427176	LOC_Os03g14030	Chr3	7612483	7612911	three_prime_UTR
Os_TE_427102	LOC_Os03g13950	Chr3	7565322	7565741	three_prime_UTR
Os_TE_426283	LOC_Os03g13170	Chr3	7101981	7102354	three_prime_UTR
Os_TE_425926	LOC_Os03g12890	Chr3	6950582	6951344	three_prime_UTR
Os_TE_424711	LOC_Os03g12150	Chr3	6379990	6380731	three_prime_UTR
Os_TE_424356	LOC_Os03g11890	Chr3	6227228	6227907	five_prime_UTR
Os_TE_422790	LOC_Os03g10620	Chr3	5425895	5426577	three_prime_UTR
Os_TE_422456	LOC_Os03g10320	Chr3	5263411	5263669	three_prime_UTR
Os_TE_422355	LOC_Os03g10240	Chr3	5214069	5214848	five_prime_UTR
Os_TE_422064	LOC_Os03g10090	Chr3	5100117	5100691	three_prime_UTR
Os_TE_419059	LOC_Os03g07440	Chr3	3776781	3776959	three_prime_UTR
Os_TE_419036	LOC_Os03g07430	Chr3	3770686	3771557	five_prime_UTR
Os_TE_418123	LOC_Os03g06654	Chr3	3356311	3357447	five_prime_UTR
Os_TE_417841	LOC_Os03g06480	Chr3	3241663	3241896	three_prime_UTR
Os_TE_417775	LOC_Os03g06440	Chr3	3215482	3216168	three_prime_UTR
Os_TE_417745	LOC_Os03g06400	Chr3	3197914	3199466	five_prime_UTR
Os_TE_415794	LOC_Os03g04710	Chr3	2250402	2250720	three_prime_UTR
Os_TE_415129	LOC_Os03g04310	Chr3	1983522	1983887	three_prime_UTR
Os_TE_414910	LOC_Os03g04120	Chr3	1881834	1882249	three_prime_UTR
Os_TE_414776	LOC_Os03g04000	Chr3	1822239	1822356	five_prime_UTR
Os_TE_413046	LOC_Os03g02700	Chr3	1010512	1010812	three_prime_UTR
Os_TE_413037	LOC_Os03g02685	Chr3	1002394	1002479	five_prime_UTR
Os_TE_412348	LOC_Os03g01970	Chr3	608978	609356	three_prime_UTR
Os_TE_411825	LOC_Os03g01580	Chr3	366742	367356	five_prime_UTR
Os_TE_411687	LOC_Os03g01420	Chr3	295311	295883	three_prime_UTR
Os_TE_577718	LOC_Os02g58650	Chr2	35840089	35840525	three_prime_UTR
Os_TE_577256	LOC_Os02g58160	Chr2	35582780	35582824	five_prime_UTR
Os_TE_576414	LOC_Os02g57350	Chr2	35131514	35131878	three_prime_UTR
Os_TE_576081	LOC_Os02g57140	Chr2	34991838	34992462	five_prime_UTR
Os_TE_576072	LOC_Os02g57120	Chr2	34989495	34989879	three_prime_UTR
Os_TE_575952	LOC_Os02g57040	Chr2	34930270	34930405	five_prime_UTR
Os_TE_574881	LOC_Os02g56320	Chr2	34483122	34483222	three_prime_UTR
Os_TE_574330	LOC_Os02g55920	Chr2	34229961	34230278	three_prime_UTR
Os_TE_573552	LOC_Os02g55190	Chr2	33804920	33805105	five_prime_UTR
Os_TE_571189	LOC_Os02g53530	Chr2	32751162	32751400	five_prime_UTR
Os_TE_571055	LOC_Os02g53350	Chr2	32663407	32663554	three_prime_UTR
Os_TE_570623	LOC_Os02g53030	Chr2	32455853	32456008	three_prime_UTR
Os_TE_568552	LOC_Os02g51290	Chr2	31407145	31407333	five_prime_UTR
Os_TE_568175	LOC_Os02g51040	Chr2	31221712	31222229	three_prime_UTR
Os_TE_567183	LOC_Os02g50372	Chr2	30763838	30764396	three_prime_UTR
Os_TE_567075	LOC_Os02g50270	Chr2	30698088	30698401	three_prime_UTR
Os_TE_564109	LOC_Os02g47970	Chr2	29341254	29341507	five_prime_UTR
Os_TE_563532	LOC_Os02g47605	Chr2	29092777	29094070	five_prime_UTR
Os_TE_563260	LOC_Os02g47420	Chr2	28957472	28957981	five_prime_UTR
Os_TE_563257	LOC_Os02g47420	Chr2	28957472	28957981	five_prime_UTR
Os_TE_563255	LOC_Os02g47420	Chr2	28952897	28953239	three_prime_UTR
Os_TE_560314	LOC_Os02g45480	Chr2	27665089	27666737	three_prime_UTR
Os_TE_559541	LOC_Os02g45054	Chr2	27325085	27325663	three_prime_UTR
Os_TE_559539	LOC_Os02g45054	Chr2	27325085	27325663	three_prime_UTR
Os_TE_559186	LOC_Os02g44860	Chr2	27158348	27158673	three_prime_UTR
Os_TE_559061	LOC_Os02g44740	Chr2	27106888	27109139	three_prime_UTR
Os_TE_558437	LOC_Os02g44270	Chr2	26784894	26785691	five_prime_UTR
Os_TE_558034	LOC_Os02g44090	Chr2	26616436	26616743	three_prime_UTR
Os_TE_558016	LOC_Os02g44080	Chr2	26609571	26609658	five_prime_UTR
Os_TE_557958	LOC_Os02g44010	Chr2	26573239	26573700	three_prime_UTR
Os_TE_557763	LOC_Os02g43870	Chr2	26497457	26497710	five_prime_UTR
Os_TE_557761	LOC_Os02g43870	Chr2	26494499	26494909	three_prime_UTR
Os_TE_556075	LOC_Os02g42950	Chr2	25839311	25839920	three_prime_UTR
Os_TE_555223	LOC_Os02g42310	Chr2	25447360	25447819	five_prime_UTR
Os_TE_554564	LOC_Os02g41954	Chr2	25199386	25199762	three_prime_UTR
Os_TE_554414	LOC_Os02g41780	Chr2	25122587	25122992	three_prime_UTR
Os_TE_554153	LOC_Os02g41650	Chr2	24985255	24985581	three_prime_UTR
Os_TE_553506	LOC_Os02g40820	Chr2	24736978	24737551	three_prime_UTR
Os_TE_552887	LOC_Os02g40514	Chr2	24573390	24573732	three_prime_UTR
Os_TE_551499	LOC_Os02g40000	Chr2	24200951	24201431	three_prime_UTR
Os_TE_551325	LOC_Os02g39910	Chr2	24133183	24134972	three_prime_UTR
Os_TE_551322	LOC_Os02g39910	Chr2	24133183	24134972	three_prime_UTR
Os_TE_550339	LOC_Os02g39340	Chr2	23748484	23748974	three_prime_UTR
Os_TE_549955	LOC_Os02g38970	Chr2	23548832	23549147	three_prime_UTR
Os_TE_549234	LOC_Os02g38250	Chr2	23132028	23132495	three_prime_UTR
Os_TE_546516	LOC_Os02g36450	Chr2	22017405	22017647	three_prime_UTR
Os_TE_546467	LOC_Os02g36390	Chr2	21982734	21984991	three_prime_UTR
Os_TE_546462	LOC_Os02g36390	Chr2	21982734	21984122	three_prime_UTR
Os_TE_544468	LOC_Os02g35170	Chr2	21123711	21125134	three_prime_UTR
Os_TE_543403	LOC_Os02g34430	Chr2	20622884	20623482	five_prime_UTR
Os_TE_535777	LOC_Os02g29480	Chr2	17515563	17515734	five_prime_UTR
Os_TE_535311	LOC_Os02g29160	Chr2	17290132	17290200	five_prime_UTR
Os_TE_531054	LOC_Os02g26294	Chr2	15441175	15441624	three_prime_UTR
Os_TE_528864	LOC_Os02g25080	Chr2	14558800	14559123	three_prime_UTR
Os_TE_526501	LOC_Os02g22650	Chr2	13495411	13495697	five_prime_UTR
Os_TE_523970	LOC_Os02g21040	Chr2	12466109	12466571	three_prime_UTR
Os_TE_519858	LOC_Os02g18410	Chr2	10714983	10715341	three_prime_UTR
Os_TE_518123	LOC_Os02g17350	Chr2	9977708	9978099	three_prime_UTR
Os_TE_517108	LOC_Os02g16690	Chr2	9541288	9542540	three_prime_UTR
Os_TE_516164	LOC_Os02g15930	Chr2	9021454	9021504	five_prime_UTR
Os_TE_512496	LOC_Os02g13810	Chr2	7466238	7467385	three_prime_UTR
Os_TE_510794	LOC_Os02g12900	Chr2	6813943	6814112	three_prime_UTR
Os_TE_509819	LOC_Os02g12310	Chr2	6404018	6404082	five_prime_UTR
Os_TE_509313	LOC_Os02g11890	Chr2	6158238	6158354	three_prime_UTR
Os_TE_508638	LOC_Os02g11020	Chr2	5862711	5863277	three_prime_UTR
Os_TE_506858	LOC_Os02g09840	Chr2	5071315	5071996	three_prime_UTR
Os_TE_506837	LOC_Os02g09790	Chr2	5051398	5052503	five_prime_UTR
Os_TE_506560	LOC_Os02g09620	Chr2	4944660	4944758	five_prime_UTR
Os_TE_504806	LOC_Os02g08110	Chr2	4288756	4288841	five_prime_UTR
Os_TE_504360	LOC_Os02g07870	Chr2	4119976	4120270	five_prime_UTR
Os_TE_502895	LOC_Os02g06930	Chr2	3504421	3504601	five_prime_UTR
Os_TE_502777	LOC_Os02g06840	Chr2	3457155	3457588	three_prime_UTR
Os_TE_501573	LOC_Os02g05710	Chr2	2807158	2807635	five_prime_UTR
Os_TE_500745	LOC_Os02g05040	Chr2	2404682	2404976	three_prime_UTR
Os_TE_500049	LOC_Os02g04670	Chr2	2096202	2097301	five_prime_UTR
Os_TE_499757	LOC_Os02g04450	Chr2	1968548	1969414	five_prime_UTR
Os_TE_499558	LOC_Os02g04250	Chr2	1872601	1872873	five_prime_UTR
Os_TE_498983	LOC_Os02g03700	Chr2	1550673	1552808	three_prime_UTR
Os_TE_498030	LOC_Os02g02900	Chr2	1123522	1123889	three_prime_UTR
Os_TE_497824	LOC_Os02g02740	Chr2	1036857	1037445	three_prime_UTR
Os_TE_497536	LOC_Os02g02524	Chr2	905571	906395	three_prime_UTR
Os_TE_497485	LOC_Os02g02480	Chr2	878356	878615	five_prime_UTR
Os_TE_495985	LOC_Os02g01200	Chr2	112428	112765	three_prime_UTR
Os_TE_495981	LOC_Os02g01190	Chr2	112214	112358	three_prime_UTR
Os_TE_495970	LOC_Os02g01180	Chr2	106544	106720	five_prime_UTR
Os_TE_641486	LOC_Os12g44170	Chr12	27402840	27403415	five_prime_UTR
Os_TE_641478	LOC_Os12g44160	Chr12	27394407	27394674	five_prime_UTR
Os_TE_641325	LOC_Os12g44030	Chr12	27309871	27310176	three_prime_UTR
Os_TE_638753	LOC_Os12g42280	Chr12	26270170	26270794	three_prime_UTR
Os_TE_638573	LOC_Os12g42250	Chr12	26211744	26211896	five_prime_UTR
Os_TE_638271	LOC_Os12g42100	Chr12	26104082	26104471	three_prime_UTR
Os_TE_637806	LOC_Os12g41860	Chr12	25920639	25920949	three_prime_UTR
Os_TE_637712	LOC_Os12g41780	Chr12	25885549	25885922	three_prime_UTR
Os_TE_636812	LOC_Os12g41124	Chr12	25480507	25482444	five_prime_UTR
Os_TE_636029	LOC_Os12g40780	Chr12	25246413	25246789	three_prime_UTR
Os_TE_635685	LOC_Os12g40560	Chr12	25098001	25098839	three_prime_UTR
Os_TE_633118	LOC_Os12g38960	Chr12	23955795	23956079	five_prime_UTR
Os_TE_632986	LOC_Os12g38870	Chr12	23897872	23898304	five_prime_UTR
Os_TE_632975	LOC_Os12g38850	Chr12	23881030	23881237	five_prime_UTR
Os_TE_627340	LOC_Os12g35570	Chr12	21629549	21629707	five_prime_UTR
Os_TE_624172	LOC_Os12g32980	Chr12	19914307	19914694	three_prime_UTR
Os_TE_620279	LOC_Os12g30170	Chr12	18111165	18112636	five_prime_UTR
Os_TE_618993	LOC_Os12g29570	Chr12	17624937	17626192	three_prime_UTR
Os_TE_616938	LOC_Os12g28270	Chr12	16712743	16712920	five_prime_UTR
Os_TE_604958	LOC_Os12g20150	Chr12	11744325	11744524	five_prime_UTR
Os_TE_603513	LOC_Os12g19290	Chr12	11184671	11185027	five_prime_UTR
Os_TE_601950	LOC_Os12g18360	Chr12	10606359	10607518	three_prime_UTR
Os_TE_601575	LOC_Os12g18130	Chr12	10456550	10457244	three_prime_UTR
Os_TE_599326	LOC_Os12g16720	Chr12	9581702	9582014	five_prime_UTR
Os_TE_594914	LOC_Os12g13824	Chr12	7819952	7820542	three_prime_UTR
Os_TE_593772	LOC_Os12g13174	Chr12	7343323	7344834	five_prime_UTR
Os_TE_593130	LOC_Os12g12850	Chr12	7101508	7101614	five_prime_UTR
Os_TE_592736	LOC_Os12g12600	Chr12	6947882	6948234	three_prime_UTR
Os_TE_589504	LOC_Os12g10280	Chr12	5439036	5439545	three_prime_UTR
Os_TE_587957	LOC_Os12g09000	Chr12	4710973	4711336	three_prime_UTR
Os_TE_587459	LOC_Os12g08800	Chr12	4527362	4528755	five_prime_UTR
Os_TE_584650	LOC_Os12g06870	Chr12	3344044	3344342	three_prime_UTR
Os_TE_584567	LOC_Os12g06740	Chr12	3282670	3283709	three_prime_UTR
Os_TE_582982	LOC_Os12g05730	Chr12	2644966	2645314	three_prime_UTR
Os_TE_582877	LOC_Os12g05660	Chr12	2603076	2603350	five_prime_UTR
Os_TE_581026	LOC_Os12g04204	Chr12	1773953	1774719	five_prime_UTR
Os_TE_579598	LOC_Os12g02830	Chr12	1012300	1012441	three_prime_UTR
Os_TE_579002	LOC_Os12g02280	Chr12	720781	721533	three_prime_UTR
Os_TE_712058	LOC_Os11g48060	Chr11	28976036	28976343	three_prime_UTR
Os_TE_711350	LOC_Os11g47560	Chr11	28740510	28740710	three_prime_UTR
Os_TE_709422	LOC_Os11g46000	Chr11	27841513	27842067	five_prime_UTR
Os_TE_704983	LOC_Os11g43590	Chr11	26305415	26305709	three_prime_UTR
Os_TE_698927	LOC_Os11g40070	Chr11	23895495	23896139	three_prime_UTR
Os_TE_695572	LOC_Os11g38050	Chr11	22569981	22570198	three_prime_UTR
Os_TE_694702	LOC_Os11g37680	Chr11	22261451	22261590	three_prime_UTR
Os_TE_694700	LOC_Os11g37680	Chr11	22261451	22261590	three_prime_UTR
Os_TE_690774	LOC_Os11g35420	Chr11	20755743	20757463	three_prime_UTR
Os_TE_690419	LOC_Os11g35220	Chr11	20651030	20651884	three_prime_UTR
Os_TE_682377	LOC_Os11g30360	Chr11	17625788	17625889	five_prime_UTR
Os_TE_676449	LOC_Os11g26790	Chr11	15342564	15342974	three_prime_UTR
Os_TE_674697	LOC_Os11g25720	Chr11	14663220	14663642	three_prime_UTR
Os_TE_674689	LOC_Os11g25700	Chr11	14660801	14660852	five_prime_UTR
Os_TE_667257	LOC_Os11g19460	Chr11	11205460	11206380	three_prime_UTR
Os_TE_666251	LOC_Os11g18990	Chr11	10831370	10831933	three_prime_UTR
Os_TE_659877	LOC_Os11g14390	Chr11	8084566	8084825	five_prime_UTR
Os_TE_659836	LOC_Os11g14380	Chr11	8072444	8072575	five_prime_UTR
Os_TE_659681	LOC_Os11g14300	Chr11	8018356	8018766	three_prime_UTR
Os_TE_656529	LOC_Os11g11990	Chr11	6659343	6659943	three_prime_UTR
Os_TE_649426	LOC_Os11g07400	Chr11	3721900	3722611	three_prime_UTR
Os_TE_647322	LOC_Os11g05990	Chr11	2823693	2824209	three_prime_UTR
Os_TE_646494	LOC_Os11g05552	Chr11	2514951	2515867	three_prime_UTR
Os_TE_645965	LOC_Os11g05260	Chr11	2333019	2333267	three_prime_UTR
Os_TE_645785	LOC_Os11g05180	Chr11	2279304	2279569	three_prime_UTR
Os_TE_642414	LOC_Os11g01830	Chr11	438856	438996	five_prime_UTR
Os_TE_641910	LOC_Os11g01300	Chr11	162282	163077	three_prime_UTR
Os_TE_766163	LOC_Os10g42410	Chr10	22830534	22831617	five_prime_UTR
Os_TE_766159	LOC_Os10g42410	Chr10	22829131	22829879	three_prime_UTR
Os_TE_764914	LOC_Os10g41520	Chr10	22313594	22313883	three_prime_UTR
Os_TE_764726	LOC_Os10g41330	Chr10	22213949	22214320	three_prime_UTR
Os_TE_762996	LOC_Os10g40030	Chr10	21442717	21443630	five_prime_UTR
Os_TE_762538	LOC_Os10g39740	Chr10	21232997	21233093	five_prime_UTR
Os_TE_762110	LOC_Os10g39470	Chr10	21074616	21075081	three_prime_UTR
Os_TE_760945	LOC_Os10g38580	Chr10	20590644	20590856	three_prime_UTR
Os_TE_760890	LOC_Os10g38489	Chr10	20553664	20553707	five_prime_UTR
Os_TE_760760	LOC_Os10g38350	Chr10	20493332	20493426	five_prime_UTR
Os_TE_760494	LOC_Os10g37980	Chr10	20344995	20345657	three_prime_UTR
Os_TE_760244	LOC_Os10g37840	Chr10	20262202	20262782	three_prime_UTR
Os_TE_753214	LOC_Os10g33230	Chr10	17432866	17436600	three_prime_UTR
Os_TE_752533	LOC_Os10g32770	Chr10	17161330	17161918	five_prime_UTR
Os_TE_752296	LOC_Os10g32520	Chr10	17028132	17028550	three_prime_UTR
Os_TE_752196	LOC_Os10g32270	Chr10	16942962	16943415	three_prime_UTR
Os_TE_748497	LOC_Os10g29502	Chr10	15326674	15326757	five_prime_UTR
Os_TE_747776	LOC_Os10g28700	Chr10	14980266	14980665	three_prime_UTR
Os_TE_741066	LOC_Os10g23180	Chr10	12090255	12090518	three_prime_UTR
Os_TE_736605	LOC_Os10g20230	Chr10	10162871	10163061	five_prime_UTR
Os_TE_735695	LOC_Os10g19140	Chr10	9747376	9747731	three_prime_UTR
Os_TE_731064	LOC_Os10g14920	Chr10	7814575	7815375	five_prime_UTR
Os_TE_730604	LOC_Os10g14020	Chr10	7623932	7624255	three_prime_UTR
Os_TE_722316	LOC_Os10g07556	Chr10	4075644	4075744	three_prime_UTR
Os_TE_721886	LOC_Os10g07400	Chr10	3908102	3908485	three_prime_UTR
Os_TE_718332	LOC_Os10g05020	Chr10	2453869	2454072	three_prime_UTR
Os_TE_716319	LOC_Os10g03669	Chr10	1644690	1646902	five_prime_UTR
Os_TE_865122	LOC_Os01g74660	Chr1	43245255	43245432	three_prime_UTR
Os_TE_864747	LOC_Os01g74320	Chr1	43065209	43065484	three_prime_UTR
Os_TE_864412	LOC_Os01g74040	Chr1	42884891	42885004	five_prime_UTR
Os_TE_863310	LOC_Os01g72990	Chr1	42348574	42349399	five_prime_UTR
Os_TE_862810	LOC_Os01g72610	Chr1	42130128	42130347	five_prime_UTR
Os_TE_862808	LOC_Os01g72610	Chr1	42128326	42128651	three_prime_UTR
Os_TE_862797	LOC_Os01g72600	Chr1	42123642	42123788	five_prime_UTR
Os_TE_862502	LOC_Os01g72490	Chr1	42039135	42039622	five_prime_UTR
Os_TE_862221	LOC_Os01g72330	Chr1	41948952	41949360	five_prime_UTR
Os_TE_862013	LOC_Os01g72230	Chr1	41886014	41886410	three_prime_UTR
Os_TE_861548	LOC_Os01g71960	Chr1	41698353	41698706	three_prime_UTR
Os_TE_860135	LOC_Os01g70890	Chr1	41028601	41029383	three_prime_UTR
Os_TE_859895	LOC_Os01g70710	Chr1	40931982	40932733	five_prime_UTR
Os_TE_858462	LOC_Os01g69840	Chr1	40336733	40336993	three_prime_UTR
Os_TE_857519	LOC_Os01g68800	Chr1	39958548	39958591	five_prime_UTR
Os_TE_856884	LOC_Os01g68160	Chr1	39616868	39620581	three_prime_UTR
Os_TE_856786	LOC_Os01g68050	Chr1	39565278	39565691	three_prime_UTR
Os_TE_854632	LOC_Os01g66510	Chr1	38627746	38628004	five_prime_UTR
Os_TE_852865	LOC_Os01g65100	Chr1	37790111	37790655	five_prime_UTR
Os_TE_852838	LOC_Os01g65094	Chr1	37785261	37785412	five_prime_UTR
Os_TE_852347	LOC_Os01g64730	Chr1	37559732	37560104	five_prime_UTR
Os_TE_852080	LOC_Os01g64430	Chr1	37396145	37396577	three_prime_UTR
Os_TE_851688	LOC_Os01g64000	Chr1	37176110	37176344	three_prime_UTR
Os_TE_850597	LOC_Os01g63240	Chr1	36654537	36655714	five_prime_UTR
Os_TE_850083	LOC_Os01g62920	Chr1	36445019	36445609	three_prime_UTR
Os_TE_850071	LOC_Os01g62910	Chr1	36438948	36439879	three_prime_UTR
Os_TE_849236	LOC_Os01g62310	Chr1	36057344	36057587	three_prime_UTR
Os_TE_849207	LOC_Os01g62300	Chr1	36046048	36046602	five_prime_UTR
Os_TE_848771	LOC_Os01g61900	Chr1	35827134	35827521	three_prime_UTR
Os_TE_848071	LOC_Os01g61370	Chr1	35498404	35498571	five_prime_UTR
Os_TE_847699	LOC_Os01g61010	Chr1	35302492	35304548	three_prime_UTR
Os_TE_846675	LOC_Os01g60290	Chr1	34885348	34885513	three_prime_UTR
Os_TE_846076	LOC_Os01g59870	Chr1	34628142	34629163	three_prime_UTR
Os_TE_844853	LOC_Os01g59090	Chr1	34140901	34141215	three_prime_UTR
Os_TE_844655	LOC_Os01g58890	Chr1	34034046	34034940	three_prime_UTR
Os_TE_844538	LOC_Os01g58740	Chr1	33955582	33956129	five_prime_UTR
Os_TE_843797	LOC_Os01g58150	Chr1	33629559	33629826	three_prime_UTR
Os_TE_843590	LOC_Os01g57930	Chr1	33489285	33489813	three_prime_UTR
Os_TE_843280	LOC_Os01g57700	Chr1	33361452	33361794	five_prime_UTR
Os_TE_842199	LOC_Os01g56900	Chr1	32860932	32860983	five_prime_UTR
Os_TE_842049	LOC_Os01g56810	Chr1	32788487	32788698	three_prime_UTR
Os_TE_841844	LOC_Os01g56640	Chr1	32678104	32679106	three_prime_UTR
Os_TE_841713	LOC_Os01g56550	Chr1	32598081	32598410	three_prime_UTR
Os_TE_841022	LOC_Os01g56090	Chr1	32294752	32295257	three_prime_UTR
Os_TE_840122	LOC_Os01g55360	Chr1	31870932	31871305	three_prime_UTR
Os_TE_840030	LOC_Os01g55340	Chr1	31850537	31850873	three_prime_UTR
Os_TE_839976	LOC_Os01g55290	Chr1	31826570	31828543	three_prime_UTR
Os_TE_839943	LOC_Os01g55280	Chr1	31816533	31816881	five_prime_UTR
Os_TE_839032	LOC_Os01g54515	Chr1	31358735	31358948	three_prime_UTR
Os_TE_837507	LOC_Os01g53390	Chr1	30675473	30676000	five_prime_UTR
Os_TE_837297	LOC_Os01g53220	Chr1	30583498	30583743	three_prime_UTR
Os_TE_835644	LOC_Os01g51890	Chr1	29835782	29836238	three_prime_UTR
Os_TE_835444	LOC_Os01g51700	Chr1	29730128	29730420	three_prime_UTR
Os_TE_832895	LOC_Os01g49830	Chr1	28619484	28619801	three_prime_UTR
Os_TE_832554	LOC_Os01g49529	Chr1	28484832	28487302	five_prime_UTR
Os_TE_830111	LOC_Os01g48000	Chr1	27474005	27474289	three_prime_UTR
Os_TE_828739	LOC_Os01g46984	Chr1	26822203	26823046	three_prime_UTR
Os_TE_825098	LOC_Os01g44040	Chr1	25228733	25230655	five_prime_UTR
Os_TE_824626	LOC_Os01g43650	Chr1	25011769	25011916	three_prime_UTR
Os_TE_821141	LOC_Os01g41780	Chr1	23650471	23651499	five_prime_UTR
Os_TE_819964	LOC_Os01g40870	Chr1	23113645	23113808	five_prime_UTR
Os_TE_818826	LOC_Os01g40070	Chr1	22606369	22606808	three_prime_UTR
Os_TE_817203	LOC_Os01g39060	Chr1	21955893	21956498	five_prime_UTR
Os_TE_815381	LOC_Os01g37820	Chr1	21151490	21152184	three_prime_UTR
Os_TE_812947	LOC_Os01g36220	Chr1	20034793	20035006	three_prime_UTR
Os_TE_808635	LOC_Os01g32830	Chr1	18015108	18016101	three_prime_UTR
Os_TE_805244	LOC_Os01g29870	Chr1	16731894	16731978	five_prime_UTR
Os_TE_805228	LOC_Os01g29840	Chr1	16720504	16721252	three_prime_UTR
Os_TE_804334	LOC_Os01g29150	Chr1	16325487	16325859	three_prime_UTR
Os_TE_802385	LOC_Os01g27490	Chr1	15347890	15347941	five_prime_UTR
Os_TE_797531	LOC_Os01g23600	Chr1	13265541	13266669	three_prime_UTR
Os_TE_796467	LOC_Os01g22630	Chr1	12730464	12731526	three_prime_UTR
Os_TE_795280	LOC_Os01g21670	Chr1	12157455	12157634	three_prime_UTR
Os_TE_794247	LOC_Os01g21034	Chr1	11750485	11750709	three_prime_UTR
Os_TE_793240	LOC_Os01g19990	Chr1	11364355	11364533	three_prime_UTR
Os_TE_790522	LOC_Os01g18060	Chr1	10113381	10114580	three_prime_UTR
Os_TE_789915	LOC_Os01g17070	Chr1	9822145	9822736	three_prime_UTR
Os_TE_788724	LOC_Os01g16370	Chr1	9293171	9293368	five_prime_UTR
Os_TE_785631	LOC_Os01g14220	Chr1	7971864	7972133	three_prime_UTR
Os_TE_784114	LOC_Os01g13130	Chr1	7302368	7302595	five_prime_UTR
Os_TE_783586	LOC_Os01g12840	Chr1	7104273	7104965	three_prime_UTR
Os_TE_781505	LOC_Os01g11650	Chr1	6279990	6281742	three_prime_UTR
Os_TE_780025	LOC_Os01g10630	Chr1	5675585	5676621	three_prime_UTR
Os_TE_777173	LOC_Os01g09020	Chr1	4539234	4540216	three_prime_UTR
Os_TE_777037	LOC_Os01g08830	Chr1	4434089	4434386	five_prime_UTR
Os_TE_776827	LOC_Os01g08710	Chr1	4340849	4341016	three_prime_UTR
Os_TE_773609	LOC_Os01g06130	Chr1	2924803	2925017	three_prime_UTR
Os_TE_772817	LOC_Os01g05420	Chr1	2564887	2565373	three_prime_UTR
Os_TE_772209	LOC_Os01g04930	Chr1	2284546	2285053	five_prime_UTR
Os_TE_771307	LOC_Os01g04300	Chr1	1912561	1912819	three_prime_UTR
Os_TE_770321	LOC_Os01g03680	Chr1	1515837	1515877	five_prime_UTR
Os_TE_769135	LOC_Os01g02940	Chr1	1089743	1090193	three_prime_UTR
Os_TE_768148	LOC_Os01g02120	Chr1	615274	615650	three_prime_UTR
Os_TE_768074	LOC_Os01g02060	Chr1	579279	579569	five_prime_UTR
Os_TE_768025	LOC_Os01g02050	Chr1	562056	562303	three_prime_UTR
Os_TE_768011	LOC_Os01g02020	Chr1	552367	553287	three_prime_UTR
Os_TE_767873	LOC_Os01g01890	Chr1	486077	486492	three_prime_UTR
Os_TE_767300	LOC_Os01g01450	Chr1	226897	227181	five_prime_UTR
Os_TE_767189	LOC_Os01g01360	Chr1	180463	180812	three_prime_UTR
Os_TE_766903	LOC_Os01g01030	Chr1	12648	12773	five_prime_UTR
Os_TE_766893	LOC_Os01g01010	Chr1	2903	3268	five_prime_UTR
Os_TE_1101	ChrUn.fgenesh.gene.96	ChrUn	622197	626397	Intron
Os_TE_1098	ChrUn.fgenesh.gene.96	ChrUn	622197	626397	Intron
Os_TE_1632	ChrSy.fgenesh.gene.49	ChrSy	336738	350483	Intron
Os_TE_55529	LOC_Os09g39970	Chr9	22917204	22925592	Intron
Os_TE_55516	LOC_Os09g39970	Chr9	22917204	22925592	Intron
Os_TE_55078	LOC_Os09g39650	Chr9	22753304	22757508	Intron
Os_TE_55020	LOC_Os09g39590	Chr9	22720290	22727500	Intron
Os_TE_54960	LOC_Os09g39450	Chr9	22681382	22682453	Intron
Os_TE_54929	LOC_Os09g39410	Chr9	22660725	22665418	Intron
Os_TE_54928	LOC_Os09g39410	Chr9	22660725	22665418	Intron
Os_TE_54786	LOC_Os09g39320	Chr9	22598974	22608382	Intron
Os_TE_54727	LOC_Os09g39260	Chr9	22561220	22565267	Intron
Os_TE_54276	LOC_Os09g39034	Chr9	22405455	22414370	Intron
Os_TE_54268	LOC_Os09g39034	Chr9	22405455	22414370	Intron
Os_TE_54267	LOC_Os09g39034	Chr9	22405455	22414370	Intron
Os_TE_53847	LOC_Os09g38650	Chr9	22225227	22226831	Intron
Os_TE_53778	LOC_Os09g38570	Chr9	22188092	22191842	Intron
Os_TE_53604	LOC_Os09g38390	Chr9	22098463	22101177	Intron
Os_TE_53505	LOC_Os09g38340	Chr9	22064454	22070751	Intron
Os_TE_53258	LOC_Os09g38130	Chr9	21963498	21968222	Intron
Os_TE_53083	LOC_Os09g37930	Chr9	21868860	21878587	Intron
Os_TE_52973	LOC_Os09g37840	Chr9	21802582	21820409	Intron
Os_TE_52862	LOC_Os09g37760	Chr9	21751749	21757531	Intron
Os_TE_52664	LOC_Os09g37610	Chr9	21681127	21687585	Intron
Os_TE_52662	LOC_Os09g37610	Chr9	21681127	21687585	Intron
Os_TE_52659	LOC_Os09g37600	Chr9	21677478	21680309	Intron
Os_TE_52655	LOC_Os09g37600	Chr9	21677478	21680309	Intron
Os_TE_52630	LOC_Os09g37590	Chr9	21666707	21673897	Intron
Os_TE_52204	LOC_Os09g37240	Chr9	21496615	21515117	Intron
Os_TE_51601	LOC_Os09g36890	Chr9	21273637	21276307	Intron
Os_TE_51530	LOC_Os09g36830	Chr9	21243189	21245828	Intron
Os_TE_50975	LOC_Os09g36350	Chr9	20976448	20980676	Intron
Os_TE_50966	LOC_Os09g36340	Chr9	20971780	20975226	Intron
Os_TE_50841	LOC_Os09g36270	Chr9	20928402	20938396	Intron
Os_TE_50839	LOC_Os09g36270	Chr9	20928402	20938396	Intron
Os_TE_50809	LOC_Os09g36250	Chr9	20915301	20919808	Intron
Os_TE_50658	LOC_Os09g36180	Chr9	20852282	20860971	Intron
Os_TE_50417	LOC_Os09g36090	Chr9	20778469	20786943	Intron
Os_TE_50392	LOC_Os09g36070	Chr9	20768633	20770819	Intron
Os_TE_50389	LOC_Os09g36060	Chr9	20764202	20768571	Intron
Os_TE_50288	LOC_Os09g35970	Chr9	20724892	20727999	Intron
Os_TE_50269	LOC_Os09g35960	Chr9	20716413	20721136	Intron
Os_TE_49843	LOC_Os09g35720	Chr9	20541751	20548192	Intron
Os_TE_49826	LOC_Os09g35720	Chr9	20541751	20548192	Intron
Os_TE_49791	LOC_Os09g35680	Chr9	20522699	20525471	Intron
Os_TE_48620	LOC_Os09g34060	Chr9	20094122	20098653	Intron
Os_TE_48611	LOC_Os09g34040	Chr9	20086611	20090593	Intron
Os_TE_48422	LOC_Os09g33820	Chr9	19965202	19970152	Intron
Os_TE_47941	LOC_Os09g33490	Chr9	19749085	19750944	Intron
Os_TE_47901	LOC_Os09g33470	Chr9	19728409	19735541	Intron
Os_TE_47526	LOC_Os09g32830	Chr9	19577361	19581005	Intron
Os_TE_47302	LOC_Os09g32640	Chr9	19468798	19471622	Intron
Os_TE_46896	LOC_Os09g32250	Chr9	19244915	19250324	Intron
Os_TE_46888	LOC_Os09g32220	Chr9	19235193	19238716	Intron
Os_TE_46703	LOC_Os09g32090	Chr9	19150469	19155881	Intron
Os_TE_46146	LOC_Os09g31438	Chr9	18918260	18921656	Intron
Os_TE_45825	LOC_Os09g31230	Chr9	18782720	18788014	Intron
Os_TE_45347	LOC_Os09g30458	Chr9	18558402	18563784	Intron
Os_TE_45061	LOC_Os09g30250	Chr9	18414043	18422769	Intron
Os_TE_45033	LOC_Os09g30220	Chr9	18391869	18397839	Intron
Os_TE_45018	LOC_Os09g30210	Chr9	18387472	18391685	Intron
Os_TE_44963	LOC_Os09g30180	Chr9	18364571	18368259	Intron
Os_TE_44780	LOC_Os09g30120	Chr9	18307887	18314234	Intron
Os_TE_44753	LOC_Os09g30105	Chr9	18301264	18304037	Intron
Os_TE_44746	LOC_Os09g30100	Chr9	18293017	18300993	Intron
Os_TE_44104	LOC_Os09g29584	Chr9	17987174	17996613	Intron
Os_TE_43632	LOC_Os09g29284	Chr9	17777147	17784627	Intron
Os_TE_42742	LOC_Os09g28570	Chr9	17377008	17388960	Intron
Os_TE_42731	LOC_Os09g28570	Chr9	17377008	17388960	Intron
Os_TE_42268	LOC_Os09g28320	Chr9	17196185	17197286	Intron
Os_TE_41192	LOC_Os09g27540	Chr9	16733703	16738890	Intron
Os_TE_41190	LOC_Os09g27540	Chr9	16733703	16738890	Intron
Os_TE_41098	LOC_Os09g27490	Chr9	16704605	16709433	Intron
Os_TE_40907	LOC_Os09g27400	Chr9	16648822	16650402	Intron
Os_TE_40657	LOC_Os09g27210	Chr9	16543046	16549779	Intron
Os_TE_40653	LOC_Os09g27210	Chr9	16543046	16549779	Intron
Os_TE_40627	LOC_Os09g27190	Chr9	16530333	16534799	Intron
Os_TE_40214	LOC_Os09g26880	Chr9	16330088	16338641	Intron
Os_TE_40212	LOC_Os09g26880	Chr9	16330088	16338641	Intron
Os_TE_39997	LOC_Os09g26760	Chr9	16252173	16257558	Intron
Os_TE_39872	LOC_Os09g26660	Chr9	16186280	16197221	Intron
Os_TE_39866	LOC_Os09g26660	Chr9	16186280	16197221	Intron
Os_TE_39863	LOC_Os09g26660	Chr9	16186280	16197221	Intron
Os_TE_39357	LOC_Os09g26420	Chr9	15959324	15962975	Intron
Os_TE_39300	LOC_Os09g26400	Chr9	15944515	15947917	Intron
Os_TE_38890	LOC_Os09g26180	Chr9	15781080	15784885	Intron
Os_TE_37983	LOC_Os09g25630	Chr9	15395297	15395812	Intron
Os_TE_37852	LOC_Os09g25560	Chr9	15332945	15338884	Intron
Os_TE_37562	LOC_Os09g25380	Chr9	15208405	15215467	Intron
Os_TE_36786	LOC_Os09g24910	Chr9	14870986	14878182	Intron
Os_TE_36785	LOC_Os09g24910	Chr9	14870986	14878182	Intron
Os_TE_36398	LOC_Os09g24730	Chr9	14731888	14733820	Intron
Os_TE_36243	LOC_Os09g24650	Chr9	14671543	14676773	Intron
Os_TE_35533	LOC_Os09g24200	Chr9	14362993	14366949	Intron
Os_TE_34004	LOC_Os09g23200	Chr9	13758215	13765052	Intron
Os_TE_33999	LOC_Os09g23200	Chr9	13758215	13765052	Intron
Os_TE_32037	LOC_Os09g21540	Chr9	13032511	13035728	Intron
Os_TE_32006	LOC_Os09g21510	Chr9	13010191	13017007	Intron
Os_TE_30263	LOC_Os09g20510	Chr9	12364874	12367415	Intron
Os_TE_30221	LOC_Os09g20480	Chr9	12345724	12349668	Intron
Os_TE_30215	LOC_Os09g20480	Chr9	12345724	12349668	Intron
Os_TE_29878	LOC_Os09g20370	Chr9	12228337	12229584	Intron
Os_TE_28965	LOC_Os09g19850	Chr9	11880515	11885135	Intron
Os_TE_28891	LOC_Os09g19800	Chr9	11853028	11857937	Intron
Os_TE_27119	LOC_Os09g18159	Chr9	11123332	11143798	Intron
Os_TE_27092	LOC_Os09g18159	Chr9	11123332	11143798	Intron
Os_TE_26401	LOC_Os09g17730	Chr9	10834936	10844001	Intron
Os_TE_23116	LOC_Os09g15420	Chr9	9437667	9442553	Intron
Os_TE_21747	LOC_Os09g14870	Chr9	8868796	8873868	Intron
Os_TE_21478	LOC_Os09g14680	Chr9	8710149	8716892	Intron
Os_TE_21305	LOC_Os09g14540	Chr9	8603462	8609274	Intron
Os_TE_19925	LOC_Os09g13630	Chr9	7925560	7938161	Intron
Os_TE_19906	LOC_Os09g13630	Chr9	7925560	7938161	Intron
Os_TE_19889	LOC_Os09g13610	Chr9	7914083	7925405	Intron
Os_TE_19831	LOC_Os09g13600	Chr9	7901645	7904132	Intron
Os_TE_18133	LOC_Os09g12720	Chr9	7277192	7282393	Intron
Os_TE_18130	LOC_Os09g12720	Chr9	7277192	7282393	Intron
Os_TE_18114	LOC_Os09g12710	Chr9	7271228	7276920	Intron
Os_TE_18058	LOC_Os09g12650	Chr9	7240238	7245003	Intron
Os_TE_17957	LOC_Os09g12550	Chr9	7189540	7196751	Intron
Os_TE_17940	LOC_Os09g12540	Chr9	7185218	7188146	Intron
Os_TE_17579	LOC_Os09g12350	Chr9	7045390	7054384	Intron
Os_TE_16076	LOC_Os09g11520	Chr9	6439622	6441905	Intron
Os_TE_14786	LOC_Os09g10760	Chr9	5870961	5873202	Intron
Os_TE_12893	LOC_Os09g09360	Chr9	5006931	5020013	Intron
Os_TE_12092	LOC_Os09g08670	Chr9	4554651	4568812	Intron
Os_TE_12049	LOC_Os09g08660	Chr9	4534955	4543655	Intron
Os_TE_10701	LOC_Os09g07830	Chr9	3970052	3975828	Intron
Os_TE_10663	LOC_Os09g07820	Chr9	3959855	3965192	Intron
Os_TE_10488	LOC_Os09g07700	Chr9	3887046	3890411	Intron
Os_TE_10248	LOC_Os09g07570	Chr9	3792262	3796371	Intron
Os_TE_10180	LOC_Os09g07510	Chr9	3757920	3764491	Intron
Os_TE_8555	LOC_Os09g06464	Chr9	3048020	3064571	Intron
Os_TE_7528	LOC_Os09g04890	Chr9	2601650	2615934	Intron
Os_TE_7287	LOC_Os09g04720	Chr9	2505261	2508294	Intron
Os_TE_7286	LOC_Os09g04720	Chr9	2505261	2508294	Intron
Os_TE_7073	LOC_Os09g04508	Chr9	2401956	2405236	Intron
Os_TE_6987	LOC_Os09g04450	Chr9	2363830	2369344	Intron
Os_TE_6657	LOC_Os09g04210	Chr9	2212160	2222909	Intron
Os_TE_6589	LOC_Os09g04160	Chr9	2181578	2187534	Intron
Os_TE_6232	LOC_Os09g03939	Chr9	2007493	2021294	Intron
Os_TE_6229	LOC_Os09g03939	Chr9	2007493	2021294	Intron
Os_TE_6202	LOC_Os09g03939	Chr9	2007493	2021294	Intron
Os_TE_5892	LOC_Os09g03680	Chr9	1850573	1859251	Intron
Os_TE_5768	LOC_Os09g03610	Chr9	1790446	1799611	Intron
Os_TE_5738	LOC_Os09g03600	Chr9	1780097	1786142	Intron
Os_TE_122361	LOC_Os08g44810	Chr8	28141042	28146270	Intron
Os_TE_121872	LOC_Os08g44260	Chr8	27858996	27868317	Intron
Os_TE_121869	LOC_Os08g44260	Chr8	27858996	27868317	Intron
Os_TE_121332	LOC_Os08g43730	Chr8	27634971	27639647	Intron
Os_TE_121331	LOC_Os08g43730	Chr8	27634971	27639647	Intron
Os_TE_121167	LOC_Os08g43570	Chr8	27560627	27565221	Intron
Os_TE_120507	LOC_Os08g43280	Chr8	27360097	27363322	Intron
Os_TE_120264	LOC_Os08g43130	Chr8	27277696	27290534	Intron
Os_TE_119935	LOC_Os08g42990	Chr8	27169279	27171307	Intron
Os_TE_119764	LOC_Os08g42870	Chr8	27103314	27109475	Intron
Os_TE_119358	LOC_Os08g42600	Chr8	26922194	26928338	Intron
Os_TE_118952	LOC_Os08g42440	Chr8	26792824	26797181	Intron
Os_TE_118495	LOC_Os08g42030	Chr8	26546747	26549806	Intron
Os_TE_118389	LOC_Os08g41940	Chr8	26501167	26506218	Intron
Os_TE_118191	LOC_Os08g41890	Chr8	26448418	26452961	Intron
Os_TE_118005	LOC_Os08g41780	Chr8	26379418	26384641	Intron
Os_TE_117383	LOC_Os08g41390	Chr8	26138467	26144408	Intron
Os_TE_117382	LOC_Os08g41390	Chr8	26138467	26144408	Intron
Os_TE_117342	LOC_Os08g41340	Chr8	26120574	26123503	Intron
Os_TE_117141	LOC_Os08g41270	Chr8	26062466	26069841	Intron
Os_TE_116716	LOC_Os08g40900	Chr8	25870712	25877680	Intron
Os_TE_116692	LOC_Os08g40880	Chr8	25859014	25864878	Intron
Os_TE_116583	LOC_Os08g40790	Chr8	25799137	25804334	Intron
Os_TE_116369	LOC_Os08g40590	Chr8	25694808	25699639	Intron
Os_TE_116368	LOC_Os08g40590	Chr8	25694808	25699639	Intron
Os_TE_116357	LOC_Os08g40580	Chr8	25687620	25690627	Intron
Os_TE_115978	LOC_Os08g40280	Chr8	25497864	25502161	Intron
Os_TE_115320	LOC_Os08g39860	Chr8	25250314	25254656	Intron
Os_TE_114974	LOC_Os08g39680	Chr8	25116143	25120996	Intron
Os_TE_114200	LOC_Os08g39310	Chr8	24837641	24842098	Intron
Os_TE_113762	LOC_Os08g38980	Chr8	24639010	24645617	Intron
Os_TE_113381	LOC_Os08g38710	Chr8	24475146	24479529	Intron
Os_TE_112932	LOC_Os08g38320	Chr8	24274009	24277516	Intron
Os_TE_112081	LOC_Os08g37820	Chr8	23957037	23960962	Intron
Os_TE_111945	LOC_Os08g37730	Chr8	23894541	23896644	Intron
Os_TE_111944	LOC_Os08g37730	Chr8	23894541	23896644	Intron
Os_TE_111848	LOC_Os08g37670	Chr8	23858677	23860124	Intron
Os_TE_111790	LOC_Os08g37610	Chr8	23834156	23844491	Intron
Os_TE_111765	LOC_Os08g37600	Chr8	23820220	23825133	Intron
Os_TE_110826	LOC_Os08g37104	Chr8	23447612	23450250	Intron
Os_TE_110704	LOC_Os08g36994	Chr8	23390677	23403054	Intron
Os_TE_110481	LOC_Os08g36860	Chr8	23288613	23294164	Intron
Os_TE_110305	LOC_Os08g36774	Chr8	23219045	23231059	Intron
Os_TE_110016	LOC_Os08g36560	Chr8	23076092	23077443	Intron
Os_TE_108764	LOC_Os08g35700	Chr8	22522319	22528882	Intron
Os_TE_108550	LOC_Os08g35600	Chr8	22415787	22418614	Intron
Os_TE_108106	LOC_Os08g35210	Chr8	22210681	22220352	Intron
Os_TE_107966	LOC_Os08g35160	Chr8	22159508	22161430	Intron
Os_TE_107631	LOC_Os08g34950	Chr8	22001127	22011881	Intron
Os_TE_107618	LOC_Os08g34950	Chr8	22001127	22011881	Intron
Os_TE_106066	LOC_Os08g34060	Chr8	21337593	21354581	Intron
Os_TE_105513	LOC_Os08g33810	Chr8	21165006	21169759	Intron
Os_TE_104405	LOC_Os08g33260	Chr8	20720405	20722425	Intron
Os_TE_104154	LOC_Os08g33190	Chr8	20654681	20657933	Intron
Os_TE_103442	LOC_Os08g32920	Chr8	20408219	20418727	Intron
Os_TE_103103	LOC_Os08g32630	Chr8	20208860	20218837	Intron
Os_TE_101490	LOC_Os08g31670	Chr8	19632712	19635614	Intron
Os_TE_101488	LOC_Os08g31670	Chr8	19632712	19635614	Intron
Os_TE_100363	LOC_Os08g31120	Chr8	19220448	19224534	Intron
Os_TE_99906	LOC_Os08g30810	Chr8	19021815	19031856	Intron
Os_TE_99849	LOC_Os08g30780	Chr8	19001057	19007607	Intron
Os_TE_98806	LOC_Os08g30240	Chr8	18582175	18584200	Intron
Os_TE_98579	LOC_Os08g30070	Chr8	18480939	18486765	Intron
Os_TE_97969	LOC_Os08g29720	Chr8	18251997	18257565	Intron
Os_TE_97950	LOC_Os08g29710	Chr8	18243582	18249526	Intron
Os_TE_97764	LOC_Os08g29610	Chr8	18165472	18166848	Intron
Os_TE_97724	LOC_Os08g29590	Chr8	18156707	18160981	Intron
Os_TE_97536	LOC_Os08g29510	Chr8	18093402	18095760	Intron
Os_TE_96820	LOC_Os08g29124	Chr8	17822367	17838135	Intron
Os_TE_95814	LOC_Os08g28560	Chr8	17439555	17443728	Intron
Os_TE_95731	LOC_Os08g28510	Chr8	17405224	17410327	Intron
Os_TE_91853	LOC_Os08g25839	Chr8	15736242	15738807	Intron
Os_TE_91118	LOC_Os08g25390	Chr8	15438856	15450607	Intron
Os_TE_91024	LOC_Os08g25310	Chr8	15391571	15398652	Intron
Os_TE_90693	LOC_Os08g25140	Chr8	15273554	15277810	Intron
Os_TE_90668	LOC_Os08g25130	Chr8	15256028	15267443	Intron
Os_TE_90663	LOC_Os08g25130	Chr8	15256028	15267443	Intron
Os_TE_90377	LOC_Os08g24946	Chr8	15115420	15130251	Intron
Os_TE_89680	LOC_Os08g24434	Chr8	14760284	14766266	Intron
Os_TE_88365	LOC_Os08g23430	Chr8	14167710	14178889	Intron
Os_TE_88362	LOC_Os08g23430	Chr8	14167710	14178889	Intron
Os_TE_87767	LOC_Os08g23100	Chr8	13912643	13919786	Intron
Os_TE_87388	LOC_Os08g22864	Chr8	13740479	13765529	Intron
Os_TE_87387	LOC_Os08g22864	Chr8	13740479	13765529	Intron
Os_TE_86167	LOC_Os08g22149	Chr8	13358943	13367575	Intron
Os_TE_86164	LOC_Os08g22149	Chr8	13358943	13367575	Intron
Os_TE_85191	LOC_Os08g21590	Chr8	12854431	12874470	Intron
Os_TE_84052	LOC_Os08g20620	Chr8	12384552	12386790	Intron
Os_TE_83904	LOC_Os08g20544	Chr8	12331526	12342183	Intron
Os_TE_83085	LOC_Os08g20000	Chr8	11974692	11981929	Intron
Os_TE_82615	LOC_Os08g19694	Chr8	11785529	11798467	Intron
Os_TE_81850	LOC_Os08g19140	Chr8	11442523	11453895	Intron
Os_TE_80918	LOC_Os08g17870	Chr8	10960042	10967308	Intron
Os_TE_80803	LOC_Os08g17784	Chr8	10899779	10909658	Intron
Os_TE_80785	LOC_Os08g17784	Chr8	10899779	10909658	Intron
Os_TE_80075	LOC_Os08g17370	Chr8	10621749	10625448	Intron
Os_TE_79065	LOC_Os08g16780	Chr8	10257714	10268933	Intron
Os_TE_78657	LOC_Os08g16480	Chr8	10097893	10104094	Intron
Os_TE_78003	LOC_Os08g16050	Chr8	9784065	9786925	Intron
Os_TE_76746	LOC_Os08g15204	Chr8	9191621	9201398	Intron
Os_TE_76112	LOC_Os08g14850	Chr8	8939479	8953088	Intron
Os_TE_75976	LOC_Os08g14770	Chr8	8879910	8888141	Intron
Os_TE_75964	LOC_Os08g14760	Chr8	8874179	8878927	Intron
Os_TE_75371	LOC_Os08g14390	Chr8	8630959	8636402	Intron
Os_TE_75278	LOC_Os08g14330	Chr8	8589037	8594478	Intron
Os_TE_75231	LOC_Os08g14310	Chr8	8570903	8574652	Intron
Os_TE_74579	LOC_Os08g13880	Chr8	8290270	8308664	Intron
Os_TE_74122	LOC_Os08g13640	Chr8	8108000	8116144	Intron
Os_TE_74121	LOC_Os08g13640	Chr8	8108000	8116144	Intron
Os_TE_73646	LOC_Os08g13310	Chr8	7908241	7909012	Intron
Os_TE_72885	LOC_Os08g12800	Chr8	7583446	7588419	Intron
Os_TE_72706	LOC_Os08g12680	Chr8	7488653	7510517	Intron
Os_TE_69435	LOC_Os08g10330	Chr8	6040526	6048616	Intron
Os_TE_68307	LOC_Os08g09750	Chr8	5633346	5636364	Intron
Os_TE_67577	LOC_Os08g09230	Chr8	5352105	5363367	Intron
Os_TE_65700	LOC_Os08g07970	Chr8	4505738	4514839	Intron
Os_TE_65693	LOC_Os08g07970	Chr8	4505738	4514839	Intron
Os_TE_65526	LOC_Os08g07880	Chr8	4430196	4434313	Intron
Os_TE_64891	LOC_Os08g07480	Chr8	4191605	4200965	Intron
Os_TE_64447	LOC_Os08g07080	Chr8	3960463	3965666	Intron
Os_TE_64059	LOC_Os08g06730	Chr8	3770473	3772681	Intron
Os_TE_63481	LOC_Os08g06380	Chr8	3544163	3550661	Intron
Os_TE_63209	LOC_Os08g06250	Chr8	3443460	3447044	Intron
Os_TE_62218	LOC_Os08g05660	Chr8	3022572	3026785	Intron
Os_TE_62215	LOC_Os08g05650	Chr8	3017356	3022047	Intron
Os_TE_62104	LOC_Os08g05570	Chr8	2977391	2982700	Intron
Os_TE_61973	LOC_Os08g05480	Chr8	2918636	2921281	Intron
Os_TE_61617	LOC_Os08g05280	Chr8	2756966	2765155	Intron
Os_TE_61615	LOC_Os08g05280	Chr8	2756966	2765155	Intron
Os_TE_60680	LOC_Os08g04630	Chr8	2309719	2315261	Intron
Os_TE_60325	LOC_Os08g04450	Chr8	2177822	2180210	Intron
Os_TE_59590	LOC_Os08g03760	Chr8	1787432	1788716	Intron
Os_TE_59313	LOC_Os08g03550	Chr8	1649037	1652648	Intron
Os_TE_59205	LOC_Os08g03420	Chr8	1600716	1604906	Intron
Os_TE_58049	LOC_Os08g02570	Chr8	1062322	1065794	Intron
Os_TE_57703	LOC_Os08g02350	Chr8	906521	923375	Intron
Os_TE_57666	LOC_Os08g02330	Chr8	892844	899106	Intron
Os_TE_56575	LOC_Os08g01740	Chr8	445543	450389	Intron
Os_TE_56423	LOC_Os08g01620	Chr8	367761	370986	Intron
Os_TE_56416	LOC_Os08g01610	Chr8	361152	366564	Intron
Os_TE_55976	LOC_Os08g01274	Chr8	177152	182546	Intron
Os_TE_190954	LOC_Os07g49510	Chr7	29653138	29656380	Intron
Os_TE_190643	LOC_Os07g49280	Chr7	29511567	29516375	Intron
Os_TE_189980	LOC_Os07g48770	Chr7	29195071	29197465	Intron
Os_TE_189169	LOC_Os07g48340	Chr7	28889110	28892030	Intron
Os_TE_188985	LOC_Os07g48229	Chr7	28809536	28819786	Intron
Os_TE_188793	LOC_Os07g48120	Chr7	28735241	28739104	Intron
Os_TE_188701	LOC_Os07g48080	Chr7	28698717	28700908	Intron
Os_TE_188453	LOC_Os07g47860	Chr7	28584749	28593366	Intron
Os_TE_187859	LOC_Os07g47340	Chr7	28308423	28311581	Intron
Os_TE_186944	LOC_Os07g46690	Chr7	27902966	27912209	Intron
Os_TE_186641	LOC_Os07g46520	Chr7	27783648	27786920	Intron
Os_TE_186426	LOC_Os07g46410	Chr7	27694622	27699164	Intron
Os_TE_185242	LOC_Os07g45300	Chr7	27030234	27035093	Intron
Os_TE_185021	LOC_Os07g45100	Chr7	26918373	26923890	Intron
Os_TE_184993	LOC_Os07g45090	Chr7	26913464	26917496	Intron
Os_TE_184324	LOC_Os07g44560	Chr7	26605740	26611323	Intron
Os_TE_183700	LOC_Os07g44070	Chr7	26340128	26344357	Intron
Os_TE_182256	LOC_Os07g42950	Chr7	25722974	25725169	Intron
Os_TE_181505	LOC_Os07g42420	Chr7	25392943	25398603	Intron
Os_TE_181477	LOC_Os07g42410	Chr7	25381698	25389547	Intron
Os_TE_181474	LOC_Os07g42410	Chr7	25381698	25389547	Intron
Os_TE_181415	LOC_Os07g42370	Chr7	25347985	25351810	Intron
Os_TE_181308	LOC_Os07g42290	Chr7	25309034	25311637	Intron
Os_TE_181183	LOC_Os07g42200	Chr7	25255060	25260015	Intron
Os_TE_180740	LOC_Os07g41900	Chr7	25100400	25104600	Intron
Os_TE_180137	LOC_Os07g41390	Chr7	24800532	24804066	Intron
Os_TE_179729	LOC_Os07g41160	Chr7	24632319	24636319	Intron
Os_TE_179192	LOC_Os07g40700	Chr7	24389154	24393592	Intron
Os_TE_178959	LOC_Os07g40480	Chr7	24252923	24258018	Intron
Os_TE_178958	LOC_Os07g40480	Chr7	24252923	24258018	Intron
Os_TE_178561	LOC_Os07g40090	Chr7	24060315	24061719	Intron
Os_TE_178199	LOC_Os07g39840	Chr7	23888290	23891639	Intron
Os_TE_178050	LOC_Os07g39750	Chr7	23819798	23824129	Intron
Os_TE_177440	LOC_Os07g39290	Chr7	23522446	23525322	Intron
Os_TE_177118	LOC_Os07g39000	Chr7	23378638	23381044	Intron
Os_TE_177088	LOC_Os07g38990	Chr7	23371543	23373948	Intron
Os_TE_177075	LOC_Os07g38980	Chr7	23366789	23370824	Intron
Os_TE_176236	LOC_Os07g38290	Chr7	22996769	23001763	Intron
Os_TE_176224	LOC_Os07g38290	Chr7	22996769	23001763	Intron
Os_TE_176134	LOC_Os07g38270	Chr7	22955723	22972671	Intron
Os_TE_176099	LOC_Os07g38260	Chr7	22939104	22954819	Intron
Os_TE_176096	LOC_Os07g38260	Chr7	22939104	22954819	Intron
Os_TE_175561	LOC_Os07g37890	Chr7	22725801	22731321	Intron
Os_TE_174446	LOC_Os07g37150	Chr7	22253777	22256729	Intron
Os_TE_174287	LOC_Os07g37030	Chr7	22184376	22187030	Intron
Os_TE_174285	LOC_Os07g37030	Chr7	22184376	22187030	Intron
Os_TE_172429	LOC_Os07g35680	Chr7	21367969	21374694	Intron
Os_TE_172378	LOC_Os07g35650	Chr7	21353081	21356652	Intron
Os_TE_171452	LOC_Os07g34950	Chr7	20936091	20941654	Intron
Os_TE_171148	LOC_Os07g34710	Chr7	20803306	20805476	Intron
Os_TE_171041	LOC_Os07g34640	Chr7	20764652	20769585	Intron
Os_TE_171004	LOC_Os07g34598	Chr7	20739506	20749461	Intron
Os_TE_170998	LOC_Os07g34598	Chr7	20739506	20749461	Intron
Os_TE_170538	LOC_Os07g34320	Chr7	20562482	20567659	Intron
Os_TE_170199	LOC_Os07g34130	Chr7	20410551	20418589	Intron
Os_TE_169810	LOC_Os07g33790	Chr7	20221077	20225924	Intron
Os_TE_167681	LOC_Os07g32420	Chr7	19281738	19289773	Intron
Os_TE_166843	LOC_Os07g31884	Chr7	18956322	18963235	Intron
Os_TE_166842	LOC_Os07g31884	Chr7	18956322	18963235	Intron
Os_TE_166322	LOC_Os07g31550	Chr7	18727988	18733568	Intron
Os_TE_165243	LOC_Os07g30774	Chr7	18205276	18218190	Intron
Os_TE_164718	LOC_Os07g30250	Chr7	17881007	17887821	Intron
Os_TE_164699	LOC_Os07g30240	Chr7	17870625	17880163	Intron
Os_TE_164479	LOC_Os07g30120	Chr7	17771994	17776684	Intron
Os_TE_163644	LOC_Os07g29630	Chr7	17421301	17425456	Intron
Os_TE_163178	LOC_Os07g29360	Chr7	17230234	17245358	Intron
Os_TE_163069	LOC_Os07g29330	Chr7	17198415	17209485	Intron
Os_TE_162838	LOC_Os07g29220	Chr7	17115809	17120425	Intron
Os_TE_162566	LOC_Os07g28940	Chr7	16971959	16985073	Intron
Os_TE_162338	LOC_Os07g28790	Chr7	16857192	16862643	Intron
Os_TE_161858	LOC_Os07g28470	Chr7	16660287	16669984	Intron
Os_TE_161101	LOC_Os07g28090	Chr7	16375059	16387446	Intron
Os_TE_160694	LOC_Os07g27810	Chr7	16226488	16230771	Intron
Os_TE_160652	LOC_Os07g27760	Chr7	16195828	16206015	Intron
Os_TE_160176	LOC_Os07g27480	Chr7	16013083	16022630	Intron
Os_TE_159568	LOC_Os07g27180	Chr7	15768892	15787357	Intron
Os_TE_159206	LOC_Os07g26960	Chr7	15614582	15616337	Intron
Os_TE_159118	LOC_Os07g26900	Chr7	15579953	15584476	Intron
Os_TE_158511	LOC_Os07g26610	Chr7	15338913	15351164	Intron
Os_TE_158501	LOC_Os07g26610	Chr7	15338913	15351164	Intron
Os_TE_158199	LOC_Os07g26460	Chr7	15221078	15223063	Intron
Os_TE_158164	LOC_Os07g26440	Chr7	15204075	15211471	Intron
Os_TE_157050	LOC_Os07g25690	Chr7	14733235	14734946	Intron
Os_TE_157036	LOC_Os07g25680	Chr7	14723109	14731577	Intron
Os_TE_156542	LOC_Os07g25410	Chr7	14520331	14524569	Intron
Os_TE_154792	LOC_Os07g23990	Chr7	13589491	13604623	Intron
Os_TE_154094	LOC_Os07g23570	Chr7	13323931	13326401	Intron
Os_TE_153599	LOC_Os07g23244	Chr7	13098610	13103790	Intron
Os_TE_153270	LOC_Os07g22930	Chr7	12916277	12924325	Intron
Os_TE_152828	LOC_Os07g22640	Chr7	12747509	12760678	Intron
Os_TE_152682	LOC_Os07g22590	Chr7	12710368	12713363	Intron
Os_TE_151832	LOC_Os07g22120	Chr7	12363368	12364985	Intron
Os_TE_150737	LOC_Os07g20610	Chr7	11909837	11913692	Intron
Os_TE_149910	LOC_Os07g19530	Chr7	11551089	11570302	Intron
Os_TE_149907	LOC_Os07g19530	Chr7	11551089	11570302	Intron
Os_TE_149890	LOC_Os07g19530	Chr7	11551089	11570302	Intron
Os_TE_149317	LOC_Os07g19060	Chr7	11280303	11285325	Intron
Os_TE_149085	LOC_Os07g18874	Chr7	11170888	11182974	Intron
Os_TE_148847	LOC_Os07g18720	Chr7	11064790	11076993	Intron
Os_TE_148837	LOC_Os07g18720	Chr7	11064790	11076993	Intron
Os_TE_147364	LOC_Os07g17770	Chr7	10499765	10502932	Intron
Os_TE_146709	LOC_Os07g17310	Chr7	10223522	10226142	Intron
Os_TE_146706	LOC_Os07g17310	Chr7	10223522	10226142	Intron
Os_TE_146542	LOC_Os07g17210	Chr7	10128336	10137474	Intron
Os_TE_146331	LOC_Os07g17040	Chr7	10030859	10034702	Intron
Os_TE_145825	LOC_Os07g16760	Chr7	9830177	9831439	Intron
Os_TE_144789	LOC_Os07g16224	Chr7	9460476	9468108	Intron
Os_TE_144611	LOC_Os07g16140	Chr7	9399386	9403945	Intron
Os_TE_143893	LOC_Os07g15680	Chr7	9105495	9112919	Intron
Os_TE_143528	LOC_Os07g15440	Chr7	8930409	8943858	Intron
Os_TE_143514	LOC_Os07g15430	Chr7	8926122	8928964	Intron
Os_TE_142573	LOC_Os07g14920	Chr7	8535823	8543276	Intron
Os_TE_142571	LOC_Os07g14920	Chr7	8535823	8543276	Intron
Os_TE_141602	LOC_Os07g14260	Chr7	8127477	8129438	Intron
Os_TE_139277	LOC_Os07g12490	Chr7	7120719	7126458	Intron
Os_TE_139053	LOC_Os07g12370	Chr7	7032625	7036542	Intron
Os_TE_137189	LOC_Os07g11250	Chr7	6201094	6201952	Intron
Os_TE_136134	LOC_Os07g10540	Chr7	5691879	5699883	Intron
Os_TE_136132	LOC_Os07g10540	Chr7	5691879	5699883	Intron
Os_TE_135737	LOC_Os07g10300	Chr7	5521609	5526698	Intron
Os_TE_135440	LOC_Os07g10090	Chr7	5405853	5408756	Intron
Os_TE_134934	LOC_Os07g09720	Chr7	5179086	5182752	Intron
Os_TE_133900	LOC_Os07g09120	Chr7	4763384	4765055	Intron
Os_TE_133374	LOC_Os07g08810	Chr7	4544912	4552953	Intron
Os_TE_133271	LOC_Os07g08770	Chr7	4509152	4513785	Intron
Os_TE_132951	LOC_Os07g08450	Chr7	4349036	4353864	Intron
Os_TE_132695	LOC_Os07g08300	Chr7	4240044	4253497	Intron
Os_TE_132314	LOC_Os07g08090	Chr7	4100866	4104456	Intron
Os_TE_131603	LOC_Os07g07560	Chr7	3773300	3779797	Intron
Os_TE_131402	LOC_Os07g07420	Chr7	3702287	3705030	Intron
Os_TE_131273	LOC_Os07g07310	Chr7	3645691	3656754	Intron
Os_TE_131268	LOC_Os07g07310	Chr7	3645691	3656754	Intron
Os_TE_131265	LOC_Os07g07310	Chr7	3645691	3656754	Intron
Os_TE_131172	LOC_Os07g07250	Chr7	3595696	3599707	Intron
Os_TE_130863	LOC_Os07g06980	Chr7	3435933	3444791	Intron
Os_TE_130788	LOC_Os07g06940	Chr7	3394839	3400179	Intron
Os_TE_130411	LOC_Os07g06610	Chr7	3207122	3214059	Intron
Os_TE_130407	LOC_Os07g06610	Chr7	3207122	3214059	Intron
[truncated: 2,324 more rows]
