# Supplementary material for: Extensively Current Activity of Transposable Elements in Natural Rice Accessions Revealed by Singleton Insertions
Source: Front Plant Sci. 2021 Sep 28;12:745526. doi: 10.3389/fpls.2021.745526 (PMC8505701; doi:10.3389/fpls.2021.745526)
Supplement: Supplementary Table 6 — The number of singletons in each rice accession and variety group. [file Table_6.XLSX]

## Sheet: By Accession
Supplementary Table 6.1 The number of singletons in each rice accession.
Accession	No. of Singletions
admix / IRIS_313-9445	141
admix / IRIS_313-10537	44
admix / CX402	35
admix / IRIS_313-11542	33
admix / IRIS_313-11360	26
admix / IRIS_313-10729	21
admix / IRIS_313-11125	15
admix / IRIS_313-10881	14
admix / IRIS_313-10883	13
admix / IRIS_313-11754	11
admix / IRIS_313-11295	11
admix / IRIS_313-9053	10
admix / IRIS_313-11766	10
admix / IRIS_313-7722	9
admix / IRIS_313-11591	8
admix / IRIS_313-11690	8
admix / IRIS_313-8911	7
admix / IRIS_313-10856	7
admix / IRIS_313-10896	7
admix / IRIS_313-11070	7
admix / CX400	7
admix / IRIS_313-10879	6
admix / IRIS_313-11616	5
admix / IRIS_313-12065	5
admix / IRIS_313-11415	5
admix / IRIS_313-12004	4
admix / IRIS_313-10864	4
admix / IRIS_313-11136	4
admix / IRIS_313-11297	4
admix / B173	4
admix / IRIS_313-9783	3
admix / IRIS_313-8382	3
admix / IRIS_313-7646	3
admix / IRIS_313-11956	3
admix / IRIS_313-10585	3
admix / IRIS_313-10980	3
admix / IRIS_313-11035	3
admix / IRIS_313-11066	3
admix / IRIS_313-11189	3
admix / IRIS_313-11417	3
admix / B086	3
admix / IRIS_313-9101	2
admix / IRIS_313-9506	2
admix / IRIS_313-9778	2
admix / IRIS_313-7933	2
admix / IRIS_313-10676	2
admix / IRIS_313-11243	2
admix / IRIS_313-11302	2
admix / CX29	2
admix / B141	2
admix / IRIS_313-9400	1
admix / IRIS_313-8302	1
admix / IRIS_313-8184	1
admix / IRIS_313-11432	1
admix / IRIS_313-11486	1
admix / IRIS_313-11598	1
admix / IRIS_313-10850	1
admix / IRIS_313-11012	1
admix / IRIS_313-11033	1
admix / B020	1
admix / CX112	1
admix / CX286	1
admix / CX365	1
aro / IRIS_313-11217	58
aro / IRIS_313-11293	31
aro / IRIS_313-11401	27
aro / IRIS_313-9170	24
aro / IRIS_313-11069	24
aro / IRIS_313-11068	21
aro / IRIS_313-12074	20
aro / IRIS_313-11062	19
aro / IRIS_313-11352	17
aro / IRIS_313-11564	16
aro / CX104	13
aro / CX110	13
aro / IRIS_313-9682	11
aro / IRIS_313-11825	11
aro / IRIS_313-11270	11
aro / IRIS_313-8712	10
aro / IRIS_313-10521	10
aro / IRIS_313-10851	10
aro / IRIS_313-9172	9
aro / CX143	9
aro / IRIS_313-11826	8
aro / IRIS_313-8747	6
aro / IRIS_313-12094	6
aro / IRIS_313-10933	6
aro / IRIS_313-11032	6
aro / IRIS_313-11451	5
aro / IRIS_313-11268	5
aro / IRIS_313-11350	5
aro / IRIS_313-8813	4
aro / IRIS_313-10670	4
aro / IRIS_313-11362	4
aro / IRIS_313-9083	3
aro / IRIS_313-11567	3
aro / IRIS_313-11626	3
aro / IRIS_313-10732	3
aro / IRIS_313-11218	3
aro / IRIS_313-11258	3
aro / IRIS_313-11259	3
aro / IRIS_313-11373	3
aro / CX59	3
aro / IRIS_313-8498	2
aro / IRIS_313-8765	2
aro / IRIS_313-11625	2
aro / IRIS_313-11627	2
aro / IRIS_313-11632	2
aro / IRIS_313-10868	2
aro / IRIS_313-9629	1
aro / IRIS_313-8326	1
aro / IRIS_313-8268	1
aro / IRIS_313-11630	1
aro / IRIS_313-11743	1
aro / IRIS_313-10926	1
aro / IRIS_313-11022	1
aro / IRIS_313-11289	1
aro / IRIS_313-11375	1
aro / CX65	1
Aus / IRIS_313-11413	82
Aus / IRIS_313-10718	44
Aus / IRIS_313-8321	39
Aus / IRIS_313-8283	34
Aus / IRIS_313-10882	31
Aus / IRIS_313-11482	28
Aus / IRIS_313-11216	26
Aus / IRIS_313-11277	26
Aus / IRIS_313-11737	24
Aus / IRIS_313-12055	23
Aus / IRIS_313-10930	23
Aus / IRIS_313-9449	22
Aus / IRIS_313-11476	20
Aus / IRIS_313-12139	19
Aus / IRIS_313-11017	19
Aus / IRIS_313-11477	18
Aus / IRIS_313-10876	17
Aus / IRIS_313-10987	16
Aus / IRIS_313-10979	15
Aus / IRIS_313-10736	14
Aus / IRIS_313-10854	14
Aus / IRIS_313-8252	13
Aus / IRIS_313-11595	13
Aus / IRIS_313-10737	13
Aus / IRIS_313-10891	13
Aus / IRIS_313-11324	13
Aus / IRIS_313-11455	12
Aus / IRIS_313-11603	12
Aus / IRIS_313-10852	12
Aus / IRIS_313-10871	12
Aus / IRIS_313-10894	12
Aus / IRIS_313-10981	12
Aus / IRIS_313-8410	11
Aus / IRIS_313-10020	11
Aus / IRIS_313-8641	11
Aus / IRIS_313-11604	11
Aus / IRIS_313-11617	11
Aus / IRIS_313-11191	11
Aus / IRIS_313-11291	11
Aus / IRIS_313-8822	10
Aus / IRIS_313-11620	10
Aus / IRIS_313-11056	10
Aus / IRIS_313-11058	10
Aus / IRIS_313-11169	10
Aus / IRIS_313-9137	9
Aus / IRIS_313-11452	9
Aus / IRIS_313-12183	9
Aus / IRIS_313-10603	9
Aus / IRIS_313-10623	9
Aus / IRIS_313-11027	9
Aus / IRIS_313-11067	9
Aus / B049	9
Aus / IRIS_313-8554	8
Aus / IRIS_313-9626	8
Aus / IRIS_313-8789	8
Aus / IRIS_313-9861	8
Aus / IRIS_313-11456	8
Aus / IRIS_313-11712	8
Aus / IRIS_313-10602	8
Aus / IRIS_313-9695	7
Aus / IRIS_313-10380	7
Aus / IRIS_313-11483	7
Aus / IRIS_313-11619	7
Aus / IRIS_313-11742	7
Aus / IRIS_313-11982	7
Aus / IRIS_313-10543	7
Aus / IRIS_313-10845	7
Aus / IRIS_313-10861	7
Aus / IRIS_313-11015	7
Aus / IRIS_313-11018	7
Aus / IRIS_313-11049	7
Aus / IRIS_313-11050	7
Aus / IRIS_313-11111	7
Aus / IRIS_313-11175	7
Aus / IRIS_313-9610	6
Aus / IRIS_313-9661	6
Aus / IRIS_313-8864	6
Aus / IRIS_313-9641	6
Aus / IRIS_313-8073	6
Aus / IRIS_313-11454	6
Aus / IRIS_313-11557	6
Aus / IRIS_313-11602	6
Aus / IRIS_313-11618	6
Aus / IRIS_313-12002	6
Aus / IRIS_313-10534	6
Aus / IRIS_313-10549	6
Aus / IRIS_313-10735	6
Aus / IRIS_313-10849	6
Aus / IRIS_313-10873	6
Aus / IRIS_313-11014	6
Aus / IRIS_313-11059	6
Aus / IRIS_313-11116	6
Aus / IRIS_313-11172	6
Aus / IRIS_313-11265	6
Aus / IRIS_313-11323	6
Aus / IRIS_313-11272	6
Aus / CX368	6
Aus / IRIS_313-8721	5
Aus / IRIS_313-8342	5
Aus / IRIS_313-11462	5
Aus / IRIS_313-11484	5
Aus / IRIS_313-11489	5
Aus / IRIS_313-11629	5
Aus / IRIS_313-10608	5
Aus / IRIS_313-10892	5
Aus / IRIS_313-10965	5
Aus / IRIS_313-11016	5
Aus / IRIS_313-11024	5
Aus / IRIS_313-11037	5
Aus / IRIS_313-11052	5
Aus / IRIS_313-11170	5
Aus / IRIS_313-11213	5
Aus / IRIS_313-9636	4
Aus / IRIS_313-8771	4
Aus / IRIS_313-10587	4
Aus / IRIS_313-10595	4
Aus / IRIS_313-10604	4
Aus / IRIS_313-11013	4
Aus / IRIS_313-11019	4
Aus / IRIS_313-11028	4
Aus / IRIS_313-11029	4
Aus / IRIS_313-11047	4
Aus / IRIS_313-11060	4
Aus / IRIS_313-11061	4
Aus / IRIS_313-11065	4
Aus / IRIS_313-11112	4
Aus / IRIS_313-11168	4
Aus / IRIS_313-11210	4
Aus / IRIS_313-11214	4
Aus / IRIS_313-11348	4
Aus / IRIS_313-15908	3
Aus / IRIS_313-9283	3
Aus / IRIS_313-10150	3
Aus / IRIS_313-11458	3
Aus / IRIS_313-11917	3
Aus / IRIS_313-10593	3
Aus / IRIS_313-10673	3
Aus / IRIS_313-10734	3
Aus / IRIS_313-10869	3
Aus / IRIS_313-10875	3
Aus / IRIS_313-10927	3
Aus / IRIS_313-10963	3
Aus / IRIS_313-11020	3
Aus / IRIS_313-11025	3
Aus / IRIS_313-11031	3
Aus / IRIS_313-11053	3
Aus / IRIS_313-11055	3
Aus / IRIS_313-11154	3
Aus / IRIS_313-11173	3
Aus / IRIS_313-11274	3
Aus / IRIS_313-11371	3
Aus / CX227	3
Aus / IRIS_313-8390	2
Aus / IRIS_313-8963	2
Aus / IRIS_313-9368	2
Aus / IRIS_313-11492	2
Aus / IRIS_313-11809	2
Aus / IRIS_313-10606	2
Aus / IRIS_313-10878	2
Aus / IRIS_313-10976	2
Aus / IRIS_313-11034	2
Aus / IRIS_313-11036	2
Aus / IRIS_313-11048	2
Aus / IRIS_313-11063	2
Aus / IRIS_313-11064	2
Aus / IRIS_313-11123	2
Aus / IRIS_313-11124	2
Aus / IRIS_313-11171	2
Aus / IRIS_313-11232	2
Aus / IRIS_313-11353	2
Aus / IRIS_313-8655	1
Aus / IRIS_313-9963	1
Aus / IRIS_313-11963	1
Aus / IRIS_313-12141	1
Aus / IRIS_313-10545	1
Aus / IRIS_313-10592	1
Aus / IRIS_313-10877	1
Aus / IRIS_313-10925	1
Aus / IRIS_313-10964	1
Aus / IRIS_313-10969	1
Aus / IRIS_313-11166	1
ind1 / B252	48
ind1 / B150	39
ind1 / CX265	34
ind1 / IRIS_313-10353	31
ind1 / IRIS_313-15899	25
ind1 / IRIS_313-11251	25
ind1 / IRIS_313-11934	19
ind1 / IRIS_313-9922	16
ind1 / IRIS_313-15906	13
ind1 / IRIS_313-10753	13
ind1 / IRIS_313-15902	12
ind1 / B213	11
ind1 / IRIS_313-9727	10
ind1 / IRIS_313-11856	9
ind1 / CX93	9
ind1 / IRIS_313-9925	8
ind1 / CX288	8
ind1 / IRIS_313-15901	7
ind1 / IRIS_313-10178	7
ind1 / IRIS_313-10392	7
ind1 / IRIS_313-11955	7
ind1 / IRIS_313-7808	6
ind1 / IRIS_313-11953	6
ind1 / CX357	6
ind1 / B224	6
ind1 / IRIS_313-8514	5
ind1 / IRIS_313-9723	5
ind1 / IRIS_313-11579	5
ind1 / IRIS_313-11852	5
ind1 / IRIS_313-11911	5
ind1 / B081	5
ind1 / IRIS_313-9469	4
ind1 / IRIS_313-9566	4
ind1 / IRIS_313-10366	4
ind1 / IRIS_313-10371	4
ind1 / IRIS_313-10298	4
ind1 / IRIS_313-11853	4
ind1 / IRIS_313-11871	4
ind1 / IRIS_313-11950	4
ind1 / IRIS_313-10450	4
ind1 / CX218	4
ind1 / CX348	4
ind1 / IRIS_313-15897	3
ind1 / IRIS_313-10224	3
ind1 / IRIS_313-8454	3
ind1 / IRIS_313-9372	3
ind1 / IRIS_313-10234	3
ind1 / IRIS_313-11854	3
ind1 / IRIS_313-11857	3
ind1 / IRIS_313-11868	3
ind1 / IRIS_313-11870	3
ind1 / IRIS_313-11878	3
ind1 / IRIS_313-11979	3
ind1 / IRIS_313-12012	3
ind1 / IRIS_313-10484	3
ind1 / CX249	3
ind1 / CX305	3
ind1 / CX76	3
ind1 / CX85	3
ind1 / B222	3
ind1 / IRIS_313-15896	2
ind1 / IRIS_313-9204	2
ind1 / IRIS_313-9227	2
ind1 / IRIS_313-9324	2
ind1 / IRIS_313-9605	2
ind1 / IRIS_313-10000	2
ind1 / IRIS_313-10129	2
ind1 / IRIS_313-10361	2
ind1 / IRIS_313-11538	2
ind1 / IRIS_313-11624	2
ind1 / IRIS_313-11665	2
ind1 / IRIS_313-11745	2
ind1 / IRIS_313-11807	2
ind1 / IRIS_313-11796	2
ind1 / IRIS_313-11862	2
ind1 / IRIS_313-11948	2
ind1 / IRIS_313-11951	2
ind1 / IRIS_313-11952	2
ind1 / IRIS_313-12009	2
ind1 / IRIS_313-12010	2
ind1 / B032	2
ind1 / B093	2
ind1 / CX102	2
ind1 / CX278	2
ind1 / CX358	2
ind1 / CX360	2
ind1 / CX399	2
ind1 / CX5	2
ind1 / CX91	2
ind1 / B147	2
ind1 / CX207	2
ind1 / CX55	2
ind1 / B024	2
ind1 / B216	2
ind1 / CX88	2
ind1 / B244	2
ind1 / B255	2
ind1 / IRIS_313-8380	1
ind1 / IRIS_313-8392	1
ind1 / IRIS_313-8621	1
ind1 / IRIS_313-8859	1
ind1 / IRIS_313-8940	1
ind1 / IRIS_313-9482	1
ind1 / IRIS_313-9706	1
ind1 / IRIS_313-9917	1
ind1 / IRIS_313-10167	1
ind1 / IRIS_313-10189	1
ind1 / IRIS_313-10190	1
ind1 / IRIS_313-10191	1
ind1 / IRIS_313-10237	1
ind1 / IRIS_313-10238	1
ind1 / IRIS_313-10247	1
ind1 / IRIS_313-10294	1
ind1 / IRIS_313-10385	1
ind1 / IRIS_313-7807	1
ind1 / IRIS_313-7636	1
ind1 / IRIS_313-7685	1
ind1 / IRIS_313-7815	1
ind1 / IRIS_313-7820	1
ind1 / IRIS_313-11513	1
ind1 / IRIS_313-11568	1
ind1 / IRIS_313-11570	1
ind1 / IRIS_313-11730	1
ind1 / IRIS_313-11804	1
ind1 / IRIS_313-11805	1
ind1 / IRIS_313-11855	1
ind1 / IRIS_313-11863	1
ind1 / IRIS_313-11867	1
ind1 / IRIS_313-11799	1
ind1 / IRIS_313-11872	1
ind1 / IRIS_313-11882	1
ind1 / IRIS_313-11886	1
ind1 / IRIS_313-11944	1
ind1 / IRIS_313-11949	1
ind1 / IRIS_313-11954	1
ind1 / IRIS_313-11968	1
ind1 / IRIS_313-12033	1
ind1 / IRIS_313-12236	1
ind1 / IRIS_313-10449	1
ind1 / IRIS_313-10452	1
ind1 / IRIS_313-10502	1
ind1 / IRIS_313-10731	1
ind1 / IRIS_313-11247	1
ind1 / B195	1
ind1 / CX101	1
ind1 / CX118	1
ind1 / CX134	1
ind1 / CX19	1
ind1 / CX2	1
ind1 / CX206	1
ind1 / CX225	1
ind1 / CX226	1
ind1 / CX314	1
ind1 / CX340	1
ind1 / CX349	1
ind1 / CX361	1
ind1 / CX542	1
ind1 / CX79	1
ind1 / CX96	1
ind1 / CX10	1
ind1 / CX123	1
ind1 / CX378	1
ind1 / B163	1
ind1 / B009	1
ind1 / B198	1
ind1 / CX270	1
ind2 / IRIS_313-10026	35
ind2 / IRIS_313-9148	31
ind2 / IRIS_313-10977	31
ind2 / IRIS_313-9740	29
ind2 / IRIS_313-11644	26
ind2 / IRIS_313-8622	20
ind2 / IRIS_313-11645	20
ind2 / CX98	20
ind2 / IRIS_313-7651	18
ind2 / IRIS_313-10114	17
ind2 / IRIS_313-8568	16
ind2 / IRIS_313-9403	16
ind2 / IRIS_313-11487	16
ind2 / IRIS_313-8703	15
ind2 / IRIS_313-8739	15
ind2 / IRIS_313-11300	15
ind2 / IRIS_313-8924	14
ind2 / IRIS_313-11448	14
ind2 / IRIS_313-11772	14
ind2 / IRIS_313-10978	14
ind2 / IRIS_313-10102	13
ind2 / IRIS_313-8988	13
ind2 / IRIS_313-9067	13
ind2 / IRIS_313-9557	12
ind2 / IRIS_313-7758	12
ind2 / IRIS_313-11600	12
ind2 / IRIS_313-11738	12
ind2 / IRIS_313-10833	12
ind2 / IRIS_313-9388	11
ind2 / IRIS_313-10542	11
ind2 / IRIS_313-10574	11
ind2 / IRIS_313-11209	11
ind2 / IRIS_313-11408	11
ind2 / IRIS_313-11641	10
ind2 / IRIS_313-10519	10
ind2 / IRIS_313-10863	10
ind2 / CX99	10
ind2 / IRIS_313-8559	9
ind2 / IRIS_313-8850	9
ind2 / IRIS_313-9156	9
ind2 / IRIS_313-8727	9
ind2 / IRIS_313-11505	9
ind2 / IRIS_313-11789	9
ind2 / IRIS_313-11821	9
ind2 / IRIS_313-10667	9
ind2 / IRIS_313-10974	9
ind2 / IRIS_313-10985	9
ind2 / IRIS_313-8733	8
ind2 / IRIS_313-7720	8
ind2 / IRIS_313-11597	8
ind2 / IRIS_313-10536	8
ind2 / IRIS_313-10835	8
ind2 / IRIS_313-11041	8
ind2 / IRIS_313-11203	8
ind2 / IRIS_313-11241	8
ind2 / IRIS_313-11363	8
ind2 / IRIS_313-11411	8
ind2 / IRIS_313-9516	7
ind2 / IRIS_313-8757	7
ind2 / IRIS_313-9617	7
ind2 / IRIS_313-7650	7
ind2 / IRIS_313-11491	7
ind2 / IRIS_313-11606	7
ind2 / IRIS_313-11648	7
ind2 / IRIS_313-11827	7
ind2 / IRIS_313-12013	7
ind2 / IRIS_313-10982	7
ind2 / IRIS_313-11207	7
ind2 / IRIS_313-11211	7
ind2 / B052	7
ind2 / IRIS_313-8920	6
ind2 / IRIS_313-11446	6
ind2 / IRIS_313-11565	6
ind2 / IRIS_313-11823	6
ind2 / IRIS_313-11919	6
ind2 / IRIS_313-11945	6
ind2 / IRIS_313-12284	6
ind2 / IRIS_313-10544	6
ind2 / IRIS_313-10526	6
ind2 / IRIS_313-10610	6
ind2 / IRIS_313-10664	6
ind2 / IRIS_313-10847	6
ind2 / IRIS_313-10986	6
ind2 / IRIS_313-11205	6
ind2 / IRIS_313-11361	6
ind2 / IRIS_313-11420	6
ind2 / IRIS_313-9187	5
ind2 / IRIS_313-8647	5
ind2 / IRIS_313-9072	5
ind2 / IRIS_313-9547	5
ind2 / IRIS_313-9611	5
ind2 / IRIS_313-9049	5
ind2 / IRIS_313-7736	5
ind2 / IRIS_313-11461	5
ind2 / IRIS_313-11561	5
ind2 / IRIS_313-11964	5
ind2 / IRIS_313-12082	5
ind2 / IRIS_313-12083	5
ind2 / IRIS_313-12118	5
ind2 / IRIS_313-10661	5
ind2 / IRIS_313-10929	5
ind2 / IRIS_313-11225	5
ind2 / IRIS_313-11372	5
ind2 / IRIS_313-9606	4
ind2 / IRIS_313-8303	4
ind2 / IRIS_313-9258	4
ind2 / IRIS_313-9384	4
ind2 / IRIS_313-9862	4
ind2 / IRIS_313-8530	4
ind2 / IRIS_313-11460	4
ind2 / IRIS_313-11640	4
ind2 / IRIS_313-11642	4
ind2 / IRIS_313-10836	4
ind2 / IRIS_313-10972	4
ind2 / IRIS_313-11120	4
ind2 / IRIS_313-11167	4
ind2 / IRIS_313-11284	4
ind2 / IRIS_313-11301	4
ind2 / IRIS_313-11310	4
ind2 / IRIS_313-11271	4
ind2 / IRIS_313-11335	4
ind2 / B031	4
ind2 / CX130	4
ind2 / CX155	4
ind2 / IRIS_313-8349	3
ind2 / IRIS_313-8631	3
ind2 / IRIS_313-8704	3
ind2 / IRIS_313-8731	3
ind2 / IRIS_313-8754	3
ind2 / IRIS_313-8796	3
ind2 / IRIS_313-8957	3
ind2 / IRIS_313-9347	3
ind2 / IRIS_313-9391	3
ind2 / IRIS_313-11500	3
ind2 / IRIS_313-11563	3
ind2 / IRIS_313-11607	3
ind2 / IRIS_313-11650	3
ind2 / IRIS_313-11741	3
ind2 / IRIS_313-11761	3
ind2 / IRIS_313-11828	3
ind2 / IRIS_313-11916	3
ind2 / IRIS_313-12015	3
ind2 / IRIS_313-10662	3
ind2 / IRIS_313-10668	3
ind2 / IRIS_313-10717	3
ind2 / IRIS_313-10719	3
ind2 / IRIS_313-10855	3
ind2 / IRIS_313-10971	3
ind2 / IRIS_313-10973	3
ind2 / IRIS_313-10975	3
ind2 / IRIS_313-10984	3
ind2 / IRIS_313-11110	3
ind2 / IRIS_313-11208	3
ind2 / IRIS_313-11267	3
ind2 / IRIS_313-11367	3
ind2 / IRIS_313-11368	3
ind2 / IRIS_313-11416	3
ind2 / B012	3
ind2 / IRIS_313-8244	2
ind2 / IRIS_313-8660	2
ind2 / IRIS_313-9492	2
ind2 / IRIS_313-8632	2
ind2 / IRIS_313-8717	2
ind2 / IRIS_313-8844	2
ind2 / IRIS_313-9121	2
ind2 / IRIS_313-9262	2
ind2 / IRIS_313-9427	2
ind2 / IRIS_313-9433	2
ind2 / IRIS_313-9795	2
ind2 / IRIS_313-8683	2
ind2 / IRIS_313-9935	2
ind2 / IRIS_313-7799	2
ind2 / IRIS_313-7728	2
ind2 / IRIS_313-11445	2
ind2 / IRIS_313-11449	2
ind2 / IRIS_313-11478	2
ind2 / IRIS_313-11497	2
ind2 / IRIS_313-11646	2
ind2 / IRIS_313-11647	2
ind2 / IRIS_313-11657	2
ind2 / IRIS_313-11663	2
ind2 / IRIS_313-11671	2
ind2 / IRIS_313-11760	2
ind2 / IRIS_313-11811	2
ind2 / IRIS_313-11794	2
ind2 / IRIS_313-11822	2
ind2 / IRIS_313-11824	2
ind2 / IRIS_313-12278	2
ind2 / IRIS_313-10527	2
ind2 / IRIS_313-10628	2
ind2 / IRIS_313-10715	2
ind2 / IRIS_313-10885	2
ind2 / IRIS_313-10983	2
ind2 / IRIS_313-11113	2
ind2 / IRIS_313-11115	2
ind2 / IRIS_313-11212	2
ind2 / IRIS_313-11229	2
ind2 / IRIS_313-11292	2
ind2 / IRIS_313-11305	2
ind2 / IRIS_313-11308	2
ind2 / IRIS_313-11321	2
ind2 / IRIS_313-11339	2
ind2 / IRIS_313-11358	2
ind2 / IRIS_313-11400	2
ind2 / IRIS_313-11409	2
ind2 / IRIS_313-11421	2
ind2 / CX153	2
ind2 / IRIS_313-9817	1
ind2 / IRIS_313-10030	1
ind2 / IRIS_313-8450	1
ind2 / IRIS_313-8509	1
ind2 / IRIS_313-8614	1
ind2 / IRIS_313-8900	1
ind2 / IRIS_313-8925	1
ind2 / IRIS_313-8968	1
ind2 / IRIS_313-9139	1
ind2 / IRIS_313-9259	1
ind2 / IRIS_313-9287	1
ind2 / IRIS_313-9551	1
ind2 / IRIS_313-9832	1
ind2 / IRIS_313-10010	1
ind2 / IRIS_313-10035	1
ind2 / IRIS_313-8305	1
ind2 / IRIS_313-8922	1
ind2 / IRIS_313-9360	1
ind2 / IRIS_313-7725	1
ind2 / IRIS_313-11453	1
ind2 / IRIS_313-11599	1
ind2 / IRIS_313-11638	1
ind2 / IRIS_313-11791	1
ind2 / IRIS_313-11793	1
ind2 / IRIS_313-11914	1
ind2 / IRIS_313-11920	1
ind2 / IRIS_313-11932	1
ind2 / IRIS_313-11969	1
ind2 / IRIS_313-10476	1
ind2 / IRIS_313-10547	1
ind2 / IRIS_313-10576	1
ind2 / IRIS_313-10674	1
ind2 / IRIS_313-10716	1
ind2 / IRIS_313-10880	1
ind2 / IRIS_313-10989	1
ind2 / IRIS_313-11114	1
ind2 / IRIS_313-11147	1
ind2 / IRIS_313-11204	1
ind2 / IRIS_313-11219	1
ind2 / IRIS_313-11221	1
ind2 / IRIS_313-11228	1
ind2 / IRIS_313-11231	1
ind2 / IRIS_313-11235	1
ind2 / IRIS_313-11307	1
ind2 / IRIS_313-11349	1
ind2 / IRIS_313-11359	1
ind2 / IRIS_313-11364	1
ind2 / IRIS_313-11369	1
ind2 / IRIS_313-11399	1
ind2 / IRIS_313-11404	1
ind2 / IRIS_313-11407	1
ind2 / CX160	1
ind2 / B087	1
ind3 / B227	55
ind3 / IRIS_313-11716	48
ind3 / IRIS_313-10614	45
ind3 / IRIS_313-11551	33
ind3 / IRIS_313-11384	33
ind3 / B133	32
ind3 / IRIS_313-8341	29
ind3 / IRIS_313-10748	27
ind3 / IRIS_313-11893	24
ind3 / B007	24
ind3 / B107	23
ind3 / IRIS_313-8956	20
ind3 / IRIS_313-8985	20
ind3 / IRIS_313-12146	20
ind3 / IRIS_313-11728	18
ind3 / IRIS_313-11704	18
ind3 / IRIS_313-9317	17
ind3 / IRIS_313-11681	17
ind3 / IRIS_313-9429	16
ind3 / IRIS_313-11485	16
ind3 / B184	16
ind3 / IRIS_313-11849	15
ind3 / IRIS_313-10913	15
ind3 / B006	15
ind3 / IRIS_313-9590	14
ind3 / IRIS_313-10905	14
ind3 / IRIS_313-10915	14
ind3 / IRIS_313-8405	13
ind3 / IRIS_313-9131	13
ind3 / IRIS_313-11757	13
ind3 / IRIS_313-11935	13
ind3 / IRIS_313-12042	13
ind3 / IRIS_313-10755	13
ind3 / IRIS_313-11096	13
ind3 / IRIS_313-9097	12
ind3 / IRIS_313-11707	12
ind3 / IRIS_313-12142	12
ind3 / IRIS_313-10751	12
ind3 / IRIS_313-11383	12
ind3 / B082	12
ind3 / IRIS_313-12101	11
ind3 / IRIS_313-11344	11
ind3 / IRIS_313-8409	10
ind3 / IRIS_313-11431	10
ind3 / IRIS_313-12096	10
ind3 / IRIS_313-12109	10
ind3 / IRIS_313-12185	10
ind3 / IRIS_313-10819	10
ind3 / IRIS_313-11387	10
ind3 / IRIS_313-9637	9
ind3 / IRIS_313-10239	9
ind3 / IRIS_313-11927	9
ind3 / IRIS_313-11958	9
ind3 / IRIS_313-12121	9
ind3 / IRIS_313-10556	9
ind3 / IRIS_313-10906	9
ind3 / IRIS_313-9197	8
ind3 / IRIS_313-9198	8
ind3 / IRIS_313-8567	8
ind3 / IRIS_313-8785	8
ind3 / IRIS_313-11594	8
ind3 / IRIS_313-11894	8
ind3 / IRIS_313-11989	8
ind3 / IRIS_313-12147	8
ind3 / IRIS_313-10555	8
ind3 / IRIS_313-10750	8
ind3 / IRIS_313-10944	8
ind3 / IRIS_313-11085	8
ind3 / IRIS_313-11330	8
ind3 / IRIS_313-11343	8
ind3 / IRIS_313-11347	8
ind3 / B129	8
ind3 / IRIS_313-8948	7
ind3 / IRIS_313-11472	7
ind3 / IRIS_313-11572	7
ind3 / IRIS_313-11683	7
ind3 / IRIS_313-11895	7
ind3 / IRIS_313-11967	7
ind3 / IRIS_313-12007	7
ind3 / IRIS_313-10681	7
ind3 / IRIS_313-11254	7
ind3 / CX61	7
ind3 / IRIS_313-9281	6
ind3 / IRIS_313-8833	6
ind3 / IRIS_313-11493	6
ind3 / IRIS_313-11676	6
ind3 / IRIS_313-11947	6
ind3 / IRIS_313-12037	6
ind3 / IRIS_313-12246	6
ind3 / IRIS_313-10688	6
ind3 / IRIS_313-10792	6
ind3 / IRIS_313-10810	6
ind3 / IRIS_313-10942	6
ind3 / IRIS_313-11090	6
ind3 / IRIS_313-11119	6
ind3 / B044	6
ind3 / IRIS_313-9882	5
ind3 / IRIS_313-8895	5
ind3 / IRIS_313-9182	5
ind3 / IRIS_313-10221	5
ind3 / IRIS_313-11463	5
ind3 / IRIS_313-11577	5
ind3 / IRIS_313-11580	5
ind3 / IRIS_313-11615	5
ind3 / IRIS_313-11685	5
ind3 / IRIS_313-11687	5
ind3 / IRIS_313-11724	5
ind3 / IRIS_313-11842	5
ind3 / IRIS_313-11844	5
ind3 / IRIS_313-11902	5
ind3 / IRIS_313-11939	5
ind3 / IRIS_313-11997	5
ind3 / IRIS_313-12011	5
ind3 / IRIS_313-12041	5
ind3 / IRIS_313-12058	5
ind3 / IRIS_313-12097	5
ind3 / IRIS_313-12078	5
ind3 / IRIS_313-12210	5
ind3 / IRIS_313-12221	5
ind3 / IRIS_313-12296	5
ind3 / IRIS_313-10903	5
ind3 / IRIS_313-10938	5
ind3 / IRIS_313-10966	5
ind3 / IRIS_313-11074	5
ind3 / IRIS_313-10995	5
ind3 / IRIS_313-11206	5
ind3 / IRIS_313-11180	5
ind3 / IRIS_313-11331	5
ind3 / IRIS_313-11341	5
ind3 / CX107	5
ind3 / IRIS_313-9575	4
ind3 / IRIS_313-8744	4
ind3 / IRIS_313-9209	4
ind3 / IRIS_313-9567	4
ind3 / IRIS_313-10109	4
ind3 / IRIS_313-8493	4
ind3 / IRIS_313-8643	4
ind3 / IRIS_313-9054	4
ind3 / IRIS_313-11534	4
ind3 / IRIS_313-11547	4
ind3 / IRIS_313-11608	4
ind3 / IRIS_313-11694	4
ind3 / IRIS_313-11896	4
ind3 / IRIS_313-11905	4
ind3 / IRIS_313-11925	4
ind3 / IRIS_313-11996	4
ind3 / IRIS_313-11999	4
ind3 / IRIS_313-12027	4
ind3 / IRIS_313-12057	4
ind3 / IRIS_313-12143	4
ind3 / IRIS_313-12225	4
ind3 / IRIS_313-12247	4
ind3 / IRIS_313-12251	4
ind3 / IRIS_313-10441	4
ind3 / IRIS_313-10511	4
ind3 / IRIS_313-10517	4
ind3 / IRIS_313-10778	4
ind3 / IRIS_313-10842	4
ind3 / IRIS_313-10910	4
ind3 / IRIS_313-10911	4
ind3 / IRIS_313-10898	4
ind3 / IRIS_313-10947	4
ind3 / IRIS_313-11006	4
ind3 / IRIS_313-11011	4
ind3 / IRIS_313-11043	4
ind3 / IRIS_313-11095	4
ind3 / IRIS_313-11118	4
ind3 / IRIS_313-11142	4
ind3 / IRIS_313-11193	4
ind3 / B021	4
ind3 / CX64	4
ind3 / B135	4
ind3 / IRIS_313-8536	3
ind3 / IRIS_313-9006	3
ind3 / IRIS_313-9320	3
ind3 / IRIS_313-10147	3
ind3 / IRIS_313-8699	3
ind3 / IRIS_313-8723	3
ind3 / IRIS_313-8702	3
ind3 / IRIS_313-8713	3
ind3 / IRIS_313-8725	3
ind3 / IRIS_313-8870	3
ind3 / IRIS_313-9288	3
ind3 / IRIS_313-7778	3
ind3 / IRIS_313-11609	3
ind3 / IRIS_313-11674	3
ind3 / IRIS_313-11682	3
ind3 / IRIS_313-11688	3
ind3 / IRIS_313-11693	3
ind3 / IRIS_313-11710	3
ind3 / IRIS_313-11711	3
ind3 / IRIS_313-11744	3
ind3 / IRIS_313-11786	3
ind3 / IRIS_313-11833	3
ind3 / IRIS_313-11899	3
ind3 / IRIS_313-11901	3
ind3 / IRIS_313-11904	3
ind3 / IRIS_313-11962	3
ind3 / IRIS_313-11998	3
ind3 / IRIS_313-12000	3
ind3 / IRIS_313-12038	3
ind3 / IRIS_313-12043	3
ind3 / IRIS_313-12044	3
ind3 / IRIS_313-12046	3
ind3 / IRIS_313-12102	3
ind3 / IRIS_313-12151	3
ind3 / IRIS_313-12188	3
ind3 / IRIS_313-12220	3
ind3 / IRIS_313-12222	3
ind3 / IRIS_313-12231	3
ind3 / IRIS_313-12249	3
ind3 / IRIS_313-12260	3
ind3 / IRIS_313-12286	3
ind3 / IRIS_313-10520	3
ind3 / IRIS_313-10648	3
ind3 / IRIS_313-10654	3
ind3 / IRIS_313-10742	3
ind3 / IRIS_313-10768	3
ind3 / IRIS_313-10786	3
ind3 / IRIS_313-10804	3
ind3 / IRIS_313-10807	3
ind3 / IRIS_313-10912	3
ind3 / IRIS_313-10897	3
ind3 / IRIS_313-10951	3
ind3 / IRIS_313-11000	3
ind3 / IRIS_313-11089	3
ind3 / IRIS_313-11126	3
ind3 / IRIS_313-11134	3
ind3 / IRIS_313-11138	3
ind3 / IRIS_313-11196	3
ind3 / IRIS_313-11317	3
ind3 / IRIS_313-11334	3
ind3 / IRIS_313-11377	3
ind3 / IRIS_313-11398	3
ind3 / CX141	3
ind3 / CX23	3
ind3 / B105	3
ind3 / B246	3
ind3 / IRIS_313-9314	2
ind3 / IRIS_313-8368	2
ind3 / IRIS_313-8674	2
ind3 / IRIS_313-8880	2
ind3 / IRIS_313-8889	2
ind3 / IRIS_313-8996	2
ind3 / IRIS_313-9184	2
ind3 / IRIS_313-9210	2
ind3 / IRIS_313-9286	2
ind3 / IRIS_313-9898	2
ind3 / IRIS_313-9989	2
ind3 / IRIS_313-10177	2
ind3 / IRIS_313-10226	2
ind3 / IRIS_313-9243	2
ind3 / IRIS_313-9342	2
ind3 / IRIS_313-8407	2
ind3 / IRIS_313-8457	2
ind3 / IRIS_313-8751	2
ind3 / IRIS_313-8793	2
ind3 / IRIS_313-8831	2
ind3 / IRIS_313-8978	2
ind3 / IRIS_313-9102	2
ind3 / IRIS_313-9188	2
ind3 / IRIS_313-7681	2
ind3 / IRIS_313-11508	2
ind3 / IRIS_313-11556	2
ind3 / IRIS_313-11573	2
ind3 / IRIS_313-11678	2
ind3 / IRIS_313-11695	2
ind3 / IRIS_313-11709	2
ind3 / IRIS_313-11735	2
ind3 / IRIS_313-11748	2
ind3 / IRIS_313-11835	2
ind3 / IRIS_313-11839	2
ind3 / IRIS_313-11898	2
ind3 / IRIS_313-11910	2
ind3 / IRIS_313-11921	2
ind3 / IRIS_313-11936	2
ind3 / IRIS_313-12040	2
ind3 / IRIS_313-12259	2
ind3 / IRIS_313-12275	2
ind3 / IRIS_313-12261	2
ind3 / IRIS_313-10448	2
ind3 / IRIS_313-10554	2
ind3 / IRIS_313-10557	2
ind3 / IRIS_313-10659	2
ind3 / IRIS_313-10666	2
ind3 / IRIS_313-10680	2
ind3 / IRIS_313-10692	2
ind3 / IRIS_313-10749	2
ind3 / IRIS_313-10760	2
ind3 / IRIS_313-10762	2
ind3 / IRIS_313-10821	2
ind3 / IRIS_313-10824	2
ind3 / IRIS_313-10904	2
ind3 / IRIS_313-10940	2
ind3 / IRIS_313-10997	2
ind3 / IRIS_313-10998	2
ind3 / IRIS_313-11133	2
ind3 / IRIS_313-11145	2
ind3 / IRIS_313-11194	2
ind3 / IRIS_313-11342	2
ind3 / IRIS_313-11389	2
ind3 / B265	2
ind3 / B207	2
ind3 / IRIS_313-9555	1
ind3 / IRIS_313-8383	1
ind3 / IRIS_313-8743	1
ind3 / IRIS_313-8292	1
ind3 / IRIS_313-10399	1
ind3 / IRIS_313-8474	1
ind3 / IRIS_313-8586	1
ind3 / IRIS_313-8679	1
ind3 / IRIS_313-8812	1
ind3 / IRIS_313-8932	1
ind3 / IRIS_313-9697	1
ind3 / IRIS_313-10103	1
ind3 / IRIS_313-8492	1
ind3 / IRIS_313-9273	1
ind3 / IRIS_313-8291	1
ind3 / IRIS_313-8466	1
ind3 / IRIS_313-8591	1
ind3 / IRIS_313-8608	1
ind3 / IRIS_313-8767	1
ind3 / IRIS_313-8781	1
ind3 / IRIS_313-9005	1
ind3 / IRIS_313-9098	1
ind3 / IRIS_313-9117	1
ind3 / IRIS_313-9694	1
ind3 / IRIS_313-7696	1
ind3 / IRIS_313-7769	1
ind3 / IRIS_313-11512	1
ind3 / IRIS_313-11635	1
ind3 / IRIS_313-11680	1
ind3 / IRIS_313-11708	1
ind3 / IRIS_313-11721	1
ind3 / IRIS_313-11726	1
ind3 / IRIS_313-11764	1
ind3 / IRIS_313-11705	1
ind3 / IRIS_313-11706	1
ind3 / IRIS_313-11810	1
ind3 / IRIS_313-11814	1
ind3 / IRIS_313-11830	1
ind3 / IRIS_313-11838	1
ind3 / IRIS_313-11840	1
ind3 / IRIS_313-11843	1
ind3 / IRIS_313-11959	1
ind3 / IRIS_313-11992	1
ind3 / IRIS_313-12005	1
ind3 / IRIS_313-12036	1
ind3 / IRIS_313-12039	1
ind3 / IRIS_313-12047	1
ind3 / IRIS_313-12048	1
ind3 / IRIS_313-11985	1
ind3 / IRIS_313-12049	1
ind3 / IRIS_313-12127	1
ind3 / IRIS_313-12130	1
ind3 / IRIS_313-12131	1
ind3 / IRIS_313-12079	1
ind3 / IRIS_313-12194	1
ind3 / IRIS_313-12224	1
ind3 / IRIS_313-12229	1
ind3 / IRIS_313-12240	1
ind3 / IRIS_313-12303	1
ind3 / IRIS_313-12263	1
ind3 / IRIS_313-12334	1
ind3 / IRIS_313-10524	1
ind3 / IRIS_313-10525	1
ind3 / IRIS_313-10651	1
ind3 / IRIS_313-10655	1
ind3 / IRIS_313-10683	1
ind3 / IRIS_313-10695	1
ind3 / IRIS_313-10700	1
ind3 / IRIS_313-10702	1
ind3 / IRIS_313-10726	1
ind3 / IRIS_313-10777	1
ind3 / IRIS_313-10779	1
ind3 / IRIS_313-10791	1
ind3 / IRIS_313-10812	1
ind3 / IRIS_313-10822	1
ind3 / IRIS_313-10823	1
ind3 / IRIS_313-10806	1
ind3 / IRIS_313-10907	1
ind3 / IRIS_313-10909	1
ind3 / IRIS_313-10934	1
ind3 / IRIS_313-10935	1
ind3 / IRIS_313-10937	1
ind3 / IRIS_313-10900	1
ind3 / IRIS_313-11010	1
ind3 / IRIS_313-10990	1
ind3 / IRIS_313-11071	1
ind3 / IRIS_313-11076	1
ind3 / IRIS_313-11080	1
ind3 / IRIS_313-11097	1
ind3 / IRIS_313-11084	1
ind3 / IRIS_313-11086	1
ind3 / IRIS_313-11151	1
ind3 / IRIS_313-11236	1
ind3 / IRIS_313-11181	1
ind3 / IRIS_313-11312	1
ind3 / IRIS_313-11315	1
ind3 / IRIS_313-11316	1
ind3 / IRIS_313-11320	1
ind3 / IRIS_313-11345	1
ind3 / IRIS_313-11381	1
ind3 / IRIS_313-11392	1
ind3 / IRIS_313-11393	1
ind3 / CX158	1
ind3 / B113	1
ind3 / B076	1
indx / CX157	35
indx / IRIS_313-12300	33
indx / IRIS_313-12297	26
indx / IRIS_313-12052	21
indx / IRIS_313-11199	18
indx / IRIS_313-11263	18
indx / IRIS_313-10007	16
indx / IRIS_313-11382	16
indx / IRIS_313-9285	15
indx / IRIS_313-11252	15
indx / IRIS_313-8324	14
indx / IRIS_313-12329	14
indx / B090	14
indx / CX401	14
indx / IRIS_313-10859	11
indx / IRIS_313-11521	10
indx / IRIS_313-9572	9
indx / IRIS_313-11977	9
indx / IRIS_313-11137	9
indx / IRIS_313-11143	9
indx / IRIS_313-11255	9
indx / IRIS_313-11816	8
indx / IRIS_313-11042	8
indx / IRIS_313-11131	8
indx / IRIS_313-8332	7
indx / IRIS_313-8987	7
indx / IRIS_313-11876	7
indx / IRIS_313-11394	7
indx / IRIS_313-11414	7
indx / B203	7
indx / IRIS_313-9484	6
indx / IRIS_313-12050	6
indx / IRIS_313-12207	6
indx / IRIS_313-11410	6
indx / CX115	6
indx / IRIS_313-9108	5
indx / IRIS_313-10403	5
indx / IRIS_313-10168	5
indx / IRIS_313-11549	5
indx / IRIS_313-11889	5
indx / IRIS_313-12190	5
indx / IRIS_313-12291	5
indx / IRIS_313-11139	5
indx / IRIS_313-11283	5
indx / IRIS_313-11303	5
indx / B106	5
indx / IRIS_313-9313	4
indx / IRIS_313-9841	4
indx / IRIS_313-10048	4
indx / IRIS_313-10050	4
indx / IRIS_313-11546	4
indx / IRIS_313-11548	4
indx / IRIS_313-11767	4
indx / IRIS_313-10503	4
indx / IRIS_313-10523	4
indx / IRIS_313-10609	4
indx / IRIS_313-10675	4
indx / IRIS_313-11040	4
indx / IRIS_313-11141	4
indx / IRIS_313-11266	4
indx / IRIS_313-11275	4
indx / IRIS_313-11306	4
indx / CX103	4
indx / B219	4
indx / IRIS_313-9969	3
indx / IRIS_313-10359	3
indx / IRIS_313-8603	3
indx / IRIS_313-8657	3
indx / IRIS_313-9091	3
indx / IRIS_313-9685	3
indx / IRIS_313-7690	3
indx / IRIS_313-11442	3
indx / IRIS_313-11443	3
indx / IRIS_313-11510	3
indx / IRIS_313-11818	3
indx / IRIS_313-11957	3
indx / IRIS_313-12028	3
indx / IRIS_313-12072	3
indx / IRIS_313-12093	3
indx / IRIS_313-10857	3
indx / IRIS_313-10858	3
indx / IRIS_313-11078	3
indx / IRIS_313-11130	3
indx / IRIS_313-11240	3
indx / IRIS_313-11257	3
indx / CX51	3
indx / B096	3
indx / B116	3
indx / IRIS_313-8288	2
indx / IRIS_313-9424	2
indx / IRIS_313-8458	2
indx / IRIS_313-9256	2
indx / IRIS_313-9593	2
indx / IRIS_313-9602	2
indx / IRIS_313-9791	2
indx / IRIS_313-9926	2
indx / IRIS_313-10263	2
indx / IRIS_313-11438	2
indx / IRIS_313-11447	2
indx / IRIS_313-11669	2
indx / IRIS_313-11988	2
indx / IRIS_313-12269	2
indx / IRIS_313-10705	2
indx / IRIS_313-10811	2
indx / IRIS_313-10825	2
indx / IRIS_313-10917	2
indx / IRIS_313-10988	2
indx / IRIS_313-11264	2
indx / IRIS_313-11278	2
indx / IRIS_313-11279	2
indx / IRIS_313-11296	2
indx / IRIS_313-11309	2
indx / IRIS_313-11419	2
indx / B097	2
indx / B123	2
indx / B165	2
indx / B091	2
indx / IRIS_313-8401	1
indx / IRIS_313-10158	1
indx / IRIS_313-8265	1
indx / IRIS_313-9696	1
indx / IRIS_313-10341	1
indx / IRIS_313-8453	1
indx / IRIS_313-8659	1
indx / IRIS_313-8946	1
indx / IRIS_313-8986	1
indx / IRIS_313-8994	1
indx / IRIS_313-9609	1
indx / IRIS_313-9634	1
indx / IRIS_313-10396	1
indx / IRIS_313-8306	1
indx / IRIS_313-8315	1
indx / IRIS_313-9687	1
indx / IRIS_313-10318	1
indx / IRIS_313-8386	1
indx / IRIS_313-9402	1
indx / IRIS_313-9619	1
indx / IRIS_313-9831	1
indx / IRIS_313-9190	1
indx / IRIS_313-8873	1
indx / IRIS_313-7668	1
indx / IRIS_313-7719	1
indx / IRIS_313-11490	1
indx / IRIS_313-11555	1
indx / IRIS_313-11664	1
indx / IRIS_313-11993	1
indx / IRIS_313-12180	1
indx / IRIS_313-12182	1
indx / IRIS_313-12268	1
indx / IRIS_313-12270	1
indx / IRIS_313-12301	1
indx / IRIS_313-10516	1
indx / IRIS_313-10671	1
indx / IRIS_313-10733	1
indx / IRIS_313-10739	1
indx / IRIS_313-11129	1
indx / IRIS_313-11144	1
indx / IRIS_313-11280	1
indx / IRIS_313-11286	1
indx / IRIS_313-11287	1
indx / IRIS_313-11299	1
indx / IRIS_313-11269	1
indx / B187	1
indx / CX120	1
indx / CX144	1
indx / CX233	1
indx / CX382	1
indx / CX94	1
indx / B108	1
indx / B268	1
indx / B197	1
japx / IRIS_313-10562	52
japx / IRIS_313-8256	35
japx / B109	14
japx / IRIS_313-9176	12
japx / B148	11
japx / IRIS_313-7870	10
japx / B205	10
japx / IRIS_313-11075	8
japx / B144	8
japx / CX353	8
japx / IRIS_313-9523	7
japx / IRIS_313-10025	7
japx / CX284	5
japx / IRIS_313-10295	4
japx / B136	4
japx / B228	4
japx / IRIS_313-8669	3
japx / IRIS_313-9774	3
japx / IRIS_313-10862	3
japx / CX32	3
japx / IRIS_313-10272	2
japx / IRIS_313-8658	2
japx / IRIS_313-8214	2
japx / IRIS_313-8116	2
japx / IRIS_313-8121	2
japx / IRIS_313-8154	2
japx / IRIS_313-8037	2
japx / IRIS_313-10853	2
japx / IRIS_313-9392	1
japx / IRIS_313-9980	1
japx / IRIS_313-8029	1
japx / IRIS_313-8195	1
japx / IRIS_313-8115	1
japx / IRIS_313-8166	1
japx / IRIS_313-8167	1
japx / IRIS_313-10872	1
japx / CX307	1
japx / CX354	1
subtrop / B241	21
subtrop / IRIS_313-10848	20
subtrop / IRIS_313-10176	18
subtrop / IRIS_313-8599	15
subtrop / IRIS_313-7856	15
subtrop / IRIS_313-11897	15
subtrop / IRIS_313-8580	14
subtrop / IRIS_313-12226	14
subtrop / IRIS_313-8927	13
subtrop / IRIS_313-10874	12
subtrop / IRIS_313-12063	11
subtrop / IRIS_313-12351	11
subtrop / IRIS_313-10889	11
subtrop / IRIS_313-8999	10
subtrop / IRIS_313-8578	10
subtrop / IRIS_313-10056	10
subtrop / IRIS_313-11623	10
subtrop / IRIS_313-12289	10
subtrop / IRIS_313-12347	10
subtrop / B134	10
subtrop / IRIS_313-8519	9
subtrop / IRIS_313-12071	9
subtrop / IRIS_313-12321	9
subtrop / IRIS_313-12322	9
subtrop / IRIS_313-12353	9
subtrop / B245	9
subtrop / IRIS_313-8565	8
subtrop / IRIS_313-12341	8
subtrop / IRIS_313-11923	7
subtrop / IRIS_313-11892	7
subtrop / IRIS_313-12029	7
subtrop / IRIS_313-12242	7
subtrop / IRIS_313-12307	7
subtrop / IRIS_313-12336	7
subtrop / IRIS_313-10870	7
subtrop / IRIS_313-10895	7
subtrop / IRIS_313-11127	7
subtrop / IRIS_313-8011	6
subtrop / IRIS_313-11831	6
subtrop / IRIS_313-12076	6
subtrop / IRIS_313-12265	6
subtrop / IRIS_313-12266	6
subtrop / IRIS_313-10657	6
subtrop / IRIS_313-10865	6
subtrop / IRIS_313-11195	6
subtrop / IRIS_313-8857	5
subtrop / IRIS_313-11494	5
subtrop / IRIS_313-11691	5
subtrop / IRIS_313-11846	5
subtrop / IRIS_313-12228	5
subtrop / IRIS_313-12337	5
subtrop / IRIS_313-12346	5
subtrop / IRIS_313-11077	5
subtrop / B266	5
subtrop / IRIS_313-8486	4
subtrop / IRIS_313-9529	4
subtrop / IRIS_313-11924	4
subtrop / IRIS_313-11926	4
subtrop / IRIS_313-12077	4
subtrop / IRIS_313-12129	4
subtrop / IRIS_313-12200	4
subtrop / IRIS_313-12258	4
subtrop / IRIS_313-12262	4
subtrop / IRIS_313-12313	4
subtrop / IRIS_313-12350	4
subtrop / IRIS_313-10884	4
subtrop / IRIS_313-10890	4
subtrop / IRIS_313-11093	4
subtrop / IRIS_313-9123	3
subtrop / IRIS_313-11845	3
subtrop / IRIS_313-12312	3
subtrop / IRIS_313-12332	3
subtrop / IRIS_313-12344	3
subtrop / IRIS_313-12352	3
subtrop / IRIS_313-10834	3
subtrop / IRIS_313-10866	3
subtrop / IRIS_313-10886	3
subtrop / IRIS_313-10888	3
subtrop / IRIS_313-9048	2
subtrop / IRIS_313-7859	2
subtrop / IRIS_313-11832	2
subtrop / IRIS_313-11922	2
subtrop / IRIS_313-12324	2
subtrop / IRIS_313-12340	2
subtrop / IRIS_313-10653	2
subtrop / IRIS_313-10656	2
subtrop / IRIS_313-11073	2
subtrop / IRIS_313-8815	1
subtrop / IRIS_313-8884	1
subtrop / IRIS_313-11834	1
subtrop / IRIS_313-12227	1
subtrop / IRIS_313-12254	1
subtrop / IRIS_313-12257	1
subtrop / IRIS_313-12311	1
subtrop / IRIS_313-12330	1
subtrop / IRIS_313-12345	1
subtrop / IRIS_313-10660	1
subtrop / IRIS_313-10922	1
temp / IRIS_313-15904	91
temp / IRIS_313-10228	64
temp / IRIS_313-11655	40
temp / B212	39
temp / B005	34
temp / B199	34
temp / IRIS_313-10124	33
temp / B160	33
temp / IRIS_313-8147	30
temp / B235	30
temp / IRIS_313-12003	27
temp / IRIS_313-10617	27
temp / IRIS_313-8690	23
temp / IRIS_313-11575	23
temp / IRIS_313-8149	22
temp / B100	22
temp / IRIS_313-8883	21
temp / IRIS_313-11202	21
temp / IRIS_313-8735	18
temp / IRIS_313-11800	18
temp / B167	18
temp / IRIS_313-9884	17
temp / B182	17
temp / B038	15
temp / IRIS_313-11908	14
temp / IRIS_313-10092	13
temp / IRIS_313-9769	12
temp / IRIS_313-8119	12
temp / IRIS_313-12054	12
temp / B068	12
temp / IRIS_313-8387	11
temp / IRIS_313-11803	11
temp / IRIS_313-9891	10
temp / IRIS_313-10164	10
temp / IRIS_313-10839	10
temp / B103	10
temp / B269	10
temp / B218	10
temp / B225	10
temp / CX306	10
temp / IRIS_313-11689	9
temp / B152	9
temp / B102	9
temp / B230	9
temp / IRIS_313-9228	8
temp / IRIS_313-10379	8
temp / B226	8
temp / IRIS_313-8890	7
temp / IRIS_313-9814	7
temp / IRIS_313-10089	7
temp / IRIS_313-9771	7
temp / B223	7
temp / IRIS_313-8128	6
temp / IRIS_313-11984	6
temp / CX315	6
temp / CX56	6
temp / B045	6
temp / B077	6
temp / IRIS_313-9698	5
temp / IRIS_313-9782	5
temp / B162	5
temp / B023	5
temp / IRIS_313-9880	4
temp / IRIS_313-9813	4
temp / IRIS_313-9886	4
temp / IRIS_313-8123	4
temp / IRIS_313-11536	4
temp / IRIS_313-11582	4
temp / IRIS_313-11890	4
temp / IRIS_313-11973	4
temp / IRIS_313-10430	4
temp / IRIS_313-10559	4
temp / IRIS_313-10838	4
temp / B143	4
temp / CX317	4
temp / B161	4
temp / IRIS_313-9438	3
temp / IRIS_313-9703	3
temp / IRIS_313-9081	3
temp / IRIS_313-9887	3
temp / IRIS_313-10097	3
temp / IRIS_313-8118	3
temp / IRIS_313-8132	3
temp / IRIS_313-11578	3
temp / IRIS_313-11702	3
temp / IRIS_313-10563	3
temp / IRIS_313-10564	3
temp / IRIS_313-10583	3
temp / IRIS_313-10642	3
temp / B117	3
temp / B168	3
temp / B017	3
temp / CX57	3
temp / B056	3
temp / B066	3
temp / IRIS_313-9002	2
temp / IRIS_313-9410	2
temp / IRIS_313-9468	2
temp / IRIS_313-9702	2
temp / IRIS_313-9890	2
temp / IRIS_313-9964	2
temp / IRIS_313-9974	2
temp / IRIS_313-10242	2
temp / IRIS_313-8148	2
temp / IRIS_313-8135	2
temp / IRIS_313-8217	2
temp / IRIS_313-11652	2
temp / IRIS_313-11931	2
temp / IRIS_313-10567	2
temp / IRIS_313-10570	2
temp / IRIS_313-10916	2
temp / IRIS_313-11201	2
temp / CX277	2
temp / CX287	2
temp / CX47	2
temp / CX49	2
temp / B258	2
temp / CX344	2
temp / B001	2
temp / B004	2
temp / CX534	2
temp / CX213	2
temp / B215	2
temp / B240	2
temp / B071	2
temp / IRIS_313-9346	1
temp / IRIS_313-9140	1
temp / IRIS_313-8502	1
temp / IRIS_313-9838	1
temp / IRIS_313-9937	1
temp / IRIS_313-9961	1
temp / IRIS_313-10059	1
temp / IRIS_313-10093	1
temp / IRIS_313-8481	1
temp / IRIS_313-10373	1
temp / IRIS_313-8026	1
temp / IRIS_313-8113	1
temp / IRIS_313-8025	1
temp / IRIS_313-8097	1
temp / IRIS_313-8141	1
temp / IRIS_313-8138	1
temp / IRIS_313-8200	1
temp / IRIS_313-8066	1
temp / IRIS_313-8099	1
temp / IRIS_313-8084	1
temp / IRIS_313-8171	1
temp / IRIS_313-8162	1
temp / IRIS_313-11522	1
temp / IRIS_313-11584	1
temp / IRIS_313-11586	1
temp / IRIS_313-11653	1
temp / IRIS_313-11725	1
temp / IRIS_313-11981	1
temp / IRIS_313-12059	1
temp / IRIS_313-12060	1
temp / IRIS_313-12061	1
temp / IRIS_313-12217	1
temp / IRIS_313-10429	1
temp / IRIS_313-10558	1
temp / IRIS_313-10631	1
temp / IRIS_313-10837	1
temp / IRIS_313-10840	1
temp / IRIS_313-10967	1
temp / IRIS_313-11198	1
temp / IRIS_313-11246	1
temp / IRIS_313-11336	1
temp / CX16	1
temp / CX391	1
temp / CX58	1
temp / CX78	1
temp / B124	1
temp / CX383	1
temp / CX396	1
temp / B166	1
temp / B169	1
temp / B171	1
temp / B008	1
temp / B016	1
temp / B034	1
temp / CX251	1
temp / B057	1
temp / B250	1
trop / IRIS_313-7885	89
trop / IRIS_313-10703	53
trop / IRIS_313-10758	41
trop / IRIS_313-9949	37
trop / IRIS_313-12031	30
trop / IRIS_313-11495	26
trop / IRIS_313-11907	23
trop / IRIS_313-10946	22
trop / IRIS_313-10776	21
trop / IRIS_313-12068	20
trop / IRIS_313-10959	20
trop / IRIS_313-11851	17
trop / IRIS_313-7883	16
trop / IRIS_313-10790	16
trop / IRIS_313-10960	16
trop / IRIS_313-11001	16
trop / IRIS_313-11673	15
trop / IRIS_313-10803	15
trop / IRIS_313-12164	14
trop / IRIS_313-10644	14
trop / IRIS_313-10645	14
trop / IRIS_313-10780	14
trop / IRIS_313-10949	14
trop / IRIS_313-11046	14
trop / IRIS_313-9301	13
trop / IRIS_313-10722	13
trop / IRIS_313-10798	13
trop / IRIS_313-11003	13
trop / IRIS_313-11045	13
trop / IRIS_313-10152	12
trop / IRIS_313-9550	12
trop / IRIS_313-8431	12
trop / IRIS_313-11464	12
trop / IRIS_313-11496	12
trop / IRIS_313-11790	12
trop / IRIS_313-11906	12
trop / IRIS_313-11913	12
trop / IRIS_313-10952	12
trop / IRIS_313-10957	12
trop / IRIS_313-10999	12
trop / IRIS_313-10992	11
trop / IRIS_313-9897	10
trop / IRIS_313-8572	10
trop / IRIS_313-8865	10
trop / IRIS_313-11473	10
trop / IRIS_313-10801	10
trop / CX129	10
trop / IRIS_313-8381	9
trop / IRIS_313-12070	9
trop / IRIS_313-12285	9
trop / IRIS_313-10765	9
trop / IRIS_313-11009	9
trop / IRIS_313-9129	8
trop / IRIS_313-8436	8
trop / IRIS_313-9568	8
trop / IRIS_313-11499	8
trop / IRIS_313-12030	8
trop / IRIS_313-12045	8
trop / IRIS_313-10577	8
trop / IRIS_313-10773	8
trop / IRIS_313-10789	8
trop / IRIS_313-10800	8
trop / IRIS_313-10808	8
trop / IRIS_313-10931	8
trop / IRIS_313-10956	8
trop / IRIS_313-11183	8
trop / IRIS_313-11248	8
trop / IRIS_313-11313	8
trop / IRIS_313-11396	8
trop / IRIS_313-9616	7
trop / IRIS_313-8356	7
trop / IRIS_313-11511	7
trop / IRIS_313-11532	7
trop / IRIS_313-10784	7
trop / IRIS_313-10799	7
trop / IRIS_313-11004	7
trop / IRIS_313-11328	7
trop / IRIS_313-9239	6
trop / IRIS_313-8876	6
trop / IRIS_313-8998	6
trop / IRIS_313-11537	6
trop / IRIS_313-11929	6
trop / IRIS_313-12069	6
trop / IRIS_313-10582	6
trop / IRIS_313-10704	6
trop / IRIS_313-10770	6
trop / IRIS_313-10781	6
trop / IRIS_313-10796	6
trop / IRIS_313-10817	6
trop / IRIS_313-10809	6
trop / IRIS_313-10918	6
trop / IRIS_313-11379	6
trop / B025	6
trop / IRIS_313-8778	5
trop / IRIS_313-8955	5
trop / IRIS_313-8279	5
trop / IRIS_313-9470	5
trop / IRIS_313-11434	5
trop / IRIS_313-11441	5
trop / IRIS_313-11739	5
trop / IRIS_313-11756	5
trop / IRIS_313-11971	5
trop / IRIS_313-12241	5
trop / IRIS_313-12272	5
trop / IRIS_313-10744	5
trop / IRIS_313-10746	5
trop / IRIS_313-10747	5
trop / IRIS_313-10793	5
trop / IRIS_313-10794	5
trop / IRIS_313-10802	5
trop / IRIS_313-10828	5
trop / IRIS_313-10832	5
trop / IRIS_313-10936	5
trop / IRIS_313-10945	5
trop / IRIS_313-11117	5
trop / IRIS_313-11397	5
trop / IRIS_313-9558	4
trop / IRIS_313-8523	4
trop / IRIS_313-8314	4
trop / IRIS_313-9201	4
trop / IRIS_313-9691	4
trop / IRIS_313-8439	4
trop / IRIS_313-9050	4
trop / IRIS_313-9742	4
trop / IRIS_313-10327	4
trop / IRIS_313-11479	4
trop / IRIS_313-11498	4
trop / IRIS_313-11903	4
trop / IRIS_313-12108	4
trop / IRIS_313-12244	4
trop / IRIS_313-12279	4
trop / IRIS_313-10522	4
trop / IRIS_313-10738	4
trop / IRIS_313-10745	4
trop / IRIS_313-10783	4
trop / IRIS_313-10785	4
trop / IRIS_313-10788	4
trop / IRIS_313-10795	4
trop / IRIS_313-10953	4
trop / IRIS_313-11044	4
trop / IRIS_313-11337	4
trop / IRIS_313-11424	4
trop / CX248	4
trop / IRIS_313-8626	3
trop / IRIS_313-8894	3
trop / IRIS_313-9375	3
trop / IRIS_313-7922	3
trop / IRIS_313-11995	3
trop / IRIS_313-12006	3
trop / IRIS_313-12073	3
trop / IRIS_313-12144	3
trop / IRIS_313-12281	3
trop / IRIS_313-10578	3
trop / IRIS_313-10693	3
trop / IRIS_313-10743	3
trop / IRIS_313-10761	3
trop / IRIS_313-10831	3
trop / IRIS_313-10958	3
trop / B037	3
trop / CX205	3
trop / IRIS_313-8769	2
trop / IRIS_313-8664	2
trop / IRIS_313-9928	2
trop / IRIS_313-9800	2
trop / IRIS_313-9851	2
trop / IRIS_313-8323	2
trop / IRIS_313-8694	2
trop / IRIS_313-9929	2
trop / IRIS_313-10099	2
trop / IRIS_313-7850	2
trop / IRIS_313-7959	2
trop / IRIS_313-7902	2
trop / IRIS_313-8060	2
trop / IRIS_313-8058	2
trop / IRIS_313-11611	2
trop / IRIS_313-11970	2
trop / IRIS_313-12051	2
trop / IRIS_313-10489	2
trop / IRIS_313-10541	2
trop / IRIS_313-10580	2
trop / IRIS_313-10581	2
trop / IRIS_313-10619	2
trop / IRIS_313-10759	2
trop / IRIS_313-10827	2
trop / IRIS_313-10829	2
trop / IRIS_313-10830	2
trop / IRIS_313-10805	2
trop / IRIS_313-10950	2
trop / IRIS_313-11008	2
trop / IRIS_313-11159	2
trop / IRIS_313-11314	2
trop / IRIS_313-11340	2
trop / IRIS_313-11376	2
trop / IRIS_313-11426	2
trop / CX241	2
trop / IRIS_313-9519	1
trop / IRIS_313-8745	1
trop / IRIS_313-10051	1
trop / IRIS_313-10196	1
trop / IRIS_313-10336	1
trop / IRIS_313-8434	1
trop / IRIS_313-9297	1
trop / IRIS_313-9423	1
trop / IRIS_313-9745	1
trop / IRIS_313-10074	1
trop / IRIS_313-10078	1
trop / IRIS_313-10094	1
trop / IRIS_313-8076	1
trop / IRIS_313-8102	1
trop / IRIS_313-8193	1
trop / IRIS_313-8202	1
trop / IRIS_313-7907	1
trop / IRIS_313-7876	1
trop / IRIS_313-7993	1
trop / IRIS_313-7994	1
trop / IRIS_313-11524	1
trop / IRIS_313-11755	1
trop / IRIS_313-11946	1
trop / IRIS_313-11994	1
trop / IRIS_313-12271	1
trop / IRIS_313-10485	1
trop / IRIS_313-10552	1
trop / IRIS_313-10620	1
trop / IRIS_313-10689	1
trop / IRIS_313-10741	1
trop / IRIS_313-10711	1
trop / IRIS_313-10766	1
trop / IRIS_313-10815	1
trop / IRIS_313-10920	1
trop / IRIS_313-11005	1
trop / IRIS_313-10993	1
trop / IRIS_313-11102	1
trop / IRIS_313-11105	1
trop / IRIS_313-11121	1
trop / IRIS_313-11238	1
trop / IRIS_313-11329	1
trop / IRIS_313-11427	1
trop / B189	1
trop / B190	1
trop / CX372	1
trop / CX355	1

## Sheet: By Group
Supplementary Table 6.2 The number of singletons in each rice variety group.
Variety group	No. of accession	No. of singleton	Average
Indica	1005	4773	4.74925
Japonica	559	3681	6.58497
Aus/boro	181	1449	8.00552
Aromatic	56	472	8.42857
Admix	63	549	8.71429
Total	1864	10924	5.86052
