# Supplementary material for: Extensively Current Activity of Transposable Elements in Natural Rice Accessions Revealed by Singleton Insertions
Source: Front Plant Sci. 2021 Sep 28;12:745526. doi: 10.3389/fpls.2021.745526 (PMC8505701; doi:10.3389/fpls.2021.745526)
Supplement: Supplementary Table 7 — The classification of singletons by TE family in each rice accession. [file Table_7.XLSX]

## Sheet: Sheet1
Supplementary Table 7 The classification of singletons by TE family in each rice accession.
Accession	Superfamily	Family	No. of Singleton	Ratioa
admix / IRIS_313-9445	L1	OsLINE1-2	5	0.035
admix / IRIS_313-9445	L1	LINE-4	1	0.007
admix / IRIS_313-9445	Copia	Copia2	4	0.028
admix / IRIS_313-9445	Copia	Rire5	2	0.014
admix / IRIS_313-9445	Copia	SZ-9	2	0.014
admix / IRIS_313-9445	Copia	SZ-55	1	0.007
admix / IRIS_313-9445	Copia	Retrofit7	1	0.007
admix / IRIS_313-9445	Copia	SZ-17	1	0.007
admix / IRIS_313-9445	Copia	Copi1	1	0.007
admix / IRIS_313-9445	Gypsy	Retro2	10	0.071
admix / IRIS_313-9445	Gypsy	Rire2	10	0.071
admix / IRIS_313-9445	Gypsy	RireX	8	0.057
admix / IRIS_313-9445	Gypsy	SZ-35	2	0.014
admix / IRIS_313-9445	Gypsy	SZ-59	1	0.007
admix / IRIS_313-9445	Gypsy	Truncator2	1	0.007
admix / IRIS_313-9445	Gypsy	Rire3A	1	0.007
admix / IRIS_313-9445	Gypsy	Truncator	1	0.007
admix / IRIS_313-9445	Gypsy	Retrosat2	1	0.007
admix / IRIS_313-9445	Gypsy	SZ-40	1	0.007
admix / IRIS_313-9445	Gypsy	Gypsy-144	1	0.007
admix / IRIS_313-9445	Gypsy	Retrosat4	1	0.007
admix / IRIS_313-9445	Gypsy	Gypsy-101	1	0.007
admix / IRIS_313-9445	SINE	p-SINE1	1	0.007
admix / IRIS_313-9445	EnSpm/CACTA	SpmLike	11	0.078
admix / IRIS_313-9445	EnSpm/CACTA	EnSpm4	1	0.007
admix / IRIS_313-9445	EnSpm/CACTA	EnSpm5	1	0.007
admix / IRIS_313-9445	EnSpm/CACTA	EnSpm-N35	1	0.007
admix / IRIS_313-9445	EnSpm/CACTA	EnSpm-N1	1	0.007
admix / IRIS_313-9445	Mutator	AmyLTP	3	0.021
admix / IRIS_313-9445	Mutator	OsTE20	2	0.014
admix / IRIS_313-9445	Mutator	MDR2	1	0.007
admix / IRIS_313-9445	Mutator	Crackle	1	0.007
admix / IRIS_313-9445	Mutator	MuDR4	1	0.007
admix / IRIS_313-9445	Mutator	EnSpm-N20	1	0.007
admix / IRIS_313-9445	Mutator	Type G	1	0.007
admix / IRIS_313-9445	Mutator	MuDR3	1	0.007
admix / IRIS_313-9445	Mutator	MuDR2	1	0.007
admix / IRIS_313-9445	PIF/Harbinger	Ndna1tna	12	0.085
admix / IRIS_313-9445	PIF/Harbinger	Inditto	5	0.035
admix / IRIS_313-9445	PIF/Harbinger	F770	4	0.028
admix / IRIS_313-9445	PIF/Harbinger	F569	4	0.028
admix / IRIS_313-9445	PIF/Harbinger	Harbinger-N9B	3	0.021
admix / IRIS_313-9445	PIF/Harbinger	DTH_Ors78	2	0.014
admix / IRIS_313-9445	PIF/Harbinger	Kiddo	1	0.007
admix / IRIS_313-9445	PIF/Harbinger	Castaway-3	1	0.007
admix / IRIS_313-9445	PIF/Harbinger	Ndna2tna	1	0.007
admix / IRIS_313-9445	PIF/Harbinger	Mping	1	0.007
admix / IRIS_313-9445	PIF/Harbinger	OsTE18	1	0.007
admix / IRIS_313-9445	PIF/Harbinger	Type M	1	0.007
admix / IRIS_313-9445	Tc1/Mariner	Snabo	4	0.028
admix / IRIS_313-9445	Tc1/Mariner	OsMar1	1	0.007
admix / IRIS_313-9445	Tc1/Mariner	Trep215	1	0.007
admix / IRIS_313-9445	Tc1/Mariner	Stowaway21	1	0.007
admix / IRIS_313-9445	Tc1/Mariner	Stowaway1	1	0.007
admix / IRIS_313-9445	hAT	Tess	4	0.028
admix / IRIS_313-9445	hAT	Tempindas	2	0.014
admix / IRIS_313-9445	hAT	Twif	2	0.014
admix / IRIS_313-9445	hAT	JouzhenA	1	0.007
admix / IRIS_313-9445	hAT	Hatos1	1	0.007
admix / IRIS_313-9445	hAT	Ds-rice2n	1	0.007
admix / IRIS_313-9445	hAT	Twifb1	1	0.007
admix / IRIS_313-10537	L1	OsLINE1-2	2	0.045
admix / IRIS_313-10537	Copia	SC-3B	1	0.023
admix / IRIS_313-10537	Copia	OsTonor1	1	0.023
admix / IRIS_313-10537	Copia	Copia2	1	0.023
admix / IRIS_313-10537	Copia	Rire5	1	0.023
admix / IRIS_313-10537	Gypsy	RireX	4	0.091
admix / IRIS_313-10537	Gypsy	Retro2	2	0.045
admix / IRIS_313-10537	Gypsy	Truncator2	2	0.045
admix / IRIS_313-10537	Gypsy	Retrosat4	1	0.023
admix / IRIS_313-10537	EnSpm/CACTA	SpmLike	3	0.068
admix / IRIS_313-10537	Mutator	MuDR2	1	0.023
admix / IRIS_313-10537	Mutator	AmyLTP	1	0.023
admix / IRIS_313-10537	Mutator	MerMITED	1	0.023
admix / IRIS_313-10537	Mutator	Snap	1	0.023
admix / IRIS_313-10537	Mutator	TNR2A	1	0.023
admix / IRIS_313-10537	PIF/Harbinger	Type M	6	0.136
admix / IRIS_313-10537	PIF/Harbinger	Ndna1tna	3	0.068
admix / IRIS_313-10537	PIF/Harbinger	F770	3	0.068
admix / IRIS_313-10537	PIF/Harbinger	DTH_Ors13	2	0.045
admix / IRIS_313-10537	PIF/Harbinger	Inditto	1	0.023
admix / IRIS_313-10537	Tc1/Mariner	Snabo	1	0.023
admix / IRIS_313-10537	Tc1/Mariner	Stowaway50	1	0.023
admix / IRIS_313-10537	hAT	Twif	2	0.045
admix / IRIS_313-10537	hAT	Jouzhen	1	0.023
admix / IRIS_313-10537	hAT	Ds-rice4n	1	0.023
admix / CX402	Copia	Copi1	2	0.057
admix / CX402	Copia	SC-3B	1	0.029
admix / CX402	Gypsy	Retrosat4	2	0.057
admix / CX402	Gypsy	SZ-22	1	0.029
admix / CX402	Gypsy	Gypso	1	0.029
admix / CX402	TRIM	Cassandra	1	0.029
admix / CX402	Helitron	Severin-2	3	0.086
admix / CX402	EnSpm/CACTA	SpmLike	1	0.029
admix / CX402	Mutator	AmyLTP	9	0.257
admix / CX402	Mutator	Telia	2	0.057
admix / CX402	Mutator	MerMITE18B	1	0.029
admix / CX402	PIF/Harbinger	DTH_Ors13	1	0.029
admix / CX402	PIF/Harbinger	Ndna1tna	1	0.029
admix / CX402	PIF/Harbinger	Ditail	1	0.029
admix / CX402	PIF/Harbinger	ID-4	1	0.029
admix / CX402	Tc1/Mariner	Snabo	3	0.086
admix / CX402	Tc1/Mariner	Trep215	2	0.057
admix / CX402	Tc1/Mariner	Stowaway1	1	0.029
admix / CX402	Tc1/Mariner	Stowaway32	1	0.029
admix / IRIS_313-11542	Copia	SZ-17	1	0.03
admix / IRIS_313-11542	Gypsy	Retro2	1	0.03
admix / IRIS_313-11542	Gypsy	SZ-48	1	0.03
admix / IRIS_313-11542	Helitron	Severin-2	1	0.03
admix / IRIS_313-11542	EnSpm/CACTA	SpmLike	13	0.394
admix / IRIS_313-11542	Mutator	Snap	1	0.03
admix / IRIS_313-11542	Mutator	MerMITEJ	1	0.03
admix / IRIS_313-11542	Mutator	AmyLTP	1	0.03
admix / IRIS_313-11542	PIF/Harbinger	Ndna1tna	4	0.121
admix / IRIS_313-11542	PIF/Harbinger	Stolab	1	0.03
admix / IRIS_313-11542	PIF/Harbinger	Type M	1	0.03
admix / IRIS_313-11542	PIF/Harbinger	F770	1	0.03
admix / IRIS_313-11542	Tc1/Mariner	Snabo	3	0.091
admix / IRIS_313-11542	Tc1/Mariner	Stowaway10	1	0.03
admix / IRIS_313-11542	hAT	Ds-rice3n	1	0.03
admix / IRIS_313-11542	hAT	Twif	1	0.03
admix / IRIS_313-11360	Copia	OsTonor1	1	0.038
admix / IRIS_313-11360	Copia	OsR3	1	0.038
admix / IRIS_313-11360	Gypsy	RireX	3	0.115
admix / IRIS_313-11360	Gypsy	Retro2	1	0.038
admix / IRIS_313-11360	Helitron	Severin-2	1	0.038
admix / IRIS_313-11360	EnSpm/CACTA	SpmLike	6	0.231
admix / IRIS_313-11360	Mutator	Snap	2	0.077
admix / IRIS_313-11360	Mutator	Dasia-2	1	0.038
admix / IRIS_313-11360	Mutator	Type G	1	0.038
admix / IRIS_313-11360	PIF/Harbinger	Ndna1tna	3	0.115
admix / IRIS_313-11360	PIF/Harbinger	DTH_Ors13	2	0.077
admix / IRIS_313-11360	PIF/Harbinger	Focus	1	0.038
admix / IRIS_313-11360	PIF/Harbinger	Inditto	1	0.038
admix / IRIS_313-11360	Tc1/Mariner	Trep215	1	0.038
admix / IRIS_313-11360	hAT	Twif	1	0.038
admix / IRIS_313-10729	Copia	SC-3B	1	0.048
admix / IRIS_313-10729	Gypsy	Retrosat4	1	0.048
admix / IRIS_313-10729	Gypsy	SZ-40	1	0.048
admix / IRIS_313-10729	Gypsy	Truncator	1	0.048
admix / IRIS_313-10729	Gypsy	SZ-48	1	0.048
admix / IRIS_313-10729	Gypsy	Rire8A	1	0.048
admix / IRIS_313-10729	Gypsy	RireX	1	0.048
admix / IRIS_313-10729	Helitron	Severin-2	1	0.048
admix / IRIS_313-10729	Helitron	Helitron7	1	0.048
admix / IRIS_313-10729	Mutator	AmyLTP	4	0.19
admix / IRIS_313-10729	Mutator	F804	1	0.048
admix / IRIS_313-10729	Mutator	MerMITED	1	0.048
admix / IRIS_313-10729	Mutator	OsTE33	1	0.048
admix / IRIS_313-10729	PIF/Harbinger	Ditail	1	0.048
admix / IRIS_313-10729	PIF/Harbinger	DTH_Ors13	1	0.048
admix / IRIS_313-10729	Tc1/Mariner	Stowaway10	1	0.048
admix / IRIS_313-10729	Tc1/Mariner	Trep215	1	0.048
admix / IRIS_313-10729	Tc1/Mariner	Stowaway18	1	0.048
admix / IRIS_313-11125	Copia	SZ-9	1	0.067
admix / IRIS_313-11125	Copia	LTR-22	1	0.067
admix / IRIS_313-11125	Copia	SZ-55	1	0.067
admix / IRIS_313-11125	Gypsy	RireX	2	0.133
admix / IRIS_313-11125	Gypsy	Retro2	2	0.133
admix / IRIS_313-11125	TRIM	Cassandra	1	0.067
admix / IRIS_313-11125	Helitron	Helitron3	1	0.067
admix / IRIS_313-11125	EnSpm/CACTA	SpmLike	1	0.067
admix / IRIS_313-11125	Mutator	Snap	1	0.067
admix / IRIS_313-11125	PIF/Harbinger	Ndna1tna	1	0.067
admix / IRIS_313-11125	PIF/Harbinger	Olo24	1	0.067
admix / IRIS_313-11125	hAT	Tess	1	0.067
admix / IRIS_313-11125	hAT	TypeU4	1	0.067
admix / IRIS_313-10881	Copia	Copia2	7	0.5
admix / IRIS_313-10881	Gypsy	RireX	2	0.143
admix / IRIS_313-10881	Gypsy	SZ-22	1	0.071
admix / IRIS_313-10881	Mutator	Telia	3	0.214
admix / IRIS_313-10881	Tc1/Mariner	Snabo	1	0.071
admix / IRIS_313-10883	Copia	Copia2	4	0.308
admix / IRIS_313-10883	Gypsy	RireX	4	0.308
admix / IRIS_313-10883	Mutator	Telia	1	0.077
admix / IRIS_313-10883	Mutator	MuDR2	1	0.077
admix / IRIS_313-10883	Mutator	MuDR4	1	0.077
admix / IRIS_313-10883	PIF/Harbinger	Harbinger-N9B	1	0.077
admix / IRIS_313-10883	hAT	Twifb1	1	0.077
admix / IRIS_313-11754	Copia	Copi2	2	0.182
admix / IRIS_313-11754	Copia	SC-8	1	0.091
admix / IRIS_313-11754	Copia	Copia2	1	0.091
admix / IRIS_313-11754	Tc1/Mariner	Snabo	4	0.364
admix / IRIS_313-11754	hAT	Twifb1	3	0.273
admix / IRIS_313-11295	Copia	SC-3B	3	0.273
admix / IRIS_313-11295	Copia	Copia2	1	0.091
admix / IRIS_313-11295	Copia	SC-4	1	0.091
admix / IRIS_313-11295	Gypsy	RireX	1	0.091
admix / IRIS_313-11295	Mutator	Snap	1	0.091
admix / IRIS_313-11295	hAT	Twif	4	0.364
admix / IRIS_313-9053	Copia	Copia2	6	0.6
admix / IRIS_313-9053	Gypsy	SZ-22	2	0.2
admix / IRIS_313-9053	Gypsy	RireX	1	0.1
admix / IRIS_313-9053	hAT	Twifb1	1	0.1
admix / IRIS_313-11766	Copia	Copia2	7	0.7
admix / IRIS_313-11766	Copia	SC-3B	1	0.1
admix / IRIS_313-11766	Copia	SC-8	1	0.1
admix / IRIS_313-11766	Tc1/Mariner	Snabo	1	0.1
admix / IRIS_313-7722	Copia	Copi2	1	0.111
admix / IRIS_313-7722	Gypsy	SZ-22	1	0.111
admix / IRIS_313-7722	Gypsy	Rire2	1	0.111
admix / IRIS_313-7722	Tc1/Mariner	Snabo	3	0.333
admix / IRIS_313-7722	hAT	Twif	3	0.333
admix / IRIS_313-11591	Copia	Copia2	4	0.5
admix / IRIS_313-11591	Copia	SC-3B	1	0.125
admix / IRIS_313-11591	Copia	Copi2	1	0.125
admix / IRIS_313-11591	Gypsy	RireX	1	0.125
admix / IRIS_313-11591	Gypsy	SZ-40	1	0.125
admix / IRIS_313-11690	Copia	SC-3B	2	0.25
admix / IRIS_313-11690	Copia	Copi2	1	0.125
admix / IRIS_313-11690	Copia	Copia2	1	0.125
admix / IRIS_313-11690	Gypsy	SZ-22	2	0.25
admix / IRIS_313-11690	PIF/Harbinger	Harbinger-N9B	1	0.125
admix / IRIS_313-11690	PIF/Harbinger	Mping	1	0.125
admix / IRIS_313-8911	Copia	Copia2	1	0.143
admix / IRIS_313-8911	Copia	Retrofit	1	0.143
admix / IRIS_313-8911	Copia	SZ-9	1	0.143
admix / IRIS_313-8911	Copia	SC-3B	1	0.143
admix / IRIS_313-8911	Helitron	Severin-2	1	0.143
admix / IRIS_313-8911	PIF/Harbinger	Castaway	2	0.286
admix / IRIS_313-10856	Copia	Copia2	2	0.286
admix / IRIS_313-10856	Gypsy	RireX	2	0.286
admix / IRIS_313-10856	EnSpm/CACTA	EnSpm-13	1	0.143
admix / IRIS_313-10856	Mutator	MerMITEJ	1	0.143
admix / IRIS_313-10856	Tc1/Mariner	Snabo	1	0.143
admix / IRIS_313-10896	Gypsy	RireX	5	0.714
admix / IRIS_313-10896	Mutator	MuDR2	1	0.143
admix / IRIS_313-10896	PIF/Harbinger	Mping	1	0.143
admix / IRIS_313-11070	Copia	Copia2	1	0.143
admix / IRIS_313-11070	Copia	SC-8	1	0.143
admix / IRIS_313-11070	Gypsy	RireX	3	0.429
admix / IRIS_313-11070	Gypsy	Rire3	1	0.143
admix / IRIS_313-11070	Gypsy	Gypsy-A	1	0.143
admix / CX400	Gypsy	SZ-22	1	0.143
admix / CX400	EnSpm/CACTA	SpmLike	1	0.143
admix / CX400	Mutator	AmyLTP	1	0.143
admix / CX400	Mutator	OsTE15	1	0.143
admix / CX400	PIF/Harbinger	Ndna1tna	2	0.286
admix / CX400	PIF/Harbinger	Castaway	1	0.143
admix / IRIS_313-10879	Copia	Copia2	3	0.5
admix / IRIS_313-10879	Gypsy	RireX	2	0.333
admix / IRIS_313-10879	Mutator	Telia	1	0.167
admix / IRIS_313-11616	Copia	Copia2	1	0.2
admix / IRIS_313-11616	Copia	Copi2	1	0.2
admix / IRIS_313-11616	Gypsy	RireX	1	0.2
admix / IRIS_313-11616	Mutator	MerMITEA	1	0.2
admix / IRIS_313-11616	Tc1/Mariner	Snabo	1	0.2
admix / IRIS_313-12065	Copia	SC-8	3	0.6
admix / IRIS_313-12065	Gypsy	Gypsy-118	2	0.4
admix / IRIS_313-11415	Gypsy	Rire2	1	0.2
admix / IRIS_313-11415	Gypsy	Retrosat5	1	0.2
admix / IRIS_313-11415	PIF/Harbinger	Harb-1	1	0.2
admix / IRIS_313-11415	PIF/Harbinger	DTH_Ors13	1	0.2
admix / IRIS_313-11415	PIF/Harbinger	Ndna1tna	1	0.2
admix / IRIS_313-12004	Copia	SC-8	2	0.5
admix / IRIS_313-12004	Gypsy	SZ-22	1	0.25
admix / IRIS_313-12004	Gypsy	Crm	1	0.25
admix / IRIS_313-10864	Copia	SC-3B	1	0.25
admix / IRIS_313-10864	Copia	SC-8	1	0.25
admix / IRIS_313-10864	Copia	Copia2	1	0.25
admix / IRIS_313-10864	Gypsy	Rire3	1	0.25
admix / IRIS_313-11136	Gypsy	Retro2	1	0.25
admix / IRIS_313-11136	Gypsy	RireX	1	0.25
admix / IRIS_313-11136	Gypsy	Gypsy-125	1	0.25
admix / IRIS_313-11136	PIF/Harbinger	Ndna1tna	1	0.25
admix / IRIS_313-11297	Copia	SC-3B	2	0.5
admix / IRIS_313-11297	Copia	SC-8	1	0.25
admix / IRIS_313-11297	Copia	Copia2	1	0.25
admix / B173	Copia	SC-3B	1	0.25
admix / B173	Tc1/Mariner	Snabo	3	0.75
admix / IRIS_313-9783	Copia	SC-3B	1	0.333
admix / IRIS_313-9783	Copia	SC-8	1	0.333
admix / IRIS_313-9783	Gypsy	RireX	1	0.333
admix / IRIS_313-8382	Copia	Copia2	1	0.333
admix / IRIS_313-8382	Copia	SC-8	1	0.333
admix / IRIS_313-8382	Mutator	Telia	1	0.333
admix / IRIS_313-7646	Copia	Copi2	1	0.333
admix / IRIS_313-7646	Gypsy	SZ-54	1	0.333
admix / IRIS_313-7646	Tc1/Mariner	Snabo	1	0.333
admix / IRIS_313-11956	Copia	SZ-55	1	0.333
admix / IRIS_313-11956	PIF/Harbinger	DTH_Ors78	1	0.333
admix / IRIS_313-11956	Tc1/Mariner	Trep215	1	0.333
admix / IRIS_313-10585	Copia	Copia2	3	1
admix / IRIS_313-10980	Copia	Copia-73	1	0.333
admix / IRIS_313-10980	Gypsy	RireX	1	0.333
admix / IRIS_313-10980	Tc1/Mariner	Snabo	1	0.333
admix / IRIS_313-11035	Copia	Copia2	1	0.333
admix / IRIS_313-11035	Tc1/Mariner	Snabo	2	0.667
admix / IRIS_313-11066	Copia	SC-8	3	1
admix / IRIS_313-11189	Copia	Copia2	1	0.333
admix / IRIS_313-11189	Gypsy	SZ-22	1	0.333
admix / IRIS_313-11189	PIF/Harbinger	Ditto	1	0.333
admix / IRIS_313-11417	Copia	SC-3B	3	1
admix / B086	Copia	Copi2	1	0.333
admix / B086	Copia	SC-3B	1	0.333
admix / B086	Gypsy	Truncator2	1	0.333
admix / IRIS_313-9101	Copia	Copia2	2	1
admix / IRIS_313-9506	EnSpm/CACTA	SpmLike	1	0.5
admix / IRIS_313-9506	EnSpm/CACTA	EnSpm-13	1	0.5
admix / IRIS_313-9778	Copia	SC-8	1	0.5
admix / IRIS_313-9778	Gypsy	Gypsy-118	1	0.5
admix / IRIS_313-7933	Gypsy	SZ-22	1	0.5
admix / IRIS_313-7933	Gypsy	SZ-40	1	0.5
admix / IRIS_313-10676	Copia	Copi2	2	1
admix / IRIS_313-11243	Copia	SC-8	1	0.5
admix / IRIS_313-11243	Gypsy	SZ-22	1	0.5
admix / IRIS_313-11302	Copia	Copi2	1	0.5
admix / IRIS_313-11302	Copia	Copia2	1	0.5
admix / CX29	PIF/Harbinger	Mping	2	1
admix / B141	PIF/Harbinger	Mping	2	1
admix / IRIS_313-9400	Tc1/Mariner	Snabo	1	1
admix / IRIS_313-8302	Copia	Copia2	1	1
admix / IRIS_313-8184	Gypsy	RireX	1	1
admix / IRIS_313-11432	Copia	Copi2	1	1
admix / IRIS_313-11486	Tc1/Mariner	Trep215	1	1
admix / IRIS_313-11598	Gypsy	SZ-22	1	1
admix / IRIS_313-10850	Tc1/Mariner	Snabo	1	1
admix / IRIS_313-11012	Copia	Copia2	1	1
admix / IRIS_313-11033	Copia	Copia2	1	1
admix / B020	Mutator	Telia	1	1
admix / CX112	Copia	Copia2	1	1
admix / CX286	PIF/Harbinger	Mping	1	1
admix / CX365	Mutator	Snap	1	1
aro / IRIS_313-11217	Copia	OsTonor1	2	0.034
aro / IRIS_313-11217	Copia	Tos17	1	0.017
aro / IRIS_313-11217	Copia	SZ-9	1	0.017
aro / IRIS_313-11217	Copia	Copi2	1	0.017
aro / IRIS_313-11217	Gypsy	Truncator2	6	0.103
aro / IRIS_313-11217	Gypsy	Retro2	3	0.052
aro / IRIS_313-11217	Gypsy	Retrosat3	1	0.017
aro / IRIS_313-11217	Gypsy	SZ-54A	1	0.017
aro / IRIS_313-11217	Gypsy	Truncator	1	0.017
aro / IRIS_313-11217	Gypsy	SZ-40	1	0.017
aro / IRIS_313-11217	Gypsy	Rire2	1	0.017
aro / IRIS_313-11217	Gypsy	Retrosat4	1	0.017
aro / IRIS_313-11217	Gypsy	RireX	1	0.017
aro / IRIS_313-11217	Gypsy	SZ-48	1	0.017
aro / IRIS_313-11217	Gypsy	SZ-35	1	0.017
aro / IRIS_313-11217	TRIM	Cassandra	1	0.017
aro / IRIS_313-11217	Helitron	Severin-2	1	0.017
aro / IRIS_313-11217	EnSpm/CACTA	SpmLike	4	0.069
aro / IRIS_313-11217	EnSpm/CACTA	EnSpm-N35	1	0.017
aro / IRIS_313-11217	Mutator	OsTE33	1	0.017
aro / IRIS_313-11217	Mutator	AmyLTP	1	0.017
aro / IRIS_313-11217	Mutator	MuDR3	1	0.017
aro / IRIS_313-11217	Mutator	MuDRN2	1	0.017
aro / IRIS_313-11217	PIF/Harbinger	Type M	5	0.086
aro / IRIS_313-11217	PIF/Harbinger	Harbinger-N9B	4	0.069
aro / IRIS_313-11217	PIF/Harbinger	Ndna1tna	3	0.052
aro / IRIS_313-11217	PIF/Harbinger	Inditto	2	0.034
aro / IRIS_313-11217	PIF/Harbinger	F569	1	0.017
aro / IRIS_313-11217	PIF/Harbinger	Castaway	1	0.017
aro / IRIS_313-11217	Tc1/Mariner	Snabo	2	0.034
aro / IRIS_313-11217	Tc1/Mariner	Stowaway50	1	0.017
aro / IRIS_313-11217	Tc1/Mariner	Trep215	1	0.017
aro / IRIS_313-11217	hAT	Tess	1	0.017
aro / IRIS_313-11217	hAT	Tempindas	1	0.017
aro / IRIS_313-11217	hAT	Twif	1	0.017
aro / IRIS_313-11217	hAT	Ds-rice4n	1	0.017
aro / IRIS_313-11293	Copia	Copia2	19	0.613
aro / IRIS_313-11293	Copia	SC-8	5	0.161
aro / IRIS_313-11293	Copia	SC-3B	1	0.032
aro / IRIS_313-11293	Gypsy	RireX	3	0.097
aro / IRIS_313-11293	Mutator	Snap	1	0.032
aro / IRIS_313-11293	PIF/Harbinger	KiddoB	1	0.032
aro / IRIS_313-11293	PIF/Harbinger	Focus	1	0.032
aro / IRIS_313-11401	L1	OsLINE1-2	1	0.037
aro / IRIS_313-11401	Copia	Copia2	8	0.296
aro / IRIS_313-11401	Copia	SC-8	4	0.148
aro / IRIS_313-11401	Copia	SZ-55	1	0.037
aro / IRIS_313-11401	Gypsy	RireX	3	0.111
aro / IRIS_313-11401	Gypsy	Truncator2	2	0.074
aro / IRIS_313-11401	Gypsy	Gypsy-125	1	0.037
aro / IRIS_313-11401	Gypsy	Retro2	1	0.037
aro / IRIS_313-11401	EnSpm/CACTA	EnSpm-N35	1	0.037
aro / IRIS_313-11401	Mutator	MuDR2	1	0.037
aro / IRIS_313-11401	PIF/Harbinger	Focus	1	0.037
aro / IRIS_313-11401	PIF/Harbinger	F569	1	0.037
aro / IRIS_313-11401	PIF/Harbinger	Type M	1	0.037
aro / IRIS_313-11401	Tc1/Mariner	Trep215	1	0.037
aro / IRIS_313-9170	Copia	SC-8	5	0.208
aro / IRIS_313-9170	Copia	SZ-9	1	0.042
aro / IRIS_313-9170	Copia	Copia2	1	0.042
aro / IRIS_313-9170	Copia	SZ-55	1	0.042
aro / IRIS_313-9170	Gypsy	RireX	3	0.125
aro / IRIS_313-9170	Gypsy	Rire2	2	0.083
aro / IRIS_313-9170	Gypsy	SZ-52	1	0.042
aro / IRIS_313-9170	Gypsy	Retro2	1	0.042
aro / IRIS_313-9170	SINE	F524	1	0.042
aro / IRIS_313-9170	Helitron	Helitron2	2	0.083
aro / IRIS_313-9170	Tc1/Mariner	Trep215	2	0.083
aro / IRIS_313-9170	hAT	Krispie	2	0.083
aro / IRIS_313-9170	hAT	Tess	1	0.042
aro / IRIS_313-9170	hAT	Twifb1	1	0.042
aro / IRIS_313-11069	Copia	SC-8	8	0.333
aro / IRIS_313-11069	Copia	Copia2	4	0.167
aro / IRIS_313-11069	Gypsy	RireX	9	0.375
aro / IRIS_313-11069	Mutator	Snap	1	0.042
aro / IRIS_313-11069	PIF/Harbinger	KiddoB	1	0.042
aro / IRIS_313-11069	Tc1/Mariner	Stowaway32	1	0.042
aro / IRIS_313-11068	Copia	SC-8	19	0.905
aro / IRIS_313-11068	Copia	Retrofit	1	0.048
aro / IRIS_313-11068	Gypsy	Retrosat3	1	0.048
aro / IRIS_313-12074	Copia	Copia2	1	0.05
aro / IRIS_313-12074	Copia	SC-3B	1	0.05
aro / IRIS_313-12074	Gypsy	Gypsy-A	2	0.1
aro / IRIS_313-12074	Gypsy	RireX	2	0.1
aro / IRIS_313-12074	Gypsy	Retrosat3	1	0.05
aro / IRIS_313-12074	Mutator	Snap	1	0.05
aro / IRIS_313-12074	Mutator	Dasia-2	1	0.05
aro / IRIS_313-12074	Mutator	OsTE20	1	0.05
aro / IRIS_313-12074	Mutator	OsTE33	1	0.05
aro / IRIS_313-12074	PIF/Harbinger	Ndna1tna	2	0.1
aro / IRIS_313-12074	PIF/Harbinger	F569	1	0.05
aro / IRIS_313-12074	PIF/Harbinger	Type M	1	0.05
aro / IRIS_313-12074	Tc1/Mariner	Snabo	3	0.15
aro / IRIS_313-12074	Tc1/Mariner	Trep215	1	0.05
aro / IRIS_313-12074	Tc1/Mariner	Stowaway32	1	0.05
aro / IRIS_313-11062	Copia	SC-8	9	0.474
aro / IRIS_313-11062	Copia	Copia2	4	0.211
aro / IRIS_313-11062	Copia	SC-3B	1	0.053
aro / IRIS_313-11062	Gypsy	RireX	5	0.263
aro / IRIS_313-11352	Copia	SC-8	2	0.118
aro / IRIS_313-11352	Copia	Copia2	2	0.118
aro / IRIS_313-11352	Copia	SZ-9	1	0.059
aro / IRIS_313-11352	Gypsy	RireX	3	0.176
aro / IRIS_313-11352	Gypsy	SZ-35	1	0.059
aro / IRIS_313-11352	Gypsy	Rire3A	1	0.059
aro / IRIS_313-11352	EnSpm/CACTA	SpmLike	1	0.059
aro / IRIS_313-11352	Mutator	EnSpm-N20	1	0.059
aro / IRIS_313-11352	PIF/Harbinger	Ditto	1	0.059
aro / IRIS_313-11352	PIF/Harbinger	F569	1	0.059
aro / IRIS_313-11352	Tc1/Mariner	Stowaway21	1	0.059
aro / IRIS_313-11352	hAT	Twif	1	0.059
aro / IRIS_313-11352	hAT	Twifb1	1	0.059
aro / IRIS_313-11564	Copia	SC-8	6	0.375
aro / IRIS_313-11564	Copia	SC-3B	2	0.125
aro / IRIS_313-11564	Copia	Copia2	1	0.063
aro / IRIS_313-11564	Gypsy	RireX	3	0.188
aro / IRIS_313-11564	Gypsy	Gypsy-125	1	0.063
aro / IRIS_313-11564	Mutator	Snap	1	0.063
aro / IRIS_313-11564	PIF/Harbinger	Ndna1tna	1	0.063
aro / IRIS_313-11564	hAT	Twifb1	1	0.063
aro / CX104	Copia	Copia2	7	0.538
aro / CX104	Copia	SC-3B	2	0.154
aro / CX104	Gypsy	Gypsy-8B	1	0.077
aro / CX104	Mutator	Telia	1	0.077
aro / CX104	hAT	Twifb1	2	0.154
aro / CX110	Copia	Copia2	11	0.846
aro / CX110	Helitron	Helitron2	1	0.077
aro / CX110	EnSpm/CACTA	EnSpm-10	1	0.077
aro / IRIS_313-9682	Copia	SC-3B	2	0.182
aro / IRIS_313-9682	Copia	Copia2	1	0.091
aro / IRIS_313-9682	Gypsy	RireX	1	0.091
aro / IRIS_313-9682	Gypsy	Gypsy-A	1	0.091
aro / IRIS_313-9682	Gypsy	Gypsy-6B	1	0.091
aro / IRIS_313-9682	EnSpm/CACTA	SpmLike	2	0.182
aro / IRIS_313-9682	PIF/Harbinger	KiddoB	2	0.182
aro / IRIS_313-9682	Tc1/Mariner	Stowaway32	1	0.091
aro / IRIS_313-11825	Copia	SZ-55	5	0.455
aro / IRIS_313-11825	Copia	Copia2	4	0.364
aro / IRIS_313-11825	Copia	SC-8	1	0.091
aro / IRIS_313-11825	Gypsy	RireX	1	0.091
aro / IRIS_313-11270	Copia	Copia2	6	0.545
aro / IRIS_313-11270	Copia	SC-8	4	0.364
aro / IRIS_313-11270	Gypsy	Truncator2	1	0.091
aro / IRIS_313-8712	Copia	SC-8	4	0.4
aro / IRIS_313-8712	Copia	Copia2	2	0.2
aro / IRIS_313-8712	Gypsy	RireX	1	0.1
aro / IRIS_313-8712	Gypsy	Gypsy-6B	1	0.1
aro / IRIS_313-8712	Mutator	MerMITED	1	0.1
aro / IRIS_313-8712	Mutator	MerMITEJ	1	0.1
aro / IRIS_313-10521	Gypsy	RireX	3	0.3
aro / IRIS_313-10521	Gypsy	Gypsy-B	1	0.1
aro / IRIS_313-10521	Gypsy	Retro2	1	0.1
aro / IRIS_313-10521	Mutator	AmyLTP	1	0.1
aro / IRIS_313-10521	Tc1/Mariner	Snabo	3	0.3
aro / IRIS_313-10521	hAT	Twifb1	1	0.1
aro / IRIS_313-10851	Copia	SC-8	3	0.3
aro / IRIS_313-10851	Copia	Copia2	1	0.1
aro / IRIS_313-10851	Gypsy	Truncator2	3	0.3
aro / IRIS_313-10851	Mutator	Snap	1	0.1
aro / IRIS_313-10851	Tc1/Mariner	Stowaway32	1	0.1
aro / IRIS_313-10851	hAT	Ds-rice3n	1	0.1
aro / IRIS_313-9172	Copia	SC-8	7	0.778
aro / IRIS_313-9172	Copia	OsTonor1	1	0.111
aro / IRIS_313-9172	PIF/Harbinger	KiddoC	1	0.111
aro / CX143	Gypsy	RireX	5	0.556
aro / CX143	Mutator	Snap	1	0.111
aro / CX143	PIF/Harbinger	Focus	1	0.111
aro / CX143	PIF/Harbinger	KiddoC	1	0.111
aro / CX143	PIF/Harbinger	Harbinger-N9B	1	0.111
aro / IRIS_313-11826	Gypsy	RireX	2	0.25
aro / IRIS_313-11826	Gypsy	SZ-40	1	0.125
aro / IRIS_313-11826	PIF/Harbinger	Focus	2	0.25
aro / IRIS_313-11826	PIF/Harbinger	Type H	1	0.125
aro / IRIS_313-11826	PIF/Harbinger	Harbinger-N9B	1	0.125
aro / IRIS_313-11826	Tc1/Mariner	Snabo	1	0.125
aro / IRIS_313-8747	Copia	Copia2	3	0.5
aro / IRIS_313-8747	Copia	SC-3B	1	0.167
aro / IRIS_313-8747	Gypsy	RireX	2	0.333
aro / IRIS_313-12094	Gypsy	RireX	3	0.5
aro / IRIS_313-12094	Mutator	Snap	2	0.333
aro / IRIS_313-12094	PIF/Harbinger	KiddoB	1	0.167
aro / IRIS_313-10933	Copia	SC-8	1	0.167
aro / IRIS_313-10933	Gypsy	RireX	3	0.5
aro / IRIS_313-10933	Mutator	Snap	1	0.167
aro / IRIS_313-10933	hAT	Twif	1	0.167
aro / IRIS_313-11032	Copia	SC-3B	6	1
aro / IRIS_313-11451	Gypsy	SZ-22	1	0.2
aro / IRIS_313-11451	Gypsy	Gypsy-105	1	0.2
aro / IRIS_313-11451	Helitron	Helitron2	1	0.2
aro / IRIS_313-11451	PIF/Harbinger	Harbinger-N9B	1	0.2
aro / IRIS_313-11451	hAT	Ds-rice3n	1	0.2
aro / IRIS_313-11268	Copia	SC-8	2	0.4
aro / IRIS_313-11268	Copia	Copia2	1	0.2
aro / IRIS_313-11268	Gypsy	RireX	1	0.2
aro / IRIS_313-11268	hAT	Twif	1	0.2
aro / IRIS_313-11350	Copia	Copia2	1	0.2
aro / IRIS_313-11350	Gypsy	RireX	2	0.4
aro / IRIS_313-11350	Helitron	Helitron2	1	0.2
aro / IRIS_313-11350	hAT	Krispie	1	0.2
aro / IRIS_313-8813	Copia	Copia-38	1	0.25
aro / IRIS_313-8813	Gypsy	Truncator2	1	0.25
aro / IRIS_313-8813	Mutator	Snap	1	0.25
aro / IRIS_313-8813	PIF/Harbinger	KiddoB	1	0.25
aro / IRIS_313-10670	Copia	SC-8	1	0.25
aro / IRIS_313-10670	Mutator	Snap	1	0.25
aro / IRIS_313-10670	Tc1/Mariner	Snabo	1	0.25
aro / IRIS_313-10670	hAT	Twifb1	1	0.25
aro / IRIS_313-11362	Gypsy	RireX	2	0.5
aro / IRIS_313-11362	PIF/Harbinger	Type M	1	0.25
aro / IRIS_313-11362	Tc1/Mariner	Snabo	1	0.25
aro / IRIS_313-9083	Copia	SC-3B	1	0.333
aro / IRIS_313-9083	Gypsy	RireX	1	0.333
aro / IRIS_313-9083	Helitron	Helitron2	1	0.333
aro / IRIS_313-11567	Copia	SC-3B	1	0.333
aro / IRIS_313-11567	Gypsy	Gypsy-A	1	0.333
aro / IRIS_313-11567	hAT	Hatos1	1	0.333
aro / IRIS_313-11626	Copia	SC-3B	1	0.333
aro / IRIS_313-11626	Gypsy	RireX	2	0.667
aro / IRIS_313-10732	Copia	SC-8	1	0.333
aro / IRIS_313-10732	Copia	SZ-17	1	0.333
aro / IRIS_313-10732	Gypsy	RireX	1	0.333
aro / IRIS_313-11218	Gypsy	Retrosat3	1	0.333
aro / IRIS_313-11218	PIF/Harbinger	KiddoC	1	0.333
aro / IRIS_313-11218	Tc1/Mariner	Stowaway32	1	0.333
aro / IRIS_313-11258	Copia	SC-8	1	0.333
aro / IRIS_313-11258	Copia	Copia2	1	0.333
aro / IRIS_313-11258	Copia	SC-3B	1	0.333
aro / IRIS_313-11259	Copia	SC-8	2	0.667
aro / IRIS_313-11259	Helitron	Helitron2	1	0.333
aro / IRIS_313-11373	Copia	SC-3B	1	0.333
aro / IRIS_313-11373	Tc1/Mariner	Snabo	2	0.667
aro / CX59	Gypsy	RireX	2	0.667
aro / CX59	Mutator	Snap	1	0.333
aro / IRIS_313-8498	Copia	SC-8	1	0.5
aro / IRIS_313-8498	Gypsy	RireX	1	0.5
aro / IRIS_313-8765	Copia	Copia2	1	0.5
aro / IRIS_313-8765	Gypsy	RireX	1	0.5
aro / IRIS_313-11625	Gypsy	RireX	1	0.5
aro / IRIS_313-11625	Mutator	Snap	1	0.5
aro / IRIS_313-11627	EnSpm/CACTA	EnSpm-10	1	0.5
aro / IRIS_313-11627	PIF/Harbinger	Focus	1	0.5
aro / IRIS_313-11632	Gypsy	RireX	2	1
aro / IRIS_313-10868	Gypsy	RireX	2	1
aro / IRIS_313-9629	Gypsy	RireX	1	1
aro / IRIS_313-8326	Gypsy	Rire3A	1	1
aro / IRIS_313-8268	Gypsy	RireX	1	1
aro / IRIS_313-11630	Copia	SC-8	1	1
aro / IRIS_313-11743	Gypsy	Gypsy-125	1	1
aro / IRIS_313-10926	hAT	Krispie	1	1
aro / IRIS_313-11022	Copia	SC-8	1	1
aro / IRIS_313-11289	Gypsy	Gypsy-6B	1	1
aro / IRIS_313-11375	Gypsy	RireX	1	1
aro / CX65	Copia	Copia2	1	1
Aus / IRIS_313-11413	Copia	SC-3B	7	0.085
Aus / IRIS_313-11413	Copia	SC-8	4	0.049
Aus / IRIS_313-11413	Copia	Copia2	2	0.024
Aus / IRIS_313-11413	Copia	OsTonor1	1	0.012
Aus / IRIS_313-11413	Gypsy	SZ-22	7	0.085
Aus / IRIS_313-11413	Gypsy	Retro2	4	0.049
Aus / IRIS_313-11413	Gypsy	RireX	2	0.024
Aus / IRIS_313-11413	Gypsy	Retrosat2	2	0.024
Aus / IRIS_313-11413	Gypsy	Rire2	2	0.024
Aus / IRIS_313-11413	Gypsy	Truncator2	2	0.024
Aus / IRIS_313-11413	Gypsy	Rire3	1	0.012
Aus / IRIS_313-11413	Gypsy	Gypsy-89	1	0.012
Aus / IRIS_313-11413	Gypsy	Retrosat3	1	0.012
Aus / IRIS_313-11413	Gypsy	Gypsy-B	1	0.012
Aus / IRIS_313-11413	Gypsy	Truncator	1	0.012
Aus / IRIS_313-11413	Gypsy	SZ-40	1	0.012
Aus / IRIS_313-11413	Gypsy	Gypsy-8B	1	0.012
Aus / IRIS_313-11413	Gypsy	Gypsy-A	1	0.012
Aus / IRIS_313-11413	Helitron	Severin-2	2	0.024
Aus / IRIS_313-11413	EnSpm/CACTA	SpmLike	3	0.037
Aus / IRIS_313-11413	EnSpm/CACTA	EnSpm-13	1	0.012
Aus / IRIS_313-11413	EnSpm/CACTA	CACTA-I	1	0.012
Aus / IRIS_313-11413	EnSpm/CACTA	EnSpm-8	1	0.012
Aus / IRIS_313-11413	Mutator	OsMu5	3	0.037
Aus / IRIS_313-11413	Mutator	MerMITEB	1	0.012
Aus / IRIS_313-11413	Mutator	OsTE9	1	0.012
Aus / IRIS_313-11413	Mutator	TNR2A	1	0.012
Aus / IRIS_313-11413	Mutator	OsTE33	1	0.012
Aus / IRIS_313-11413	PIF/Harbinger	Ndna1tna	4	0.049
Aus / IRIS_313-11413	PIF/Harbinger	Olo24	3	0.037
Aus / IRIS_313-11413	PIF/Harbinger	Inditto	3	0.037
Aus / IRIS_313-11413	PIF/Harbinger	Harb-1	2	0.024
Aus / IRIS_313-11413	PIF/Harbinger	DTH_Ors13	2	0.024
Aus / IRIS_313-11413	PIF/Harbinger	Harbinger-N9B	2	0.024
Aus / IRIS_313-11413	PIF/Harbinger	Gaijin	1	0.012
Aus / IRIS_313-11413	PIF/Harbinger	F1275	1	0.012
Aus / IRIS_313-11413	PIF/Harbinger	Ditto	1	0.012
Aus / IRIS_313-11413	PIF/Harbinger	Ditail	1	0.012
Aus / IRIS_313-11413	PIF/Harbinger	Unique	1	0.012
Aus / IRIS_313-11413	Tc1/Mariner	Trep215	2	0.024
Aus / IRIS_313-11413	Tc1/Mariner	Snabo	1	0.012
Aus / IRIS_313-11413	hAT	Twif	2	0.024
Aus / IRIS_313-10718	Copia	SC-3B	7	0.159
Aus / IRIS_313-10718	Copia	SC-8	4	0.091
Aus / IRIS_313-10718	Copia	Copi2	2	0.045
Aus / IRIS_313-10718	Gypsy	SZ-22	12	0.273
Aus / IRIS_313-10718	Gypsy	Gypsy-8B	2	0.045
Aus / IRIS_313-10718	Gypsy	SZ-62	2	0.045
Aus / IRIS_313-10718	Gypsy	Retro2	2	0.045
Aus / IRIS_313-10718	Gypsy	RireX	2	0.045
Aus / IRIS_313-10718	Gypsy	Truncator	1	0.023
Aus / IRIS_313-10718	Gypsy	Truncator2	1	0.023
Aus / IRIS_313-10718	Gypsy	SZ	1	0.023
Aus / IRIS_313-10718	Gypsy	Crm	1	0.023
Aus / IRIS_313-10718	Helitron	Severin-2	1	0.023
Aus / IRIS_313-10718	Mutator	Crackle	1	0.023
Aus / IRIS_313-10718	PIF/Harbinger	Ndna1tna	2	0.045
Aus / IRIS_313-10718	PIF/Harbinger	Olo24	1	0.023
Aus / IRIS_313-10718	PIF/Harbinger	DTH_Ors13	1	0.023
Aus / IRIS_313-10718	PIF/Harbinger	Type M	1	0.023
Aus / IRIS_313-8321	Copia	OsTonor1	2	0.051
Aus / IRIS_313-8321	Gypsy	Retro2	4	0.103
Aus / IRIS_313-8321	Gypsy	RireX	2	0.051
Aus / IRIS_313-8321	Gypsy	Rire2	2	0.051
Aus / IRIS_313-8321	Gypsy	Gypsy-A	1	0.026
Aus / IRIS_313-8321	Gypsy	SZ-48	1	0.026
Aus / IRIS_313-8321	Gypsy	Rire3	1	0.026
Aus / IRIS_313-8321	Gypsy	Retrosat4	1	0.026
Aus / IRIS_313-8321	EnSpm/CACTA	SpmLike	2	0.051
Aus / IRIS_313-8321	EnSpm/CACTA	CACTA-H	1	0.026
Aus / IRIS_313-8321	EnSpm/CACTA	Unclassified	1	0.026
Aus / IRIS_313-8321	Mutator	TypeU1	1	0.026
Aus / IRIS_313-8321	Mutator	MerMITEB	1	0.026
Aus / IRIS_313-8321	Mutator	Type G	1	0.026
Aus / IRIS_313-8321	Mutator	OsTE24	1	0.026
Aus / IRIS_313-8321	PIF/Harbinger	Ndna1tna	3	0.077
Aus / IRIS_313-8321	PIF/Harbinger	DTH_Ors13	2	0.051
Aus / IRIS_313-8321	PIF/Harbinger	Castaway	2	0.051
Aus / IRIS_313-8321	PIF/Harbinger	Type M	1	0.026
Aus / IRIS_313-8321	PIF/Harbinger	Inditto	1	0.026
Aus / IRIS_313-8321	PIF/Harbinger	F770	1	0.026
Aus / IRIS_313-8321	PIF/Harbinger	Harbinger-N9B	1	0.026
Aus / IRIS_313-8321	PIF/Harbinger	Ditto	1	0.026
Aus / IRIS_313-8321	Tc1/Mariner	Snabo	1	0.026
Aus / IRIS_313-8321	Tc1/Mariner	Trep215	1	0.026
Aus / IRIS_313-8321	hAT	Tess	2	0.051
Aus / IRIS_313-8321	hAT	TypeU4	1	0.026
Aus / IRIS_313-8283	Copia	Rire5	1	0.029
Aus / IRIS_313-8283	Gypsy	RireX	6	0.176
Aus / IRIS_313-8283	Gypsy	Retro2	3	0.088
Aus / IRIS_313-8283	Gypsy	Retrosat2	2	0.059
Aus / IRIS_313-8283	Gypsy	Rire2	2	0.059
Aus / IRIS_313-8283	Gypsy	Truncator	1	0.029
Aus / IRIS_313-8283	Gypsy	Truncator2	1	0.029
Aus / IRIS_313-8283	Gypsy	SZ	1	0.029
Aus / IRIS_313-8283	Gypsy	SZ-36	1	0.029
Aus / IRIS_313-8283	EnSpm/CACTA	SpmLike	2	0.059
Aus / IRIS_313-8283	EnSpm/CACTA	EnSpm4	1	0.029
Aus / IRIS_313-8283	Mutator	AmyLTP	1	0.029
Aus / IRIS_313-8283	Mutator	MuDR4	1	0.029
Aus / IRIS_313-8283	Mutator	MDR2	1	0.029
Aus / IRIS_313-8283	PIF/Harbinger	Ndna1tna	4	0.118
Aus / IRIS_313-8283	PIF/Harbinger	Harbinger-N9B	3	0.088
Aus / IRIS_313-8283	PIF/Harbinger	F569	1	0.029
Aus / IRIS_313-8283	PIF/Harbinger	F770	1	0.029
Aus / IRIS_313-8283	Tc1/Mariner	Trep215	1	0.029
Aus / IRIS_313-10882	Copia	Copia2	24	0.774
Aus / IRIS_313-10882	Copia	SC-8	3	0.097
Aus / IRIS_313-10882	Copia	Copi2	1	0.032
Aus / IRIS_313-10882	Gypsy	RireX	2	0.065
Aus / IRIS_313-10882	Tc1/Mariner	Stowaway18	1	0.032
Aus / IRIS_313-11482	Copia	SC-7	5	0.179
Aus / IRIS_313-11482	Copia	SC-3B	1	0.036
Aus / IRIS_313-11482	Gypsy	RireX	2	0.071
Aus / IRIS_313-11482	EnSpm/CACTA	SpmLike	19	0.679
Aus / IRIS_313-11482	EnSpm/CACTA	CACTA-I	1	0.036
Aus / IRIS_313-11216	Copia	SC-3B	2	0.077
Aus / IRIS_313-11216	Copia	Copi2	1	0.038
Aus / IRIS_313-11216	Gypsy	Retro2	3	0.115
Aus / IRIS_313-11216	Gypsy	Rire2	2	0.077
Aus / IRIS_313-11216	Gypsy	Truncator	1	0.038
Aus / IRIS_313-11216	Gypsy	SZ-48	1	0.038
Aus / IRIS_313-11216	TRIM	Cassandra	1	0.038
Aus / IRIS_313-11216	EnSpm/CACTA	SpmLike	7	0.269
Aus / IRIS_313-11216	Mutator	Crackle	1	0.038
Aus / IRIS_313-11216	Mutator	MDR2	1	0.038
Aus / IRIS_313-11216	Mutator	AmyLTP	1	0.038
Aus / IRIS_313-11216	PIF/Harbinger	Ditto	1	0.038
Aus / IRIS_313-11216	PIF/Harbinger	Kiddo	1	0.038
Aus / IRIS_313-11216	PIF/Harbinger	Inditto	1	0.038
Aus / IRIS_313-11216	Tc1/Mariner	Trep215	1	0.038
Aus / IRIS_313-11216	hAT	Twif	1	0.038
Aus / IRIS_313-11277	Copia	OsTonor1	2	0.077
Aus / IRIS_313-11277	Copia	Retrofit5	1	0.038
Aus / IRIS_313-11277	Gypsy	RireX	2	0.077
Aus / IRIS_313-11277	Gypsy	Retro2	2	0.077
Aus / IRIS_313-11277	Gypsy	SZ-46	1	0.038
Aus / IRIS_313-11277	Gypsy	SZ-54	1	0.038
Aus / IRIS_313-11277	Gypsy	SZ-35	1	0.038
Aus / IRIS_313-11277	EnSpm/CACTA	CACTA-H	1	0.038
Aus / IRIS_313-11277	EnSpm/CACTA	EnSpm4	1	0.038
Aus / IRIS_313-11277	Mutator	OsTE33	1	0.038
Aus / IRIS_313-11277	PIF/Harbinger	Ndna1tna	3	0.115
Aus / IRIS_313-11277	PIF/Harbinger	Type M	2	0.077
Aus / IRIS_313-11277	PIF/Harbinger	Harb-N1	1	0.038
Aus / IRIS_313-11277	PIF/Harbinger	Gaijin	1	0.038
Aus / IRIS_313-11277	Tc1/Mariner	Stowaway21	1	0.038
Aus / IRIS_313-11277	Tc1/Mariner	Trep215	1	0.038
Aus / IRIS_313-11277	hAT	Ds-rice2n	1	0.038
Aus / IRIS_313-11277	hAT	Tess	1	0.038
Aus / IRIS_313-11277	hAT	Ds-rice3n	1	0.038
Aus / IRIS_313-11277	hAT	Krispie	1	0.038
Aus / IRIS_313-11737	Copia	Copia2	10	0.417
Aus / IRIS_313-11737	Copia	SC-8	2	0.083
Aus / IRIS_313-11737	Gypsy	RireX	9	0.375
Aus / IRIS_313-11737	Gypsy	SZ-22	1	0.042
Aus / IRIS_313-11737	Gypsy	Gypsy-8B	1	0.042
Aus / IRIS_313-11737	Tc1/Mariner	Snabo	1	0.042
Aus / IRIS_313-12055	Copia	Copia2	8	0.348
Aus / IRIS_313-12055	Copia	Copi2	5	0.217
Aus / IRIS_313-12055	Copia	SC-8	4	0.174
Aus / IRIS_313-12055	Gypsy	RireX	4	0.174
Aus / IRIS_313-12055	Gypsy	SZ-62	2	0.087
Aus / IRIS_313-10930	Copia	SC-8	1	0.043
Aus / IRIS_313-10930	Copia	SC-3B	1	0.043
Aus / IRIS_313-10930	Gypsy	RireX	1	0.043
Aus / IRIS_313-10930	PIF/Harbinger	Harbinger-N9B	20	0.87
Aus / IRIS_313-9449	Copia	Copia2	2	0.091
Aus / IRIS_313-9449	Copia	SC-10	1	0.045
Aus / IRIS_313-9449	Gypsy	RireX	2	0.091
Aus / IRIS_313-9449	Gypsy	Retrosat4	1	0.045
Aus / IRIS_313-9449	Gypsy	Rire3	1	0.045
Aus / IRIS_313-9449	Gypsy	Rire8A	1	0.045
Aus / IRIS_313-9449	Gypsy	Truncator2	1	0.045
Aus / IRIS_313-9449	TRIM	Cassandra	1	0.045
Aus / IRIS_313-9449	EnSpm/CACTA	SpmLike	2	0.091
Aus / IRIS_313-9449	EnSpm/CACTA	Unclassified	1	0.045
Aus / IRIS_313-9449	EnSpm/CACTA	CACTA-B	1	0.045
Aus / IRIS_313-9449	Mutator	MuDR3	1	0.045
Aus / IRIS_313-9449	Mutator	Cloud-7	1	0.045
Aus / IRIS_313-9449	Mutator	Cloud	1	0.045
Aus / IRIS_313-9449	Mutator	MuDR4	1	0.045
Aus / IRIS_313-9449	PIF/Harbinger	Harbinger-N9B	2	0.091
Aus / IRIS_313-9449	PIF/Harbinger	OsTE18	1	0.045
Aus / IRIS_313-9449	PIF/Harbinger	Wanderer	1	0.045
Aus / IRIS_313-11476	Copia	Copia2	6	0.3
Aus / IRIS_313-11476	Copia	SC-8	2	0.1
Aus / IRIS_313-11476	Copia	OsCopia1	1	0.05
Aus / IRIS_313-11476	Copia	SC-3B	1	0.05
Aus / IRIS_313-11476	Gypsy	RireX	3	0.15
Aus / IRIS_313-11476	Gypsy	Rire2	1	0.05
Aus / IRIS_313-11476	Gypsy	SZ-22	1	0.05
Aus / IRIS_313-11476	Mutator	AmyLTP	1	0.05
Aus / IRIS_313-11476	Mutator	MerMITED	1	0.05
Aus / IRIS_313-11476	PIF/Harbinger	DTH_Ors13	1	0.05
Aus / IRIS_313-11476	PIF/Harbinger	Ndna1tna	1	0.05
Aus / IRIS_313-11476	Tc1/Mariner	Stowaway21	1	0.05
Aus / IRIS_313-12139	Copia	Copia2	16	0.842
Aus / IRIS_313-12139	Copia	Cpsc2	1	0.053
Aus / IRIS_313-12139	Copia	SC-8	1	0.053
Aus / IRIS_313-12139	Gypsy	RireX	1	0.053
Aus / IRIS_313-11017	Gypsy	RireX	2	0.105
Aus / IRIS_313-11017	PIF/Harbinger	Harbinger-N9B	16	0.842
Aus / IRIS_313-11017	PIF/Harbinger	Wanderer	1	0.053
Aus / IRIS_313-11477	Copia	SC-8	2	0.111
Aus / IRIS_313-11477	Copia	Copia2	2	0.111
Aus / IRIS_313-11477	Copia	Copia-38	1	0.056
Aus / IRIS_313-11477	Copia	Copi2	1	0.056
Aus / IRIS_313-11477	Gypsy	RireX	2	0.111
Aus / IRIS_313-11477	Gypsy	Truncator2	1	0.056
Aus / IRIS_313-11477	Gypsy	Retrosat2	1	0.056
Aus / IRIS_313-11477	Gypsy	Retrosat4	1	0.056
Aus / IRIS_313-11477	Gypsy	Gypsy-8B	1	0.056
Aus / IRIS_313-11477	Gypsy	SZ-22	1	0.056
Aus / IRIS_313-11477	Mutator	AmyLTP	1	0.056
Aus / IRIS_313-11477	Mutator	Telia	1	0.056
Aus / IRIS_313-11477	PIF/Harbinger	Ndna1tna	2	0.111
Aus / IRIS_313-11477	PIF/Harbinger	Castaway	1	0.056
Aus / IRIS_313-10876	Copia	Copia2	11	0.647
Aus / IRIS_313-10876	Copia	Copi2	3	0.176
Aus / IRIS_313-10876	Gypsy	RireX	2	0.118
Aus / IRIS_313-10876	Gypsy	SZ-22	1	0.059
Aus / IRIS_313-10987	Copia	SC-8	2	0.125
Aus / IRIS_313-10987	Copia	SC-3B	1	0.063
Aus / IRIS_313-10987	Copia	Copi1	1	0.063
Aus / IRIS_313-10987	Copia	Copia2	1	0.063
Aus / IRIS_313-10987	Copia	OsR3	1	0.063
Aus / IRIS_313-10987	Copia	Copia-38	1	0.063
Aus / IRIS_313-10987	Gypsy	RireX	4	0.25
Aus / IRIS_313-10987	Gypsy	Rire2	1	0.063
Aus / IRIS_313-10987	EnSpm/CACTA	SpmLike	1	0.063
Aus / IRIS_313-10987	Mutator	MerMITEA	1	0.063
Aus / IRIS_313-10987	PIF/Harbinger	F569	1	0.063
Aus / IRIS_313-10987	Tc1/Mariner	Stowaway1	1	0.063
Aus / IRIS_313-10979	Copia	OsR3	1	0.067
Aus / IRIS_313-10979	Gypsy	RireX	2	0.133
Aus / IRIS_313-10979	Gypsy	Retro2	1	0.067
Aus / IRIS_313-10979	Gypsy	SZ-40	1	0.067
Aus / IRIS_313-10979	EnSpm/CACTA	SpmLike	1	0.067
Aus / IRIS_313-10979	PIF/Harbinger	Ndna1tna	1	0.067
Aus / IRIS_313-10979	PIF/Harbinger	Gaijin	1	0.067
Aus / IRIS_313-10979	PIF/Harbinger	DTH_Ors13	1	0.067
Aus / IRIS_313-10979	PIF/Harbinger	Ditail	1	0.067
Aus / IRIS_313-10979	PIF/Harbinger	Ditto3	1	0.067
Aus / IRIS_313-10979	Tc1/Mariner	Trep215	2	0.133
Aus / IRIS_313-10979	Tc1/Mariner	Snabo	1	0.067
Aus / IRIS_313-10979	Tc1/Mariner	Stowaway1	1	0.067
Aus / IRIS_313-10736	Copia	SC-8	7	0.5
Aus / IRIS_313-10736	Gypsy	RireX	6	0.429
Aus / IRIS_313-10736	Gypsy	Rire2	1	0.071
Aus / IRIS_313-10854	Copia	Copia2	8	0.571
Aus / IRIS_313-10854	Copia	SC-8	4	0.286
Aus / IRIS_313-10854	Gypsy	RireX	2	0.143
Aus / IRIS_313-8252	Copia	SC-8	9	0.692
Aus / IRIS_313-8252	Copia	Copi2	1	0.077
Aus / IRIS_313-8252	Gypsy	RireX	3	0.231
Aus / IRIS_313-11595	Copia	SC-3B	5	0.385
Aus / IRIS_313-11595	Copia	SC-8	4	0.308
Aus / IRIS_313-11595	Gypsy	RireX	1	0.077
Aus / IRIS_313-11595	EnSpm/CACTA	SpmLike	1	0.077
Aus / IRIS_313-11595	PIF/Harbinger	DTH_Ors78	2	0.154
Aus / IRIS_313-10737	Copia	Copia2	2	0.154
Aus / IRIS_313-10737	Copia	SC-8	2	0.154
Aus / IRIS_313-10737	Gypsy	RireX	5	0.385
Aus / IRIS_313-10737	Gypsy	SZ-22	1	0.077
Aus / IRIS_313-10737	Mutator	OsTE24	1	0.077
Aus / IRIS_313-10737	PIF/Harbinger	Mping	1	0.077
Aus / IRIS_313-10737	PIF/Harbinger	Ndna2tna	1	0.077
Aus / IRIS_313-10891	Copia	Copia2	9	0.692
Aus / IRIS_313-10891	Copia	SZ-9	1	0.077
Aus / IRIS_313-10891	Copia	SC-8	1	0.077
Aus / IRIS_313-10891	Gypsy	RireX	1	0.077
Aus / IRIS_313-10891	Mutator	Telia	1	0.077
Aus / IRIS_313-11324	Copia	Copia2	2	0.154
Aus / IRIS_313-11324	Helitron	Severin-2	4	0.308
Aus / IRIS_313-11324	PIF/Harbinger	Harbinger-N9B	7	0.538
Aus / IRIS_313-11455	Copia	SC-8	2	0.167
Aus / IRIS_313-11455	Copia	SC-3B	1	0.083
Aus / IRIS_313-11455	Copia	Copia2	1	0.083
Aus / IRIS_313-11455	Gypsy	Retro2	1	0.083
Aus / IRIS_313-11455	Gypsy	Truncator	1	0.083
Aus / IRIS_313-11455	Gypsy	Rire3	1	0.083
Aus / IRIS_313-11455	Gypsy	SZ-62	1	0.083
Aus / IRIS_313-11455	Gypsy	SZ-22	1	0.083
Aus / IRIS_313-11455	Gypsy	Gypsy-6B	1	0.083
Aus / IRIS_313-11455	Gypsy	SZ-40	1	0.083
Aus / IRIS_313-11455	Mutator	Setaria	1	0.083
Aus / IRIS_313-11603	Copia	SC-8	1	0.083
Aus / IRIS_313-11603	Copia	SC-3B	1	0.083
Aus / IRIS_313-11603	Gypsy	RireX	3	0.25
Aus / IRIS_313-11603	Gypsy	Truncator	1	0.083
Aus / IRIS_313-11603	Gypsy	Retrosat4	1	0.083
Aus / IRIS_313-11603	Gypsy	Gypsy-8B	1	0.083
Aus / IRIS_313-11603	Gypsy	SZ-22	1	0.083
Aus / IRIS_313-11603	PIF/Harbinger	MITE-adh, type I	1	0.083
Aus / IRIS_313-11603	PIF/Harbinger	Ditto	1	0.083
Aus / IRIS_313-11603	PIF/Harbinger	Inditto	1	0.083
Aus / IRIS_313-10852	Copia	SC-8	7	0.583
Aus / IRIS_313-10852	Copia	Copia2	1	0.083
Aus / IRIS_313-10852	Gypsy	Gypsy-8B	1	0.083
Aus / IRIS_313-10852	Gypsy	SZ-22	1	0.083
Aus / IRIS_313-10852	Gypsy	RireX	1	0.083
Aus / IRIS_313-10852	PIF/Harbinger	Harbinger-N9B	1	0.083
Aus / IRIS_313-10871	Copia	Copia2	8	0.667
Aus / IRIS_313-10871	Copia	Copi2	1	0.083
Aus / IRIS_313-10871	Gypsy	RireX	3	0.25
Aus / IRIS_313-10894	Copia	Copi2	1	0.083
Aus / IRIS_313-10894	Gypsy	RireX	4	0.333
Aus / IRIS_313-10894	Gypsy	Truncator2	1	0.083
Aus / IRIS_313-10894	EnSpm/CACTA	SpmLike	1	0.083
Aus / IRIS_313-10894	EnSpm/CACTA	CACTA-Q	1	0.083
Aus / IRIS_313-10894	Mutator	MerMITEJ	2	0.167
Aus / IRIS_313-10894	PIF/Harbinger	Inditto	2	0.167
Aus / IRIS_313-10981	Copia	SC-8	1	0.083
Aus / IRIS_313-10981	Gypsy	RireX	1	0.083
Aus / IRIS_313-10981	Gypsy	SZ-35	1	0.083
Aus / IRIS_313-10981	Gypsy	Gypsy-225	1	0.083
Aus / IRIS_313-10981	Gypsy	Gypsy-A	1	0.083
Aus / IRIS_313-10981	EnSpm/CACTA	CACTA-I	2	0.167
Aus / IRIS_313-10981	EnSpm/CACTA	SpmLike	2	0.167
Aus / IRIS_313-10981	EnSpm/CACTA	CACTA-H	1	0.083
Aus / IRIS_313-10981	PIF/Harbinger	Castaway	1	0.083
Aus / IRIS_313-10981	PIF/Harbinger	Harbinger-N9B	1	0.083
Aus / IRIS_313-8410	Copia	Copia2	4	0.364
Aus / IRIS_313-8410	Copia	SC-8	3	0.273
Aus / IRIS_313-8410	Copia	OsCopia2	1	0.091
Aus / IRIS_313-8410	Gypsy	RireX	3	0.273
Aus / IRIS_313-10020	Copia	SC-8	4	0.364
Aus / IRIS_313-10020	Gypsy	SZ-22	1	0.091
Aus / IRIS_313-10020	Gypsy	Rire2	1	0.091
Aus / IRIS_313-10020	EnSpm/CACTA	EnSpm-13	1	0.091
Aus / IRIS_313-10020	Mutator	OsTE24	1	0.091
Aus / IRIS_313-10020	PIF/Harbinger	Harbinger-N9B	2	0.182
Aus / IRIS_313-10020	PIF/Harbinger	Ndna1tna	1	0.091
Aus / IRIS_313-8641	Copia	SC-8	4	0.364
Aus / IRIS_313-8641	Copia	Copia2	2	0.182
Aus / IRIS_313-8641	Gypsy	RireX	2	0.182
Aus / IRIS_313-8641	Gypsy	Gypsy-8B	1	0.091
Aus / IRIS_313-8641	Gypsy	Truncator2	1	0.091
Aus / IRIS_313-8641	PIF/Harbinger	Harbinger-N9B	1	0.091
Aus / IRIS_313-11604	Copia	SC-8	4	0.364
Aus / IRIS_313-11604	Copia	SC-3B	1	0.091
Aus / IRIS_313-11604	Gypsy	RireX	2	0.182
Aus / IRIS_313-11604	Gypsy	Truncator2	1	0.091
Aus / IRIS_313-11604	Gypsy	Truncator	1	0.091
Aus / IRIS_313-11604	Mutator	Telia	2	0.182
Aus / IRIS_313-11617	Copia	Copi2	2	0.182
Aus / IRIS_313-11617	Copia	SC-8	1	0.091
Aus / IRIS_313-11617	Copia	Copia2	1	0.091
Aus / IRIS_313-11617	Gypsy	RireX	2	0.182
Aus / IRIS_313-11617	Gypsy	SZ-40	1	0.091
Aus / IRIS_313-11617	Gypsy	Retrosat2	1	0.091
Aus / IRIS_313-11617	Gypsy	Gypsy-A	1	0.091
Aus / IRIS_313-11617	Gypsy	SZ-22	1	0.091
Aus / IRIS_313-11617	Gypsy	Gypsy-8B	1	0.091
Aus / IRIS_313-11191	Copia	SC-8	1	0.091
Aus / IRIS_313-11191	Copia	Copia2	1	0.091
Aus / IRIS_313-11191	Gypsy	Retro2	1	0.091
Aus / IRIS_313-11191	Gypsy	SZ-22	1	0.091
Aus / IRIS_313-11191	Gypsy	Retrosat4	1	0.091
Aus / IRIS_313-11191	EnSpm/CACTA	CACTA-H	1	0.091
Aus / IRIS_313-11191	Mutator	OsTE15	1	0.091
Aus / IRIS_313-11191	Mutator	TypeU1	1	0.091
Aus / IRIS_313-11191	PIF/Harbinger	Olo24	1	0.091
Aus / IRIS_313-11191	PIF/Harbinger	Ndna2tna	1	0.091
Aus / IRIS_313-11191	Tc1/Mariner	Trep215	1	0.091
Aus / IRIS_313-11291	Copia	SC-8	5	0.455
Aus / IRIS_313-11291	Copia	Copia2	1	0.091
Aus / IRIS_313-11291	Gypsy	RireX	4	0.364
Aus / IRIS_313-11291	Gypsy	Truncator2	1	0.091
Aus / IRIS_313-8822	Copia	SC-8	2	0.2
Aus / IRIS_313-8822	Gypsy	RireX	4	0.4
Aus / IRIS_313-8822	Gypsy	Truncator2	1	0.1
Aus / IRIS_313-8822	Mutator	MDR2	1	0.1
Aus / IRIS_313-8822	PIF/Harbinger	Mping	1	0.1
Aus / IRIS_313-8822	PIF/Harbinger	OsTE18	1	0.1
Aus / IRIS_313-11620	Copia	SC-8	2	0.2
Aus / IRIS_313-11620	Copia	Copia2	2	0.2
Aus / IRIS_313-11620	Gypsy	RireX	3	0.3
Aus / IRIS_313-11620	Gypsy	Retrosat4	1	0.1
Aus / IRIS_313-11620	Mutator	Telia	1	0.1
Aus / IRIS_313-11620	Tc1/Mariner	Trep215	1	0.1
Aus / IRIS_313-11056	Copia	SC-8	7	0.7
Aus / IRIS_313-11056	Copia	SC-3B	1	0.1
Aus / IRIS_313-11056	Gypsy	RireX	1	0.1
Aus / IRIS_313-11056	PIF/Harbinger	Harbinger-N9B	1	0.1
Aus / IRIS_313-11058	Copia	SC-8	5	0.5
Aus / IRIS_313-11058	Gypsy	RireX	5	0.5
Aus / IRIS_313-11169	Copia	SC-8	4	0.4
Aus / IRIS_313-11169	Copia	SC-7	1	0.1
Aus / IRIS_313-11169	Gypsy	RireX	1	0.1
Aus / IRIS_313-11169	Gypsy	SZ-40	1	0.1
Aus / IRIS_313-11169	PIF/Harbinger	Harbinger-N9B	3	0.3
Aus / IRIS_313-9137	Copia	Copia2	4	0.444
Aus / IRIS_313-9137	Copia	SC-8	1	0.111
Aus / IRIS_313-9137	Gypsy	RireX	4	0.444
Aus / IRIS_313-11452	Copia	SC-3B	1	0.111
Aus / IRIS_313-11452	Copia	Copia2	1	0.111
Aus / IRIS_313-11452	Copia	SC-8	1	0.111
Aus / IRIS_313-11452	Gypsy	RireX	4	0.444
Aus / IRIS_313-11452	Gypsy	Truncator2	1	0.111
Aus / IRIS_313-11452	EnSpm/CACTA	EnSpm-13	1	0.111
Aus / IRIS_313-12183	Copia	SC-8	3	0.333
Aus / IRIS_313-12183	Copia	Copia2	1	0.111
Aus / IRIS_313-12183	Gypsy	RireX	1	0.111
Aus / IRIS_313-12183	PIF/Harbinger	Mping	1	0.111
Aus / IRIS_313-12183	PIF/Harbinger	Ndna2tna	1	0.111
Aus / IRIS_313-12183	PIF/Harbinger	DTH_Ors78	1	0.111
Aus / IRIS_313-12183	PIF/Harbinger	Harbinger-N9B	1	0.111
Aus / IRIS_313-10603	Copia	SC-8	7	0.778
Aus / IRIS_313-10603	Gypsy	RireX	1	0.111
Aus / IRIS_313-10603	PIF/Harbinger	DTH_Ors78	1	0.111
Aus / IRIS_313-10623	Copia	SC-8	3	0.333
Aus / IRIS_313-10623	Copia	Copia2	2	0.222
Aus / IRIS_313-10623	Gypsy	Retro2	1	0.111
Aus / IRIS_313-10623	Helitron	Helitron8	1	0.111
Aus / IRIS_313-10623	EnSpm/CACTA	EnSpm-10	1	0.111
Aus / IRIS_313-10623	PIF/Harbinger	F569	1	0.111
Aus / IRIS_313-11027	Copia	SC-8	3	0.333
Aus / IRIS_313-11027	Copia	Copia2	1	0.111
Aus / IRIS_313-11027	Gypsy	RireX	3	0.333
Aus / IRIS_313-11027	EnSpm/CACTA	EnSpm-16	1	0.111
Aus / IRIS_313-11027	EnSpm/CACTA	EnSpm-13	1	0.111
Aus / IRIS_313-11067	Copia	SC-8	8	0.889
Aus / IRIS_313-11067	Gypsy	RireX	1	0.111
Aus / B049	Copia	SC-8	1	0.111
Aus / B049	Gypsy	RireX	2	0.222
Aus / B049	Gypsy	Retro2	1	0.111
Aus / B049	Gypsy	SZ-35	1	0.111
Aus / B049	Gypsy	SZ-22	1	0.111
Aus / B049	Gypsy	Rire2	1	0.111
Aus / B049	Mutator	MerMITEA	1	0.111
Aus / B049	Mutator	Telia	1	0.111
Aus / IRIS_313-8554	Copia	Copia2	5	0.625
Aus / IRIS_313-8554	Copia	Copi2	1	0.125
Aus / IRIS_313-8554	Copia	SC-3B	1	0.125
Aus / IRIS_313-8554	Gypsy	RireX	1	0.125
Aus / IRIS_313-9626	Copia	SC-8	6	0.75
Aus / IRIS_313-9626	Gypsy	RireX	1	0.125
Aus / IRIS_313-9626	PIF/Harbinger	DTH_Ors78	1	0.125
Aus / IRIS_313-8789	Copia	SC-8	6	0.75
Aus / IRIS_313-8789	Gypsy	RireX	1	0.125
Aus / IRIS_313-8789	PIF/Harbinger	Harbinger-N9B	1	0.125
Aus / IRIS_313-9861	Copia	SC-8	4	0.5
Aus / IRIS_313-9861	Copia	SC-3B	1	0.125
Aus / IRIS_313-9861	EnSpm/CACTA	EnSpm-13	1	0.125
Aus / IRIS_313-9861	PIF/Harbinger	Olo24	1	0.125
Aus / IRIS_313-9861	hAT	Tess	1	0.125
Aus / IRIS_313-11456	Copia	Copia2	4	0.5
Aus / IRIS_313-11456	Gypsy	RireX	3	0.375
Aus / IRIS_313-11456	Gypsy	Gypsy-8B	1	0.125
Aus / IRIS_313-11712	Copia	SC-7	2	0.25
Aus / IRIS_313-11712	Copia	SC-3B	1	0.125
Aus / IRIS_313-11712	Gypsy	RireX	4	0.5
Aus / IRIS_313-11712	PIF/Harbinger	Type M	1	0.125
Aus / IRIS_313-10602	Copia	Copia2	2	0.25
Aus / IRIS_313-10602	Copia	SC-8	1	0.125
Aus / IRIS_313-10602	Gypsy	Truncator2	1	0.125
Aus / IRIS_313-10602	Mutator	Telia	1	0.125
Aus / IRIS_313-10602	PIF/Harbinger	Harbinger-N9B	3	0.375
Aus / IRIS_313-9695	Copia	SC-3B	3	0.429
Aus / IRIS_313-9695	Copia	Copi2	2	0.286
Aus / IRIS_313-9695	Copia	Copia2	1	0.143
Aus / IRIS_313-9695	Copia	SC-8	1	0.143
Aus / IRIS_313-10380	Copia	Copia2	2	0.286
Aus / IRIS_313-10380	Copia	SC-8	1	0.143
Aus / IRIS_313-10380	Gypsy	SZ-22	2	0.286
Aus / IRIS_313-10380	Gypsy	Retrosat3	1	0.143
Aus / IRIS_313-10380	Mutator	Telia	1	0.143
Aus / IRIS_313-11483	Copia	SC-8	2	0.286
Aus / IRIS_313-11483	Copia	OsCopia2	1	0.143
Aus / IRIS_313-11483	PIF/Harbinger	Harbinger-N9B	3	0.429
Aus / IRIS_313-11483	PIF/Harbinger	DTH_Ors78	1	0.143
Aus / IRIS_313-11619	Copia	SC-8	3	0.429
Aus / IRIS_313-11619	Gypsy	Gypsy-8B	1	0.143
Aus / IRIS_313-11619	Gypsy	SZ-22	1	0.143
Aus / IRIS_313-11619	Mutator	Telia	1	0.143
Aus / IRIS_313-11619	Mutator	MDR2	1	0.143
Aus / IRIS_313-11742	Copia	SC-8	2	0.286
Aus / IRIS_313-11742	Gypsy	RireX	3	0.429
Aus / IRIS_313-11742	Mutator	OsMuD1	1	0.143
Aus / IRIS_313-11742	hAT	Ds-rice2n	1	0.143
Aus / IRIS_313-11982	Copia	SC-8	2	0.286
Aus / IRIS_313-11982	Gypsy	RireX	2	0.286
Aus / IRIS_313-11982	Gypsy	SZ-22	1	0.143
Aus / IRIS_313-11982	Mutator	Telia	1	0.143
Aus / IRIS_313-11982	PIF/Harbinger	Harbinger-N9B	1	0.143
Aus / IRIS_313-10543	Copia	SC-8	2	0.286
Aus / IRIS_313-10543	Gypsy	RireX	3	0.429
Aus / IRIS_313-10543	Gypsy	SZ-35	1	0.143
Aus / IRIS_313-10543	PIF/Harbinger	Castaway	1	0.143
Aus / IRIS_313-10845	Copia	SC-8	3	0.429
Aus / IRIS_313-10845	Gypsy	RireX	2	0.286
Aus / IRIS_313-10845	Gypsy	Rire3A	1	0.143
Aus / IRIS_313-10845	TRIM	Cassandra	1	0.143
Aus / IRIS_313-10861	Copia	SC-8	2	0.286
Aus / IRIS_313-10861	Copia	Copi2	1	0.143
Aus / IRIS_313-10861	Gypsy	RireX	2	0.286
Aus / IRIS_313-10861	Gypsy	SZ-22	2	0.286
Aus / IRIS_313-11015	Copia	SC-3B	1	0.143
Aus / IRIS_313-11015	Copia	SC-8	1	0.143
Aus / IRIS_313-11015	Gypsy	RireX	1	0.143
Aus / IRIS_313-11015	PIF/Harbinger	Harbinger-N9B	3	0.429
Aus / IRIS_313-11015	Tc1/Mariner	Stowaway1	1	0.143
Aus / IRIS_313-11018	Copia	SC-8	5	0.714
Aus / IRIS_313-11018	Gypsy	SZ-22	1	0.143
Aus / IRIS_313-11018	TRIM	Cassandra	1	0.143
Aus / IRIS_313-11049	Copia	Copia2	2	0.286
Aus / IRIS_313-11049	Copia	SC-8	1	0.143
Aus / IRIS_313-11049	Gypsy	RireX	2	0.286
Aus / IRIS_313-11049	Gypsy	Gypsy-8B	1	0.143
Aus / IRIS_313-11049	PIF/Harbinger	Harbinger-N9B	1	0.143
Aus / IRIS_313-11050	Copia	SC-8	4	0.571
Aus / IRIS_313-11050	Copia	SC-7	2	0.286
Aus / IRIS_313-11050	PIF/Harbinger	Harbinger-N9B	1	0.143
Aus / IRIS_313-11111	Copia	SC-8	2	0.286
Aus / IRIS_313-11111	Gypsy	RireX	5	0.714
Aus / IRIS_313-11175	Copia	SC-8	4	0.571
Aus / IRIS_313-11175	Gypsy	RireX	3	0.429
Aus / IRIS_313-9610	Gypsy	SZ-43	1	0.167
Aus / IRIS_313-9610	Gypsy	SZ-22	1	0.167
Aus / IRIS_313-9610	EnSpm/CACTA	EnSpm-13	1	0.167
Aus / IRIS_313-9610	PIF/Harbinger	Ndna1tna	2	0.333
Aus / IRIS_313-9610	PIF/Harbinger	F569	1	0.167
Aus / IRIS_313-9661	Copia	Copia2	2	0.333
Aus / IRIS_313-9661	Copia	SC-3B	1	0.167
Aus / IRIS_313-9661	Copia	SC-8	1	0.167
Aus / IRIS_313-9661	Copia	Copia-89	1	0.167
Aus / IRIS_313-9661	PIF/Harbinger	Ditto	1	0.167
Aus / IRIS_313-8864	Copia	SC-8	2	0.333
Aus / IRIS_313-8864	Copia	Copia2	1	0.167
Aus / IRIS_313-8864	Gypsy	RireX	2	0.333
Aus / IRIS_313-8864	Gypsy	SZ-22	1	0.167
Aus / IRIS_313-9641	Copia	Copia2	3	0.5
Aus / IRIS_313-9641	Gypsy	SZ-22	1	0.167
Aus / IRIS_313-9641	Gypsy	RireX	1	0.167
Aus / IRIS_313-9641	EnSpm/CACTA	EnSpm-13	1	0.167
Aus / IRIS_313-8073	Gypsy	RireX	1	0.167
Aus / IRIS_313-8073	PIF/Harbinger	Harbinger-N9B	5	0.833
Aus / IRIS_313-11454	Copia	SC-8	2	0.333
Aus / IRIS_313-11454	Copia	Copia2	2	0.333
Aus / IRIS_313-11454	Copia	SC-3B	1	0.167
Aus / IRIS_313-11454	EnSpm/CACTA	EnSpm-13	1	0.167
Aus / IRIS_313-11557	Copia	SC-8	2	0.333
Aus / IRIS_313-11557	Gypsy	Gypsy-8B	1	0.167
Aus / IRIS_313-11557	Gypsy	RireX	1	0.167
Aus / IRIS_313-11557	Gypsy	SZ-22	1	0.167
Aus / IRIS_313-11557	PIF/Harbinger	Harbinger-N9B	1	0.167
Aus / IRIS_313-11602	Copia	SC-8	2	0.333
Aus / IRIS_313-11602	Copia	Cpsc2	1	0.167
Aus / IRIS_313-11602	Gypsy	RireX	3	0.5
Aus / IRIS_313-11618	Copia	Copia2	2	0.333
Aus / IRIS_313-11618	Copia	SC-8	1	0.167
Aus / IRIS_313-11618	Gypsy	RireX	2	0.333
Aus / IRIS_313-11618	Gypsy	SZ-22	1	0.167
Aus / IRIS_313-12002	Copia	SC-8	4	0.667
Aus / IRIS_313-12002	Gypsy	RireX	2	0.333
Aus / IRIS_313-10534	Copia	SC-3B	2	0.333
Aus / IRIS_313-10534	Copia	Copi2	1	0.167
Aus / IRIS_313-10534	Gypsy	RireX	1	0.167
Aus / IRIS_313-10534	Gypsy	Retrosat4	1	0.167
Aus / IRIS_313-10534	Mutator	MuDR3	1	0.167
Aus / IRIS_313-10549	Copia	SC-8	2	0.333
Aus / IRIS_313-10549	Copia	Copia2	1	0.167
Aus / IRIS_313-10549	Copia	Copi2	1	0.167
Aus / IRIS_313-10549	Gypsy	RireX	1	0.167
Aus / IRIS_313-10549	Helitron	Helitron8	1	0.167
Aus / IRIS_313-10735	Copia	SC-8	2	0.333
Aus / IRIS_313-10735	Copia	Copia2	2	0.333
Aus / IRIS_313-10735	Gypsy	RireX	2	0.333
Aus / IRIS_313-10849	Copia	SC-8	4	0.667
Aus / IRIS_313-10849	Gypsy	SZ-22	1	0.167
Aus / IRIS_313-10849	Gypsy	RireX	1	0.167
Aus / IRIS_313-10873	Copia	SC-3B	1	0.167
Aus / IRIS_313-10873	Copia	Retrofit	1	0.167
Aus / IRIS_313-10873	Gypsy	RireX	1	0.167
Aus / IRIS_313-10873	Gypsy	SZ-22	1	0.167
Aus / IRIS_313-10873	Mutator	OsTE21	1	0.167
Aus / IRIS_313-10873	PIF/Harbinger	DTH_Ors78	1	0.167
Aus / IRIS_313-11014	Copia	SC-3B	2	0.333
Aus / IRIS_313-11014	Copia	SC-8	2	0.333
Aus / IRIS_313-11014	Gypsy	RireX	2	0.333
Aus / IRIS_313-11059	Copia	SC-8	3	0.5
Aus / IRIS_313-11059	Gypsy	RireX	2	0.333
Aus / IRIS_313-11059	PIF/Harbinger	DTH_Ors78	1	0.167
Aus / IRIS_313-11116	Copia	SC-7	1	0.167
Aus / IRIS_313-11116	Copia	Copi2	1	0.167
Aus / IRIS_313-11116	EnSpm/CACTA	SpmLike	4	0.667
Aus / IRIS_313-11172	Copia	Copia2	1	0.167
Aus / IRIS_313-11172	Gypsy	RireX	5	0.833
Aus / IRIS_313-11265	Copia	SC-8	2	0.333
Aus / IRIS_313-11265	Copia	Copi2	1	0.167
Aus / IRIS_313-11265	Gypsy	Gypsy-8B	1	0.167
Aus / IRIS_313-11265	PIF/Harbinger	Harb-1	1	0.167
Aus / IRIS_313-11265	hAT	Ds-rice3n	1	0.167
Aus / IRIS_313-11323	Copia	SC-8	2	0.333
Aus / IRIS_313-11323	Copia	Copia2	1	0.167
Aus / IRIS_313-11323	Gypsy	Gypsy-8B	1	0.167
Aus / IRIS_313-11323	Helitron	Severin-2	1	0.167
Aus / IRIS_313-11323	EnSpm/CACTA	EnSpm-16	1	0.167
Aus / IRIS_313-11272	Copia	SC-3B	2	0.333
Aus / IRIS_313-11272	Copia	Cpsc2	1	0.167
Aus / IRIS_313-11272	Gypsy	RireX	1	0.167
Aus / IRIS_313-11272	Gypsy	Truncator2	1	0.167
Aus / IRIS_313-11272	Gypsy	Gypsy-A	1	0.167
Aus / CX368	Copia	Copia2	2	0.333
Aus / CX368	Gypsy	RireX	4	0.667
Aus / IRIS_313-8721	Copia	SC-8	3	0.6
Aus / IRIS_313-8721	Gypsy	RireX	2	0.4
Aus / IRIS_313-8342	Copia	Copia2	3	0.6
Aus / IRIS_313-8342	Copia	SC-8	1	0.2
Aus / IRIS_313-8342	Gypsy	RireX	1	0.2
Aus / IRIS_313-11462	Copia	SC-8	2	0.4
Aus / IRIS_313-11462	Copia	Copi2	2	0.4
Aus / IRIS_313-11462	Copia	Copia2	1	0.2
Aus / IRIS_313-11484	Copia	SZ-9	1	0.2
Aus / IRIS_313-11484	Gypsy	Retrosat2	1	0.2
Aus / IRIS_313-11484	Gypsy	Rire2	1	0.2
Aus / IRIS_313-11484	Gypsy	Retro2	1	0.2
Aus / IRIS_313-11484	Mutator	MDR2	1	0.2
Aus / IRIS_313-11489	Copia	OsCopia2	1	0.2
Aus / IRIS_313-11489	Copia	Copia2	1	0.2
Aus / IRIS_313-11489	Gypsy	RireX	3	0.6
Aus / IRIS_313-11629	Copia	SC-8	1	0.2
Aus / IRIS_313-11629	Gypsy	RireX	2	0.4
Aus / IRIS_313-11629	Gypsy	SZ-22	1	0.2
Aus / IRIS_313-11629	PIF/Harbinger	Harbinger-N9B	1	0.2
Aus / IRIS_313-10608	Copia	SC-8	3	0.6
Aus / IRIS_313-10608	Copia	Copi2	1	0.2
Aus / IRIS_313-10608	Gypsy	Gypsy-8B	1	0.2
Aus / IRIS_313-10892	Copia	Copia2	2	0.4
Aus / IRIS_313-10892	Gypsy	RireX	2	0.4
Aus / IRIS_313-10892	Mutator	MerMITEA	1	0.2
Aus / IRIS_313-10965	Copia	SC-3B	1	0.2
Aus / IRIS_313-10965	Gypsy	SZ-22	3	0.6
Aus / IRIS_313-10965	Gypsy	RireX	1	0.2
Aus / IRIS_313-11016	Copia	Copia2	1	0.2
Aus / IRIS_313-11016	Copia	SC-8	1	0.2
Aus / IRIS_313-11016	Gypsy	RireX	1	0.2
Aus / IRIS_313-11016	PIF/Harbinger	Harbinger-N9B	2	0.4
Aus / IRIS_313-11024	Copia	Copia2	1	0.2
Aus / IRIS_313-11024	Copia	SC-8	1	0.2
Aus / IRIS_313-11024	Gypsy	RireX	3	0.6
Aus / IRIS_313-11037	Copia	SC-8	1	0.2
Aus / IRIS_313-11037	Copia	Copia2	1	0.2
Aus / IRIS_313-11037	Gypsy	SZ-22	2	0.4
Aus / IRIS_313-11037	Gypsy	Truncator2	1	0.2
Aus / IRIS_313-11052	Copia	SC-8	1	0.2
Aus / IRIS_313-11052	Gypsy	RireX	4	0.8
Aus / IRIS_313-11170	Copia	SC-8	2	0.4
Aus / IRIS_313-11170	Gypsy	RireX	2	0.4
Aus / IRIS_313-11170	EnSpm/CACTA	EnSpm-13	1	0.2
Aus / IRIS_313-11213	Copia	SC-8	2	0.4
Aus / IRIS_313-11213	Copia	OsCopia2	1	0.2
Aus / IRIS_313-11213	Mutator	TypeU	1	0.2
Aus / IRIS_313-11213	PIF/Harbinger	Harbinger-N9B	1	0.2
Aus / IRIS_313-9636	Copia	SC-8	1	0.25
Aus / IRIS_313-9636	Copia	OsTonor1	1	0.25
Aus / IRIS_313-9636	EnSpm/CACTA	EnSpm4	1	0.25
Aus / IRIS_313-9636	hAT	Ds-rice2n	1	0.25
Aus / IRIS_313-8771	Copia	SC-8	1	0.25
Aus / IRIS_313-8771	Copia	Copia2	1	0.25
Aus / IRIS_313-8771	Gypsy	Gypsy-8B	1	0.25
Aus / IRIS_313-8771	Gypsy	RireX	1	0.25
Aus / IRIS_313-10587	Copia	SC-8	1	0.25
Aus / IRIS_313-10587	Gypsy	RireX	2	0.5
Aus / IRIS_313-10587	PIF/Harbinger	DTH_Ors78	1	0.25
Aus / IRIS_313-10595	Copia	SC-8	1	0.25
Aus / IRIS_313-10595	Gypsy	RireX	3	0.75
Aus / IRIS_313-10604	Copia	SC-8	3	0.75
Aus / IRIS_313-10604	Copia	Copia2	1	0.25
Aus / IRIS_313-11013	Copia	SC-8	1	0.25
Aus / IRIS_313-11013	PIF/Harbinger	DTH_Ors78	3	0.75
Aus / IRIS_313-11019	Copia	SC-8	2	0.5
Aus / IRIS_313-11019	Copia	SC-7	1	0.25
Aus / IRIS_313-11019	Copia	Copi2	1	0.25
Aus / IRIS_313-11028	Gypsy	Crm	1	0.25
Aus / IRIS_313-11028	Gypsy	RireX	1	0.25
Aus / IRIS_313-11028	Gypsy	Rire2	1	0.25
Aus / IRIS_313-11028	Tc1/Mariner	Trep215	1	0.25
Aus / IRIS_313-11029	Copia	SC-8	1	0.25
Aus / IRIS_313-11029	Gypsy	RireX	3	0.75
Aus / IRIS_313-11047	Copia	SC-8	2	0.5
Aus / IRIS_313-11047	Gypsy	Truncator2	1	0.25
Aus / IRIS_313-11047	Helitron	Severin-2	1	0.25
Aus / IRIS_313-11060	Copia	OsCopia2	2	0.5
Aus / IRIS_313-11060	Copia	SC-8	1	0.25
Aus / IRIS_313-11060	Gypsy	SZ-22	1	0.25
Aus / IRIS_313-11061	Copia	SC-8	2	0.5
Aus / IRIS_313-11061	Copia	Copia2	1	0.25
Aus / IRIS_313-11061	Copia	Cpsc2	1	0.25
Aus / IRIS_313-11065	Copia	SC-8	4	1
Aus / IRIS_313-11112	PIF/Harbinger	Ndna1tna	2	0.5
Aus / IRIS_313-11112	PIF/Harbinger	Olo24	1	0.25
Aus / IRIS_313-11112	Tc1/Mariner	Stowaway17	1	0.25
Aus / IRIS_313-11168	Copia	Copia2	1	0.25
Aus / IRIS_313-11168	Copia	OsCopia2	1	0.25
Aus / IRIS_313-11168	PIF/Harbinger	DTH_Ors78	1	0.25
Aus / IRIS_313-11168	PIF/Harbinger	Harbinger-N9B	1	0.25
Aus / IRIS_313-11210	Copia	SC-8	1	0.25
Aus / IRIS_313-11210	Gypsy	RireX	2	0.5
Aus / IRIS_313-11210	Tc1/Mariner	Pangrangja	1	0.25
Aus / IRIS_313-11214	Copia	SC-8	1	0.25
Aus / IRIS_313-11214	Gypsy	RireX	3	0.75
Aus / IRIS_313-11348	Copia	SC-8	1	0.25
Aus / IRIS_313-11348	PIF/Harbinger	Harbinger-N9B	3	0.75
Aus / IRIS_313-15908	Copia	SC-8	2	0.667
Aus / IRIS_313-15908	Gypsy	SZ-22	1	0.333
Aus / IRIS_313-9283	Copia	SC-8	1	0.333
Aus / IRIS_313-9283	Gypsy	RireX	1	0.333
Aus / IRIS_313-9283	Tc1/Mariner	Trep215	1	0.333
Aus / IRIS_313-10150	Gypsy	RireX	3	1
Aus / IRIS_313-11458	Copia	SC-8	1	0.333
Aus / IRIS_313-11458	Gypsy	RireX	1	0.333
Aus / IRIS_313-11458	Mutator	OsTE33	1	0.333
Aus / IRIS_313-11917	Copia	SC-8	2	0.667
Aus / IRIS_313-11917	Copia	Copia2	1	0.333
Aus / IRIS_313-10593	Copia	SC-8	3	1
Aus / IRIS_313-10673	Copia	SC-7	1	0.333
Aus / IRIS_313-10673	Gypsy	RireX	2	0.667
Aus / IRIS_313-10734	Copia	SC-8	2	0.667
Aus / IRIS_313-10734	Gypsy	RireX	1	0.333
Aus / IRIS_313-10869	Copia	SC-8	2	0.667
Aus / IRIS_313-10869	Gypsy	RireX	1	0.333
Aus / IRIS_313-10875	Gypsy	RireX	1	0.333
Aus / IRIS_313-10875	Gypsy	SZ-22	1	0.333
Aus / IRIS_313-10875	Mutator	Telia	1	0.333
Aus / IRIS_313-10927	Copia	Copi2	2	0.667
Aus / IRIS_313-10927	Gypsy	Truncator2	1	0.333
Aus / IRIS_313-10963	Copia	SC-8	1	0.333
Aus / IRIS_313-10963	Gypsy	RireX	2	0.667
Aus / IRIS_313-11020	Gypsy	RireX	2	0.667
Aus / IRIS_313-11020	Gypsy	SZ-22	1	0.333
Aus / IRIS_313-11025	Gypsy	SZ-22	1	0.333
Aus / IRIS_313-11025	Gypsy	RireX	1	0.333
Aus / IRIS_313-11025	Gypsy	Truncator2	1	0.333
Aus / IRIS_313-11031	Copia	SC-8	1	0.333
Aus / IRIS_313-11031	Gypsy	RireX	1	0.333
Aus / IRIS_313-11031	PIF/Harbinger	Type M	1	0.333
Aus / IRIS_313-11053	Copia	SC-8	1	0.333
Aus / IRIS_313-11053	Gypsy	SZ-22	2	0.667
Aus / IRIS_313-11055	Gypsy	RireX	1	0.333
Aus / IRIS_313-11055	PIF/Harbinger	Harbinger-N9B	1	0.333
Aus / IRIS_313-11055	Tc1/Mariner	Trep215	1	0.333
Aus / IRIS_313-11154	Copia	SC-8	2	0.667
Aus / IRIS_313-11154	Gypsy	RireX	1	0.333
Aus / IRIS_313-11173	Copia	Copia2	3	1
Aus / IRIS_313-11274	Copia	SC-8	2	0.667
Aus / IRIS_313-11274	Gypsy	RireX	1	0.333
Aus / IRIS_313-11371	Gypsy	SZ-22	3	1
Aus / CX227	Copia	Copia2	2	0.667
Aus / CX227	Gypsy	SZ-22	1	0.333
Aus / IRIS_313-8390	Copia	Copia2	1	0.5
Aus / IRIS_313-8390	Gypsy	RireX	1	0.5
Aus / IRIS_313-8963	Copia	SC-8	1	0.5
Aus / IRIS_313-8963	Gypsy	SZ-22	1	0.5
Aus / IRIS_313-9368	Copia	SC-8	2	1
Aus / IRIS_313-11492	Copia	SC-8	1	0.5
Aus / IRIS_313-11492	Mutator	MuDR2	1	0.5
Aus / IRIS_313-11809	Gypsy	RireX	2	1
Aus / IRIS_313-10606	Copia	SC-8	1	0.5
Aus / IRIS_313-10606	Gypsy	RireX	1	0.5
Aus / IRIS_313-10878	Copia	SC-8	2	1
Aus / IRIS_313-10976	Gypsy	SZ-22	1	0.5
Aus / IRIS_313-10976	Gypsy	RireX	1	0.5
Aus / IRIS_313-11034	Gypsy	SZ-22	1	0.5
Aus / IRIS_313-11034	Tc1/Mariner	Trep215	1	0.5
Aus / IRIS_313-11036	Gypsy	Truncator2	1	0.5
Aus / IRIS_313-11036	Gypsy	SZ-22	1	0.5
Aus / IRIS_313-11048	Copia	OsCopia2	1	0.5
Aus / IRIS_313-11048	Copia	SC-8	1	0.5
Aus / IRIS_313-11063	Copia	SC-8	2	1
Aus / IRIS_313-11064	Copia	SC-8	2	1
Aus / IRIS_313-11123	Gypsy	RireX	1	0.5
Aus / IRIS_313-11123	Tc1/Mariner	Trep215	1	0.5
Aus / IRIS_313-11124	EnSpm/CACTA	SpmLike	1	0.5
Aus / IRIS_313-11124	PIF/Harbinger	Ndna2tna	1	0.5
Aus / IRIS_313-11171	Copia	Copia-89	1	0.5
Aus / IRIS_313-11171	Copia	SC-3B	1	0.5
Aus / IRIS_313-11232	Copia	SZ-9	1	0.5
Aus / IRIS_313-11232	Gypsy	SZ-22	1	0.5
Aus / IRIS_313-11353	Copia	SC-8	1	0.5
Aus / IRIS_313-11353	Copia	SC-7	1	0.5
Aus / IRIS_313-8655	Copia	SC-8	1	1
Aus / IRIS_313-9963	Copia	SC-8	1	1
Aus / IRIS_313-11963	Gypsy	SZ-22	1	1
Aus / IRIS_313-12141	Copia	SC-3B	1	1
Aus / IRIS_313-10545	Gypsy	Rire3	1	1
Aus / IRIS_313-10592	Gypsy	RireX	1	1
Aus / IRIS_313-10877	Copia	Copia2	1	1
Aus / IRIS_313-10925	Copia	SC-8	1	1
Aus / IRIS_313-10964	Copia	SC-8	1	1
Aus / IRIS_313-10969	Gypsy	Crm	1	1
Aus / IRIS_313-11166	Copia	SC-8	1	1
ind1 / B252	L1	LINE-4	1	0.021
ind1 / B252	Copia	OsTonor1	1	0.021
ind1 / B252	Gypsy	Rire2	6	0.125
ind1 / B252	Gypsy	Retro2	3	0.063
ind1 / B252	Gypsy	RireX	3	0.063
ind1 / B252	Gypsy	Retrosat4	2	0.042
ind1 / B252	Gypsy	Rire3A	1	0.021
ind1 / B252	Gypsy	SZ-54	1	0.021
ind1 / B252	TRIM	Cassandra	1	0.021
ind1 / B252	EnSpm/CACTA	EnSpm-N35	1	0.021
ind1 / B252	EnSpm/CACTA	SpmLike	1	0.021
ind1 / B252	EnSpm/CACTA	CACTA-B	1	0.021
ind1 / B252	Mutator	MuDR3	2	0.042
ind1 / B252	Mutator	MuDR4	1	0.021
ind1 / B252	Mutator	OsTE33	1	0.021
ind1 / B252	Mutator	MDR2	1	0.021
ind1 / B252	Mutator	TNR2A	1	0.021
ind1 / B252	Mutator	Setaria2	1	0.021
ind1 / B252	Mutator	MuDR2	1	0.021
ind1 / B252	PIF/Harbinger	Ndna1tna	3	0.063
ind1 / B252	PIF/Harbinger	Ditto	2	0.042
ind1 / B252	PIF/Harbinger	F569	2	0.042
ind1 / B252	PIF/Harbinger	Olo24	2	0.042
ind1 / B252	PIF/Harbinger	Harbinger-N9B	1	0.021
ind1 / B252	PIF/Harbinger	Castaway	1	0.021
ind1 / B252	PIF/Harbinger	Type M	1	0.021
ind1 / B252	Tc1/Mariner	Stowaway17	1	0.021
ind1 / B252	Tc1/Mariner	Stowaway12	1	0.021
ind1 / B252	hAT	Tess	1	0.021
ind1 / B252	hAT	Tessbig	1	0.021
ind1 / B252	hAT	Ds-rice2n	1	0.021
ind1 / B252	hAT	Twif	1	0.021
ind1 / B150	L1	OsLINE1_2	1	0.026
ind1 / B150	Copia	SC-3B	1	0.026
ind1 / B150	Gypsy	Retrosat2	1	0.026
ind1 / B150	Gypsy	RireX	1	0.026
ind1 / B150	SINE	F524	2	0.051
ind1 / B150	Helitron	Severin-2	1	0.026
ind1 / B150	EnSpm/CACTA	SpmLike	2	0.051
ind1 / B150	EnSpm/CACTA	CACTA-P	1	0.026
ind1 / B150	Mutator	OsTE15	1	0.026
ind1 / B150	Mutator	Dasia-2	1	0.026
ind1 / B150	Mutator	Cloud	1	0.026
ind1 / B150	Mutator	MuDR4	1	0.026
ind1 / B150	PIF/Harbinger	Gaijin	3	0.077
ind1 / B150	PIF/Harbinger	Ndna1tna	2	0.051
ind1 / B150	PIF/Harbinger	Susu	1	0.026
ind1 / B150	PIF/Harbinger	Ditto-2	1	0.026
ind1 / B150	PIF/Harbinger	Unique	1	0.026
ind1 / B150	PIF/Harbinger	Type H	1	0.026
ind1 / B150	PIF/Harbinger	DTH_Ors13	1	0.026
ind1 / B150	PIF/Harbinger	Buhui	1	0.026
ind1 / B150	Tc1/Mariner	Stowaway1	4	0.103
ind1 / B150	Tc1/Mariner	Snabo	3	0.077
ind1 / B150	Tc1/Mariner	Trep215	2	0.051
ind1 / B150	Tc1/Mariner	Stowaway12	2	0.051
ind1 / B150	Tc1/Mariner	Stowaway11	1	0.026
ind1 / B150	hAT	Deboat	1	0.026
ind1 / B150	hAT	Tess	1	0.026
ind1 / CX265	Gypsy	SZ-44	1	0.029
ind1 / CX265	Mutator	MerMITED	1	0.029
ind1 / CX265	Mutator	MerMITEA	1	0.029
ind1 / CX265	Mutator	MuDRN3	1	0.029
ind1 / CX265	Mutator	ECR	1	0.029
ind1 / CX265	Mutator	Type G	1	0.029
ind1 / CX265	PIF/Harbinger	DTH_Ors13	5	0.147
ind1 / CX265	PIF/Harbinger	Ndna1tna	4	0.118
ind1 / CX265	PIF/Harbinger	Gaijin	2	0.059
ind1 / CX265	PIF/Harbinger	Ditto	2	0.059
ind1 / CX265	PIF/Harbinger	Inditto	1	0.029
ind1 / CX265	PIF/Harbinger	Harbinger-N9B	1	0.029
ind1 / CX265	PIF/Harbinger	Coward-3	1	0.029
ind1 / CX265	PIF/Harbinger	OsTE18	1	0.029
ind1 / CX265	PIF/Harbinger	Stolab	1	0.029
ind1 / CX265	PIF/Harbinger	Olo24	1	0.029
ind1 / CX265	Tc1/Mariner	Stowaway1	4	0.118
ind1 / CX265	Tc1/Mariner	Trep215	3	0.088
ind1 / CX265	Tc1/Mariner	Stowaway50	1	0.029
ind1 / CX265	Tc1/Mariner	Snabo	1	0.029
ind1 / IRIS_313-10353	Gypsy	Gypsy-A	1	0.032
ind1 / IRIS_313-10353	PIF/Harbinger	Mping	30	0.968
ind1 / IRIS_313-15899	Copia	Copi2	2	0.08
ind1 / IRIS_313-15899	Gypsy	Retrosat4	2	0.08
ind1 / IRIS_313-15899	Gypsy	Gypsy-8B	2	0.08
ind1 / IRIS_313-15899	Gypsy	Rire2	2	0.08
ind1 / IRIS_313-15899	Gypsy	Rire3A	1	0.04
ind1 / IRIS_313-15899	Gypsy	Truncator2	1	0.04
ind1 / IRIS_313-15899	Gypsy	SZ-62	1	0.04
ind1 / IRIS_313-15899	Gypsy	Retrosat3	1	0.04
ind1 / IRIS_313-15899	Gypsy	Retrosat5	1	0.04
ind1 / IRIS_313-15899	SINE	SINE03	1	0.04
ind1 / IRIS_313-15899	Helitron	Severin-2	1	0.04
ind1 / IRIS_313-15899	EnSpm/CACTA	SpmLike	1	0.04
ind1 / IRIS_313-15899	Mutator	TypeU1	1	0.04
ind1 / IRIS_313-15899	Mutator	AmyLTP	1	0.04
ind1 / IRIS_313-15899	Mutator	MuDRN3	1	0.04
ind1 / IRIS_313-15899	Mutator	MDR2	1	0.04
ind1 / IRIS_313-15899	Mutator	MuDR3	1	0.04
ind1 / IRIS_313-15899	PIF/Harbinger	Ditto	1	0.04
ind1 / IRIS_313-15899	Tc1/Mariner	Trep215	2	0.08
ind1 / IRIS_313-15899	hAT	Tempindas	1	0.04
ind1 / IRIS_313-11251	Copia	Copia2	2	0.08
ind1 / IRIS_313-11251	Copia	Copi2	1	0.04
ind1 / IRIS_313-11251	Gypsy	Retrosat4	4	0.16
ind1 / IRIS_313-11251	Gypsy	Truncator2	1	0.04
ind1 / IRIS_313-11251	Helitron	Helitron3	1	0.04
ind1 / IRIS_313-11251	EnSpm/CACTA	EnSpm5	1	0.04
ind1 / IRIS_313-11251	EnSpm/CACTA	SpmLike	1	0.04
ind1 / IRIS_313-11251	Mutator	MuDR3	1	0.04
ind1 / IRIS_313-11251	Mutator	OsTE33	1	0.04
ind1 / IRIS_313-11251	PIF/Harbinger	Harbinger-N9B	5	0.2
ind1 / IRIS_313-11251	PIF/Harbinger	Inditto	3	0.12
ind1 / IRIS_313-11251	PIF/Harbinger	DTH_Ors78	1	0.04
ind1 / IRIS_313-11251	hAT	Ds-rice2n	2	0.08
ind1 / IRIS_313-11251	hAT	JouzhenA	1	0.04
ind1 / IRIS_313-11934	Copia	Rire5	1	0.053
ind1 / IRIS_313-11934	Gypsy	Retro2	6	0.316
ind1 / IRIS_313-11934	Gypsy	RireX	4	0.211
ind1 / IRIS_313-11934	Gypsy	Rire2	1	0.053
ind1 / IRIS_313-11934	EnSpm/CACTA	EnSpm4	2	0.105
ind1 / IRIS_313-11934	EnSpm/CACTA	SpmLike	1	0.053
ind1 / IRIS_313-11934	Mutator	AmyLTP	1	0.053
ind1 / IRIS_313-11934	Mutator	MuDR4	1	0.053
ind1 / IRIS_313-11934	hAT	JouzhenA	1	0.053
ind1 / IRIS_313-11934	hAT	Krispie	1	0.053
ind1 / IRIS_313-9922	PIF/Harbinger	Mping	15	0.938
ind1 / IRIS_313-9922	Tc1/Mariner	Snabo	1	0.063
ind1 / IRIS_313-15906	Copia	Copi2	2	0.154
ind1 / IRIS_313-15906	PIF/Harbinger	Mping	6	0.462
ind1 / IRIS_313-15906	PIF/Harbinger	Harbinger-N9B	5	0.385
ind1 / IRIS_313-10753	PIF/Harbinger	Mping	13	1
ind1 / IRIS_313-15902	Copia	Copi2	2	0.167
ind1 / IRIS_313-15902	Gypsy	Gypsy-A	1	0.083
ind1 / IRIS_313-15902	Gypsy	RireX	1	0.083
ind1 / IRIS_313-15902	Gypsy	Retro2	1	0.083
ind1 / IRIS_313-15902	EnSpm/CACTA	CACTA-Q	1	0.083
ind1 / IRIS_313-15902	Mutator	MerMITE18D	1	0.083
ind1 / IRIS_313-15902	Mutator	OsTE33	1	0.083
ind1 / IRIS_313-15902	PIF/Harbinger	Casgranda	1	0.083
ind1 / IRIS_313-15902	PIF/Harbinger	DTH_Ors13	1	0.083
ind1 / IRIS_313-15902	hAT	Ds-rice2n	1	0.083
ind1 / IRIS_313-15902	hAT	Twif	1	0.083
ind1 / B213	Copia	Copi2	1	0.091
ind1 / B213	PIF/Harbinger	Harb-1	10	0.909
ind1 / IRIS_313-9727	Copia	Copia2	2	0.2
ind1 / IRIS_313-9727	Copia	SC-8	1	0.1
ind1 / IRIS_313-9727	Gypsy	RireX	2	0.2
ind1 / IRIS_313-9727	Gypsy	Retrosat3	1	0.1
ind1 / IRIS_313-9727	Gypsy	Rire8A	1	0.1
ind1 / IRIS_313-9727	Gypsy	Retro2	1	0.1
ind1 / IRIS_313-9727	EnSpm/CACTA	CACTA-H	1	0.1
ind1 / IRIS_313-9727	PIF/Harbinger	F770	1	0.1
ind1 / IRIS_313-11856	Copia	SC-4	1	0.111
ind1 / IRIS_313-11856	Copia	SC-3B	1	0.111
ind1 / IRIS_313-11856	PIF/Harbinger	Mping	6	0.667
ind1 / IRIS_313-11856	PIF/Harbinger	Inditto	1	0.111
ind1 / CX93	Copia	SZ-9	1	0.111
ind1 / CX93	Gypsy	Retrosat3	1	0.111
ind1 / CX93	EnSpm/CACTA	CACTA-B	1	0.111
ind1 / CX93	Mutator	MuDR4	1	0.111
ind1 / CX93	PIF/Harbinger	Type M	1	0.111
ind1 / CX93	PIF/Harbinger	Olo24	1	0.111
ind1 / CX93	PIF/Harbinger	MITE-adh, type I	1	0.111
ind1 / CX93	Tc1/Mariner	Snabo	1	0.111
ind1 / CX93	hAT	Tess	1	0.111
ind1 / IRIS_313-9925	PIF/Harbinger	Mping	8	1
ind1 / CX288	Copia	Retrofit	1	0.125
ind1 / CX288	Gypsy	Rire2	1	0.125
ind1 / CX288	Gypsy	RireX	1	0.125
ind1 / CX288	PIF/Harbinger	Harb-1	2	0.25
ind1 / CX288	PIF/Harbinger	Inditto	1	0.125
ind1 / CX288	PIF/Harbinger	Ndna1tna	1	0.125
ind1 / CX288	PIF/Harbinger	Tounj-30	1	0.125
ind1 / IRIS_313-15901	PIF/Harbinger	Harbinger-N9B	7	1
ind1 / IRIS_313-10178	Copia	Copi2	5	0.714
ind1 / IRIS_313-10178	Copia	SC-3B	1	0.143
ind1 / IRIS_313-10178	Gypsy	SZ-4	1	0.143
ind1 / IRIS_313-10392	Gypsy	Truncator	1	0.143
ind1 / IRIS_313-10392	PIF/Harbinger	Harbinger-N9B	5	0.714
ind1 / IRIS_313-10392	PIF/Harbinger	Wanderer	1	0.143
ind1 / IRIS_313-11955	Copia	SC-3B	2	0.286
ind1 / IRIS_313-11955	PIF/Harbinger	Mping	5	0.714
ind1 / IRIS_313-7808	Copia	Copi2	1	0.167
ind1 / IRIS_313-7808	Gypsy	SZ-48	1	0.167
ind1 / IRIS_313-7808	Gypsy	Retro2	1	0.167
ind1 / IRIS_313-7808	PIF/Harbinger	Harbinger-N9B	1	0.167
ind1 / IRIS_313-7808	PIF/Harbinger	Ndna1tna	1	0.167
ind1 / IRIS_313-7808	hAT	Tess	1	0.167
ind1 / IRIS_313-11953	Copia	Copi2	1	0.167
ind1 / IRIS_313-11953	Copia	SC-3B	1	0.167
ind1 / IRIS_313-11953	Gypsy	RireX	2	0.333
ind1 / IRIS_313-11953	Gypsy	Retro2	1	0.167
ind1 / IRIS_313-11953	PIF/Harbinger	Mping	1	0.167
ind1 / CX357	Copia	Copi2	2	0.333
ind1 / CX357	PIF/Harbinger	Harbinger-N9B	4	0.667
ind1 / B224	Copia	Copia2	3	0.5
ind1 / B224	Copia	SC-8	2	0.333
ind1 / B224	PIF/Harbinger	Noname	1	0.167
ind1 / IRIS_313-8514	Gypsy	RireX	2	0.4
ind1 / IRIS_313-8514	Gypsy	SZ-50	1	0.2
ind1 / IRIS_313-8514	TRIM	Cassandra	1	0.2
ind1 / IRIS_313-8514	PIF/Harbinger	Harbinger-N9B	1	0.2
ind1 / IRIS_313-9723	Copia	Copi2	3	0.6
ind1 / IRIS_313-9723	Copia	Copia-38	1	0.2
ind1 / IRIS_313-9723	Mutator	Telia	1	0.2
ind1 / IRIS_313-11579	Copia	Copi2	3	0.6
ind1 / IRIS_313-11579	Gypsy	SZ-22	1	0.2
ind1 / IRIS_313-11579	Gypsy	RireX	1	0.2
ind1 / IRIS_313-11852	Copia	Copi2	2	0.4
ind1 / IRIS_313-11852	Gypsy	Gypsy-118	2	0.4
ind1 / IRIS_313-11852	Gypsy	Rire2	1	0.2
ind1 / IRIS_313-11911	Copia	Copi2	2	0.4
ind1 / IRIS_313-11911	Copia	OsR3	1	0.2
ind1 / IRIS_313-11911	PIF/Harbinger	Harb-1	2	0.4
ind1 / B081	Copia	SC-8	1	0.2
ind1 / B081	Copia	Copi2	1	0.2
ind1 / B081	Gypsy	Truncator2	1	0.2
ind1 / B081	PIF/Harbinger	Mping	2	0.4
ind1 / IRIS_313-9469	Copia	SC-4	2	0.5
ind1 / IRIS_313-9469	Copia	Copi2	1	0.25
ind1 / IRIS_313-9469	Copia	OsR3	1	0.25
ind1 / IRIS_313-9566	Copia	Copi2	4	1
ind1 / IRIS_313-10366	Copia	Copi2	1	0.25
ind1 / IRIS_313-10366	Gypsy	RireX	1	0.25
ind1 / IRIS_313-10366	EnSpm/CACTA	EnSpm-N1	1	0.25
ind1 / IRIS_313-10366	Mutator	MDR2	1	0.25
ind1 / IRIS_313-10371	Copia	Copi2	4	1
ind1 / IRIS_313-10298	Gypsy	SZ-40	2	0.5
ind1 / IRIS_313-10298	EnSpm/CACTA	CACTA-H	1	0.25
ind1 / IRIS_313-10298	Mutator	MuDR3	1	0.25
ind1 / IRIS_313-11853	Gypsy	RireX	1	0.25
ind1 / IRIS_313-11853	PIF/Harbinger	Mping	3	0.75
ind1 / IRIS_313-11871	Copia	Copi2	2	0.5
ind1 / IRIS_313-11871	Copia	SC-8	1	0.25
ind1 / IRIS_313-11871	PIF/Harbinger	Mping	1	0.25
ind1 / IRIS_313-11950	Copia	Copi2	2	0.5
ind1 / IRIS_313-11950	Copia	OsR3	1	0.25
ind1 / IRIS_313-11950	PIF/Harbinger	Mping	1	0.25
ind1 / IRIS_313-10450	Copia	Copia-73	2	0.5
ind1 / IRIS_313-10450	Gypsy	RireX	1	0.25
ind1 / IRIS_313-10450	Mutator	AmyLTP	1	0.25
ind1 / CX218	Copia	Copi2	4	1
ind1 / CX348	Copia	Copi2	4	1
ind1 / IRIS_313-15897	Copia	SC-3B	1	0.333
ind1 / IRIS_313-15897	Gypsy	RireX	1	0.333
ind1 / IRIS_313-15897	Mutator	MuDRN1	1	0.333
ind1 / IRIS_313-10224	Copia	SC-3B	1	0.333
ind1 / IRIS_313-10224	Gypsy	RireX	2	0.667
ind1 / IRIS_313-8454	Copia	SC-4	1	0.333
ind1 / IRIS_313-8454	EnSpm/CACTA	EnSpm-10	1	0.333
ind1 / IRIS_313-8454	PIF/Harbinger	Mping	1	0.333
ind1 / IRIS_313-9372	Copia	OsR3	1	0.333
ind1 / IRIS_313-9372	Copia	Copi2	1	0.333
ind1 / IRIS_313-9372	PIF/Harbinger	Harb-1	1	0.333
ind1 / IRIS_313-10234	Gypsy	Rire7	3	1
ind1 / IRIS_313-11854	Copia	Copi2	2	0.667
ind1 / IRIS_313-11854	PIF/Harbinger	Mping	1	0.333
ind1 / IRIS_313-11857	Copia	SC-3B	2	0.667
ind1 / IRIS_313-11857	Copia	Copi2	1	0.333
ind1 / IRIS_313-11868	PIF/Harbinger	Mping	3	1
ind1 / IRIS_313-11870	Copia	SC-3B	3	1
ind1 / IRIS_313-11878	Copia	Copi2	1	0.333
ind1 / IRIS_313-11878	Gypsy	RireX	2	0.667
ind1 / IRIS_313-11979	EnSpm/CACTA	SpmLike	1	0.333
ind1 / IRIS_313-11979	PIF/Harbinger	Wanderer	1	0.333
ind1 / IRIS_313-11979	PIF/Harbinger	Harbinger-N9B	1	0.333
ind1 / IRIS_313-12012	Copia	SC-3B	1	0.333
ind1 / IRIS_313-12012	PIF/Harbinger	Harb-1	2	0.667
ind1 / IRIS_313-10484	Copia	SC-4	2	0.667
ind1 / IRIS_313-10484	Gypsy	SZ-22	1	0.333
ind1 / CX249	Gypsy	Retro2	1	0.333
ind1 / CX249	PIF/Harbinger	Castaway	1	0.333
ind1 / CX249	Tc1/Mariner	Snabo	1	0.333
ind1 / CX305	EnSpm/CACTA	EnSpm-13	2	0.667
ind1 / CX305	Tc1/Mariner	Snabo	1	0.333
ind1 / CX76	Copia	Copi2	1	0.333
ind1 / CX76	PIF/Harbinger	Harbinger-N9B	2	0.667
ind1 / CX85	Copia	Copi2	3	1
ind1 / B222	Copia	Copi2	1	0.333
ind1 / B222	Gypsy	Retrosat2	1	0.333
ind1 / B222	Mutator	AmyLTP	1	0.333
ind1 / IRIS_313-15896	Copia	SC-8	1	0.5
ind1 / IRIS_313-15896	PIF/Harbinger	Harbinger-N9B	1	0.5
ind1 / IRIS_313-9204	Copia	Copi2	2	1
ind1 / IRIS_313-9227	Copia	Copi2	2	1
ind1 / IRIS_313-9324	Copia	Copi2	1	0.5
ind1 / IRIS_313-9324	Mutator	Telia	1	0.5
ind1 / IRIS_313-9605	Copia	Copi2	2	1
ind1 / IRIS_313-10000	Copia	Copi2	1	0.5
ind1 / IRIS_313-10000	PIF/Harbinger	Mping	1	0.5
ind1 / IRIS_313-10129	Gypsy	RireX	2	1
ind1 / IRIS_313-10361	Mutator	AmyLTP	1	0.5
ind1 / IRIS_313-10361	Mutator	OsTE33	1	0.5
ind1 / IRIS_313-11538	PIF/Harbinger	Mping	2	1
ind1 / IRIS_313-11624	Copia	OsR3	1	0.5
ind1 / IRIS_313-11624	Copia	Copi2	1	0.5
ind1 / IRIS_313-11665	Copia	Copi2	2	1
ind1 / IRIS_313-11745	Copia	Retrofit	1	0.5
ind1 / IRIS_313-11745	Copia	Copi2	1	0.5
ind1 / IRIS_313-11807	Copia	Copi2	2	1
ind1 / IRIS_313-11796	Copia	Copi2	2	1
ind1 / IRIS_313-11862	Gypsy	RireX	1	0.5
ind1 / IRIS_313-11862	PIF/Harbinger	Inditto	1	0.5
ind1 / IRIS_313-11948	Copia	SZ-17	1	0.5
ind1 / IRIS_313-11948	PIF/Harbinger	Mping	1	0.5
ind1 / IRIS_313-11951	Copia	Copi2	2	1
ind1 / IRIS_313-11952	Copia	Retrofit	1	0.5
ind1 / IRIS_313-11952	Gypsy	Truncator2	1	0.5
ind1 / IRIS_313-12009	Copia	SC-3B	1	0.5
ind1 / IRIS_313-12009	Mutator	Snap	1	0.5
ind1 / IRIS_313-12010	Copia	Copi2	2	1
ind1 / B032	Copia	Copi2	1	0.5
ind1 / B032	PIF/Harbinger	Wuji	1	0.5
ind1 / B093	PIF/Harbinger	Harb-1	2	1
ind1 / CX102	Copia	Copi2	2	1
ind1 / CX278	PIF/Harbinger	Wanderer	1	0.5
ind1 / CX278	PIF/Harbinger	Harbinger-N9B	1	0.5
ind1 / CX358	Copia	Copi2	1	0.5
ind1 / CX358	PIF/Harbinger	Harbinger-N9B	1	0.5
ind1 / CX360	Gypsy	Gypsy-A	1	0.5
ind1 / CX360	Gypsy	Rire2	1	0.5
ind1 / CX399	Copia	SC-3B	2	1
ind1 / CX5	Gypsy	RireX	1	0.5
ind1 / CX5	PIF/Harbinger	Mping	1	0.5
ind1 / CX91	Copia	Copi2	2	1
ind1 / B147	Copia	Copi2	2	1
ind1 / CX207	Gypsy	RireX	1	0.5
ind1 / CX207	Tc1/Mariner	Snabo	1	0.5
ind1 / CX55	Copia	Copi2	2	1
ind1 / B024	Copia	Copi2	1	0.5
ind1 / B024	Gypsy	Gypsy-6B	1	0.5
ind1 / B216	Copia	OsR3	1	0.5
ind1 / B216	Gypsy	Truncator2	1	0.5
ind1 / CX88	Gypsy	RireX	1	0.5
ind1 / CX88	PIF/Harbinger	Inditto	1	0.5
ind1 / B244	Gypsy	RireX	1	0.5
ind1 / B244	PIF/Harbinger	Type M	1	0.5
ind1 / B255	Gypsy	RireX	1	0.5
ind1 / B255	PIF/Harbinger	Harbinger-N9B	1	0.5
ind1 / IRIS_313-8380	Copia	Copi2	1	1
ind1 / IRIS_313-8392	Tc1/Mariner	Snabo	1	1
ind1 / IRIS_313-8621	Copia	Copi2	1	1
ind1 / IRIS_313-8859	Copia	Copi2	1	1
ind1 / IRIS_313-8940	Copia	SC-3B	1	1
ind1 / IRIS_313-9482	Copia	Copi2	1	1
ind1 / IRIS_313-9706	Copia	SC-3B	1	1
ind1 / IRIS_313-9917	Copia	Copi2	1	1
ind1 / IRIS_313-10167	Copia	Copi2	1	1
ind1 / IRIS_313-10189	Copia	Copi2	1	1
ind1 / IRIS_313-10190	Copia	Copi2	1	1
ind1 / IRIS_313-10191	Gypsy	SZ-62	1	1
ind1 / IRIS_313-10237	Copia	Copi2	1	1
ind1 / IRIS_313-10238	Copia	Copi2	1	1
ind1 / IRIS_313-10247	Copia	Copi2	1	1
ind1 / IRIS_313-10294	Copia	Copi2	1	1
ind1 / IRIS_313-10385	PIF/Harbinger	Harbinger-N9B	1	1
ind1 / IRIS_313-7807	Tc1/Mariner	Snabo	1	1
ind1 / IRIS_313-7636	Gypsy	SZ-22	1	1
ind1 / IRIS_313-7685	Copia	Copi2	1	1
ind1 / IRIS_313-7815	Copia	Copi2	1	1
ind1 / IRIS_313-7820	Copia	Copi2	1	1
ind1 / IRIS_313-11513	Copia	Copi2	1	1
ind1 / IRIS_313-11568	Copia	Copi2	1	1
ind1 / IRIS_313-11570	Copia	SC-3B	1	1
ind1 / IRIS_313-11730	Copia	SC-3B	1	1
ind1 / IRIS_313-11804	Copia	Copi2	1	1
ind1 / IRIS_313-11805	Copia	Copi2	1	1
ind1 / IRIS_313-11855	PIF/Harbinger	Mping	1	1
ind1 / IRIS_313-11863	Copia	Copi2	1	1
ind1 / IRIS_313-11867	Mutator	Telia	1	1
ind1 / IRIS_313-11799	Copia	Copi2	1	1
ind1 / IRIS_313-11872	Gypsy	Retrosat4	1	1
ind1 / IRIS_313-11882	Copia	SC-3B	1	1
ind1 / IRIS_313-11886	Gypsy	RN_40-22	1	1
ind1 / IRIS_313-11944	Copia	Copi2	1	1
ind1 / IRIS_313-11949	Copia	Retrofit	1	1
ind1 / IRIS_313-11954	PIF/Harbinger	Mping	1	1
ind1 / IRIS_313-11968	Copia	SC-3B	1	1
ind1 / IRIS_313-12033	Copia	SC-3B	1	1
ind1 / IRIS_313-12236	Copia	Copi2	1	1
ind1 / IRIS_313-10449	Gypsy	RireX	1	1
ind1 / IRIS_313-10452	PIF/Harbinger	Mping	1	1
ind1 / IRIS_313-10502	PIF/Harbinger	Inditto	1	1
ind1 / IRIS_313-10731	Copia	Copi2	1	1
ind1 / IRIS_313-11247	Copia	Copi2	1	1
ind1 / B195	EnSpm/CACTA	EnSpm-14	1	1
ind1 / CX101	Copia	SC-3B	1	1
ind1 / CX118	Copia	SC-3B	1	1
ind1 / CX134	Copia	Copi2	1	1
ind1 / CX19	Copia	SC-3B	1	1
ind1 / CX2	Gypsy	RireX	1	1
ind1 / CX206	Tc1/Mariner	Snabo	1	1
ind1 / CX225	PIF/Harbinger	Harbinger-N9B	1	1
ind1 / CX226	PIF/Harbinger	Harbinger-N9B	1	1
ind1 / CX314	PIF/Harbinger	Mping	1	1
ind1 / CX340	Gypsy	Rire2	1	1
ind1 / CX349	Copia	Copi2	1	1
ind1 / CX361	Copia	SC-3B	1	1
ind1 / CX542	EnSpm/CACTA	EnSpm-13	1	1
ind1 / CX79	Copia	Copi2	1	1
ind1 / CX96	Gypsy	Truncator2	1	1
ind1 / CX10	Copia	Copi2	1	1
ind1 / CX123	Copia	Copi2	1	1
ind1 / CX378	PIF/Harbinger	Mping	1	1
ind1 / B163	Mutator	AmyLTP	1	1
ind1 / B009	Copia	Copi2	1	1
ind1 / B198	Copia	Copi2	1	1
ind1 / CX270	PIF/Harbinger	Harb-1	1	1
ind2 / IRIS_313-10026	Copia	SC-8	10	0.286
ind2 / IRIS_313-10026	Copia	Copi2	3	0.086
ind2 / IRIS_313-10026	Copia	Copia2	1	0.029
ind2 / IRIS_313-10026	Gypsy	SZ-54	2	0.057
ind2 / IRIS_313-10026	EnSpm/CACTA	EnSpm-13	1	0.029
ind2 / IRIS_313-10026	Tc1/Mariner	Snabo	18	0.514
ind2 / IRIS_313-9148	Copia	Copi2	1	0.032
ind2 / IRIS_313-9148	Gypsy	Rire3A	3	0.097
ind2 / IRIS_313-9148	Gypsy	Retro2	1	0.032
ind2 / IRIS_313-9148	Gypsy	RireX	1	0.032
ind2 / IRIS_313-9148	Gypsy	Retrosat2	1	0.032
ind2 / IRIS_313-9148	Gypsy	SZ-40	1	0.032
ind2 / IRIS_313-9148	Gypsy	Truncator	1	0.032
ind2 / IRIS_313-9148	EnSpm/CACTA	SpmLike	9	0.29
ind2 / IRIS_313-9148	Mutator	MuDR2	2	0.065
ind2 / IRIS_313-9148	Mutator	MDR2	1	0.032
ind2 / IRIS_313-9148	PIF/Harbinger	Ndna1tna	2	0.065
ind2 / IRIS_313-9148	PIF/Harbinger	DTH_Ors78	1	0.032
ind2 / IRIS_313-9148	PIF/Harbinger	Harbinger-N9B	1	0.032
ind2 / IRIS_313-9148	PIF/Harbinger	Inditto	1	0.032
ind2 / IRIS_313-9148	PIF/Harbinger	Type M	1	0.032
ind2 / IRIS_313-9148	PIF/Harbinger	Castaway	1	0.032
ind2 / IRIS_313-9148	Tc1/Mariner	Stowaway1	1	0.032
ind2 / IRIS_313-9148	Tc1/Mariner	Trep215	1	0.032
ind2 / IRIS_313-9148	hAT	Twif	1	0.032
ind2 / IRIS_313-10977	Copia	Copia2	1	0.032
ind2 / IRIS_313-10977	Gypsy	Retro2	5	0.161
ind2 / IRIS_313-10977	Gypsy	RireX	1	0.032
ind2 / IRIS_313-10977	Gypsy	Truncator	1	0.032
ind2 / IRIS_313-10977	Helitron	Severin-2	1	0.032
ind2 / IRIS_313-10977	Mutator	OsTE33	1	0.032
ind2 / IRIS_313-10977	Mutator	MuDR3	1	0.032
ind2 / IRIS_313-10977	PIF/Harbinger	Type M	3	0.097
ind2 / IRIS_313-10977	PIF/Harbinger	Ndna1tna	3	0.097
ind2 / IRIS_313-10977	PIF/Harbinger	Ndna2tna	1	0.032
ind2 / IRIS_313-10977	PIF/Harbinger	DTH_Ors78	1	0.032
ind2 / IRIS_313-10977	PIF/Harbinger	Inditto	1	0.032
ind2 / IRIS_313-10977	PIF/Harbinger	Harbinger-N9B	1	0.032
ind2 / IRIS_313-10977	PIF/Harbinger	Olo24	1	0.032
ind2 / IRIS_313-10977	PIF/Harbinger	KiddoB	1	0.032
ind2 / IRIS_313-10977	PIF/Harbinger	Castaway	1	0.032
ind2 / IRIS_313-10977	Tc1/Mariner	Snabo	2	0.065
ind2 / IRIS_313-10977	Tc1/Mariner	Stowaway17	1	0.032
ind2 / IRIS_313-10977	hAT	Twif	1	0.032
ind2 / IRIS_313-10977	hAT	Tempindas	1	0.032
ind2 / IRIS_313-10977	hAT	Qinniu	1	0.032
ind2 / IRIS_313-10977	hAT	Crata-2	1	0.032
ind2 / IRIS_313-9740	Copia	Copi2	2	0.069
ind2 / IRIS_313-9740	Gypsy	SZ-54	1	0.034
ind2 / IRIS_313-9740	Tc1/Mariner	Snabo	26	0.897
ind2 / IRIS_313-11644	Copia	Copi2	3	0.115
ind2 / IRIS_313-11644	Copia	SC-4	1	0.038
ind2 / IRIS_313-11644	Copia	SC-3B	1	0.038
ind2 / IRIS_313-11644	Gypsy	Truncator2	1	0.038
ind2 / IRIS_313-11644	Gypsy	Retrosat4	1	0.038
ind2 / IRIS_313-11644	Gypsy	Rire2	1	0.038
ind2 / IRIS_313-11644	Gypsy	SZ-22	1	0.038
ind2 / IRIS_313-11644	Helitron	Severin-2	1	0.038
ind2 / IRIS_313-11644	EnSpm/CACTA	SpmLike	2	0.077
ind2 / IRIS_313-11644	EnSpm/CACTA	EnSpm-10	1	0.038
ind2 / IRIS_313-11644	Mutator	F804	1	0.038
ind2 / IRIS_313-11644	Mutator	MuDRN1	1	0.038
ind2 / IRIS_313-11644	Mutator	TNR11	1	0.038
ind2 / IRIS_313-11644	Tc1/Mariner	Snabo	9	0.346
ind2 / IRIS_313-11644	Tc1/Mariner	Stowaway50	1	0.038
ind2 / IRIS_313-8622	Copia	Copia2	1	0.05
ind2 / IRIS_313-8622	Copia	OsR3	1	0.05
ind2 / IRIS_313-8622	Copia	Copi2	1	0.05
ind2 / IRIS_313-8622	Copia	SC-8	1	0.05
ind2 / IRIS_313-8622	Gypsy	Retrosat4	1	0.05
ind2 / IRIS_313-8622	Gypsy	Rire2	1	0.05
ind2 / IRIS_313-8622	Gypsy	RireX	1	0.05
ind2 / IRIS_313-8622	Helitron	Severin-2	1	0.05
ind2 / IRIS_313-8622	EnSpm/CACTA	EnSpm4	1	0.05
ind2 / IRIS_313-8622	PIF/Harbinger	Kiddo	1	0.05
ind2 / IRIS_313-8622	PIF/Harbinger	DTH_Ors78	1	0.05
ind2 / IRIS_313-8622	Tc1/Mariner	Snabo	9	0.45
ind2 / IRIS_313-11645	Copia	Copi2	2	0.1
ind2 / IRIS_313-11645	Copia	Copia2	1	0.05
ind2 / IRIS_313-11645	Gypsy	SZ-22	1	0.05
ind2 / IRIS_313-11645	Gypsy	Retro2	1	0.05
ind2 / IRIS_313-11645	Mutator	Setaria	1	0.05
ind2 / IRIS_313-11645	Mutator	OsTE20	1	0.05
ind2 / IRIS_313-11645	PIF/Harbinger	Ndna1tna	1	0.05
ind2 / IRIS_313-11645	Tc1/Mariner	Snabo	12	0.6
ind2 / CX98	L1	OsLINE1_1	1	0.05
ind2 / CX98	Copia	Copi2	4	0.2
ind2 / CX98	Copia	SC-8	1	0.05
ind2 / CX98	Gypsy	RireX	1	0.05
ind2 / CX98	EnSpm/CACTA	EnSpm-13	2	0.1
ind2 / CX98	Mutator	Cloud	1	0.05
ind2 / CX98	Mutator	MuDRN1	1	0.05
ind2 / CX98	PIF/Harbinger	Gaijin	1	0.05
ind2 / CX98	PIF/Harbinger	Mping	1	0.05
ind2 / CX98	PIF/Harbinger	Castaway	1	0.05
ind2 / CX98	Tc1/Mariner	Snabo	5	0.25
ind2 / CX98	Tc1/Mariner	Trep215	1	0.05
ind2 / IRIS_313-7651	Copia	SC-3B	4	0.222
ind2 / IRIS_313-7651	Copia	Copi2	2	0.111
ind2 / IRIS_313-7651	Tc1/Mariner	Snabo	12	0.667
ind2 / IRIS_313-10114	Copia	Copi2	1	0.059
ind2 / IRIS_313-10114	Copia	SC-8	1	0.059
ind2 / IRIS_313-10114	Copia	SC-7	1	0.059
ind2 / IRIS_313-10114	Tc1/Mariner	Snabo	14	0.824
ind2 / IRIS_313-8568	Copia	Copi2	3	0.188
ind2 / IRIS_313-8568	Copia	Copia-95	1	0.063
ind2 / IRIS_313-8568	Copia	Copia2	1	0.063
ind2 / IRIS_313-8568	Copia	Copia-38	1	0.063
ind2 / IRIS_313-8568	Copia	SC-8	1	0.063
ind2 / IRIS_313-8568	Gypsy	RireX	2	0.125
ind2 / IRIS_313-8568	Gypsy	Retro2	1	0.063
ind2 / IRIS_313-8568	PIF/Harbinger	Type M	5	0.313
ind2 / IRIS_313-8568	Tc1/Mariner	Snabo	1	0.063
ind2 / IRIS_313-9403	Copia	SC-3B	1	0.063
ind2 / IRIS_313-9403	Copia	Copi2	1	0.063
ind2 / IRIS_313-9403	Mutator	Snap	1	0.063
ind2 / IRIS_313-9403	PIF/Harbinger	Type M	13	0.813
ind2 / IRIS_313-11487	EnSpm/CACTA	SpmLike	11	0.688
ind2 / IRIS_313-11487	PIF/Harbinger	Type M	4	0.25
ind2 / IRIS_313-11487	PIF/Harbinger	Harb-1	1	0.063
ind2 / IRIS_313-8703	PIF/Harbinger	Harb-1	13	0.867
ind2 / IRIS_313-8703	Tc1/Mariner	Snabo	2	0.133
ind2 / IRIS_313-8739	Copia	SC-3B	1	0.067
ind2 / IRIS_313-8739	Tc1/Mariner	Snabo	14	0.933
ind2 / IRIS_313-11300	Copia	Copi2	1	0.067
ind2 / IRIS_313-11300	EnSpm/CACTA	SpmLike	12	0.8
ind2 / IRIS_313-11300	PIF/Harbinger	Type M	1	0.067
ind2 / IRIS_313-11300	Tc1/Mariner	Snabo	1	0.067
ind2 / IRIS_313-8924	Copia	Copi2	3	0.214
ind2 / IRIS_313-8924	Copia	SC-3B	1	0.071
ind2 / IRIS_313-8924	Gypsy	Rire3	1	0.071
ind2 / IRIS_313-8924	PIF/Harbinger	Inditto	1	0.071
ind2 / IRIS_313-8924	Tc1/Mariner	Snabo	8	0.571
ind2 / IRIS_313-11448	Copia	SC-3B	1	0.071
ind2 / IRIS_313-11448	Gypsy	SZ-35	2	0.143
ind2 / IRIS_313-11448	Gypsy	SZ-40	1	0.071
ind2 / IRIS_313-11448	Gypsy	SZ-48	1	0.071
ind2 / IRIS_313-11448	EnSpm/CACTA	SpmLike	4	0.286
ind2 / IRIS_313-11448	Mutator	Snap-OL3	1	0.071
ind2 / IRIS_313-11448	PIF/Harbinger	Harbinger-N9B	2	0.143
ind2 / IRIS_313-11448	PIF/Harbinger	F1275	1	0.071
ind2 / IRIS_313-11448	Tc1/Mariner	Snabo	1	0.071
ind2 / IRIS_313-11772	Copia	Copi2	1	0.071
ind2 / IRIS_313-11772	Tc1/Mariner	Snabo	13	0.929
ind2 / IRIS_313-10978	Copia	SC-3B	7	0.5
ind2 / IRIS_313-10978	Copia	SC-8	1	0.071
ind2 / IRIS_313-10978	Gypsy	Gypsy-8B	1	0.071
ind2 / IRIS_313-10978	Gypsy	Gypsy-A	1	0.071
ind2 / IRIS_313-10978	PIF/Harbinger	Type M	1	0.071
ind2 / IRIS_313-10978	PIF/Harbinger	Harb-1	1	0.071
ind2 / IRIS_313-10978	PIF/Harbinger	Ditto	1	0.071
ind2 / IRIS_313-10978	hAT	Twif	1	0.071
ind2 / IRIS_313-10102	Copia	Copi2	4	0.308
ind2 / IRIS_313-10102	Copia	SC-3B	1	0.077
ind2 / IRIS_313-10102	Tc1/Mariner	Snabo	8	0.615
ind2 / IRIS_313-8988	Copia	Copi2	1	0.077
ind2 / IRIS_313-8988	PIF/Harbinger	Harb-1	3	0.231
ind2 / IRIS_313-8988	Tc1/Mariner	Snabo	9	0.692
ind2 / IRIS_313-9067	Copia	SC-3B	5	0.385
ind2 / IRIS_313-9067	Copia	Copi2	3	0.231
ind2 / IRIS_313-9067	PIF/Harbinger	Harb-1	5	0.385
ind2 / IRIS_313-9557	Copia	SC-8	1	0.083
ind2 / IRIS_313-9557	Gypsy	Retro2	1	0.083
ind2 / IRIS_313-9557	Gypsy	SZ-48	1	0.083
ind2 / IRIS_313-9557	Gypsy	SZ-22	1	0.083
ind2 / IRIS_313-9557	Mutator	OsTE33	1	0.083
ind2 / IRIS_313-9557	Mutator	Dasia-2	1	0.083
ind2 / IRIS_313-9557	Mutator	Mdm2	1	0.083
ind2 / IRIS_313-9557	Mutator	OsTE15	1	0.083
ind2 / IRIS_313-9557	PIF/Harbinger	Ndna1tna	1	0.083
ind2 / IRIS_313-9557	Tc1/Mariner	Snabo	2	0.167
ind2 / IRIS_313-9557	Tc1/Mariner	Trep215	1	0.083
ind2 / IRIS_313-7758	Tc1/Mariner	Snabo	12	1
ind2 / IRIS_313-11600	Copia	Copi2	1	0.083
ind2 / IRIS_313-11600	PIF/Harbinger	Harb-1	1	0.083
ind2 / IRIS_313-11600	Tc1/Mariner	Snabo	10	0.833
ind2 / IRIS_313-11738	Copia	Copi2	1	0.083
ind2 / IRIS_313-11738	PIF/Harbinger	DTH_Ors78	1	0.083
ind2 / IRIS_313-11738	Tc1/Mariner	Snabo	10	0.833
ind2 / IRIS_313-10833	Copia	Copi2	3	0.25
ind2 / IRIS_313-10833	Copia	SC-3B	2	0.167
ind2 / IRIS_313-10833	Copia	SC-8	1	0.083
ind2 / IRIS_313-10833	Copia	Copia-97	1	0.083
ind2 / IRIS_313-10833	Copia	Copia2	1	0.083
ind2 / IRIS_313-10833	Gypsy	RireX	1	0.083
ind2 / IRIS_313-10833	Gypsy	Rire2	1	0.083
ind2 / IRIS_313-10833	Gypsy	SZ-67	1	0.083
ind2 / IRIS_313-10833	EnSpm/CACTA	SpmLike	1	0.083
ind2 / IRIS_313-9388	Tc1/Mariner	Snabo	11	1
ind2 / IRIS_313-10542	Copia	SC-8	3	0.273
ind2 / IRIS_313-10542	Copia	OsR3	1	0.091
ind2 / IRIS_313-10542	Copia	Copi2	1	0.091
ind2 / IRIS_313-10542	PIF/Harbinger	DTH_Ors78	6	0.545
ind2 / IRIS_313-10574	Copia	SC-8	1	0.091
ind2 / IRIS_313-10574	Gypsy	Retro2	2	0.182
ind2 / IRIS_313-10574	Gypsy	SZ-40	1	0.091
ind2 / IRIS_313-10574	PIF/Harbinger	Ndna1tna	2	0.182
ind2 / IRIS_313-10574	Tc1/Mariner	Snabo	5	0.455
ind2 / IRIS_313-11209	Copia	SC-3B	1	0.091
ind2 / IRIS_313-11209	Copia	SZ-17	1	0.091
ind2 / IRIS_313-11209	Copia	SC-4	1	0.091
ind2 / IRIS_313-11209	Gypsy	Retrosat4	1	0.091
ind2 / IRIS_313-11209	EnSpm/CACTA	SpmLike	2	0.182
ind2 / IRIS_313-11209	Mutator	MDR2	1	0.091
ind2 / IRIS_313-11209	PIF/Harbinger	Ndna1tna	2	0.182
ind2 / IRIS_313-11209	PIF/Harbinger	Harb-1	1	0.091
ind2 / IRIS_313-11209	Tc1/Mariner	Stowaway21	1	0.091
ind2 / IRIS_313-11408	Copia	Copi2	2	0.182
ind2 / IRIS_313-11408	Copia	OsR3	1	0.091
ind2 / IRIS_313-11408	Tc1/Mariner	Snabo	8	0.727
ind2 / IRIS_313-11641	Copia	SC-3B	1	0.1
ind2 / IRIS_313-11641	PIF/Harbinger	Type M	5	0.5
ind2 / IRIS_313-11641	Tc1/Mariner	Snabo	4	0.4
ind2 / IRIS_313-10519	Copia	Copi2	6	0.6
ind2 / IRIS_313-10519	Gypsy	SZ-54C	1	0.1
ind2 / IRIS_313-10519	Gypsy	Gypsy-118	1	0.1
ind2 / IRIS_313-10519	PIF/Harbinger	Harb-1	1	0.1
ind2 / IRIS_313-10519	Tc1/Mariner	Snabo	1	0.1
ind2 / IRIS_313-10863	PIF/Harbinger	Harb-1	1	0.1
ind2 / IRIS_313-10863	Tc1/Mariner	Snabo	9	0.9
[truncated: 3,871 more rows]
