# Supplementary material for: Extensively Current Activity of Transposable Elements in Natural Rice Accessions Revealed by Singleton Insertions
Source: Front Plant Sci. 2021 Sep 28;12:745526. doi: 10.3389/fpls.2021.745526 (PMC8505701; doi:10.3389/fpls.2021.745526)
Supplement: Supplementary Table 8 — The PHA TEs identified from 3,000 natural rice accessions. [file Table_8.XLSX]

## Sheet: Sheet1
Supplementary Table 8 The highly-active TEs identified from 3,000 natural rice accessions.
Family	Accession	No. of Singletons	Total numbera	Ratiob
Copia2	trop / IRIS_313-7885	75	89	0.843
	trop / IRIS_313-10758	30	41	0.732
	trop / IRIS_313-12031	29	30	0.967
	trop / IRIS_313-11495	21	26	0.808
	trop / IRIS_313-10776	15	21	0.714
	trop / IRIS_313-12068	15	20	0.75
	trop / IRIS_313-11851	15	17	0.882
	trop / IRIS_313-10644	13	14	0.929
	trop / IRIS_313-10645	13	14	0.929
	trop / IRIS_313-10960	12	16	0.75
	trop / IRIS_313-10152	12	12	1
	trop / IRIS_313-7883	11	16	0.688
	trop / IRIS_313-10803	11	15	0.733
	trop / IRIS_313-8431	11	12	0.917
	trop / IRIS_313-10957	11	12	0.917
	trop / IRIS_313-10946	10	22	0.455
	trop / IRIS_313-10780	10	14	0.714
	trop / IRIS_313-11906	10	12	0.833
	trop / IRIS_313-11907	9	23	0.391
	trop / IRIS_313-10959	9	20	0.45
	trop / IRIS_313-10798	9	13	0.692
	trop / IRIS_313-11045	9	13	0.692
	trop / IRIS_313-11913	9	12	0.75
	trop / IRIS_313-10999	9	12	0.75
	trop / IRIS_313-8572	9	10	0.9
	trop / IRIS_313-11473	9	10	0.9
	trop / IRIS_313-11464	8	12	0.667
	trop / IRIS_313-10952	8	12	0.667
	trop / IRIS_313-10765	8	9	0.889
	trop / IRIS_313-10577	8	8	1
	trop / IRIS_313-10790	7	16	0.438
	trop / IRIS_313-10949	7	14	0.5
	trop / IRIS_313-11003	7	13	0.538
	trop / IRIS_313-8381	7	9	0.778
	trop / IRIS_313-9129	7	8	0.875
	trop / IRIS_313-12045	7	8	0.875
	trop / IRIS_313-10773	7	8	0.875
	trop / IRIS_313-10931	7	8	0.875
	trop / IRIS_313-10956	7	8	0.875
	trop / IRIS_313-11313	7	8	0.875
	trop / IRIS_313-8356	7	7	1
	trop / IRIS_313-11328	7	7	1
	trop / IRIS_313-11001	6	16	0.375
	trop / IRIS_313-12164	6	14	0.429
	trop / IRIS_313-11046	6	14	0.429
	trop / IRIS_313-12285	6	9	0.667
	trop / IRIS_313-12030	6	8	0.75
	trop / IRIS_313-11248	6	8	0.75
	trop / IRIS_313-10703	5	53	0.094
	trop / IRIS_313-9301	5	13	0.385
	trop / IRIS_313-8865	5	10	0.5
	trop / IRIS_313-10801	5	10	0.5
	trop / IRIS_313-11009	5	9	0.556
	trop / IRIS_313-9568	5	8	0.625
	trop / IRIS_313-11499	5	8	0.625
	trop / IRIS_313-10789	5	8	0.625
	trop / IRIS_313-10800	5	8	0.625
	trop / IRIS_313-11183	5	8	0.625
	trop / IRIS_313-11396	5	8	0.625
	trop / IRIS_313-11532	5	7	0.714
	trop / IRIS_313-10582	5	6	0.833
	trop / IRIS_313-10918	5	6	0.833
	trop / IRIS_313-8955	5	5	1
	Aus / IRIS_313-10882	24	31	0.774
	Aus / IRIS_313-12139	16	19	0.842
	Aus / IRIS_313-10876	11	17	0.647
	Aus / IRIS_313-11737	10	24	0.417
	Aus / IRIS_313-10891	9	13	0.692
	Aus / IRIS_313-12055	8	23	0.348
	Aus / IRIS_313-10854	8	14	0.571
	Aus / IRIS_313-10871	8	12	0.667
	Aus / IRIS_313-8554	5	8	0.625
	aro / IRIS_313-11293	19	31	0.613
	aro / CX110	11	13	0.846
	aro / IRIS_313-11401	8	27	0.296
	aro / CX104	7	13	0.538
	aro / IRIS_313-11270	6	11	0.545
	temp / IRIS_313-8147	24	30	0.8
	temp / B038	15	15	1
	temp / IRIS_313-10617	8	27	0.296
	temp / B199	5	34	0.147
	subtrop / IRIS_313-10848	8	20	0.4
	subtrop / IRIS_313-7856	5	15	0.333
	subtrop / IRIS_313-10874	5	12	0.417
	subtrop / IRIS_313-8857	5	5	1
	admix / IRIS_313-10881	7	14	0.5
	admix / IRIS_313-11766	7	10	0.7
	admix / IRIS_313-9053	6	10	0.6
	japx / IRIS_313-8256	30	35	0.857
	japx / IRIS_313-7870	9	10	0.9
	indx / IRIS_313-10859	9	11	0.818
	Aus / IRIS_313-11476	6	20	0.3
Mping	temp / IRIS_313-15904	91	91	1
	temp / IRIS_313-11655	38	40	0.95
	temp / B005	34	34	1
	temp / B160	33	33	1
	temp / B235	30	30	1
	temp / IRIS_313-9884	15	17	0.882
	temp / B167	12	18	0.667
	temp / IRIS_313-10092	12	13	0.923
	temp / IRIS_313-12054	12	12	1
	temp / IRIS_313-9769	11	12	0.917
	temp / IRIS_313-10839	10	10	1
	temp / B269	10	10	1
	temp / IRIS_313-10124	9	33	0.273
	temp / IRIS_313-9891	9	10	0.9
	temp / IRIS_313-11689	9	9	1
	temp / B152	9	9	1
	temp / IRIS_313-10379	8	8	1
	temp / IRIS_313-12003	7	27	0.259
	temp / B182	7	17	0.412
	temp / IRIS_313-9228	7	8	0.875
	temp / IRIS_313-11202	6	21	0.286
	temp / IRIS_313-9771	5	7	0.714
	temp / IRIS_313-9698	5	5	1
	ind1 / IRIS_313-10353	30	31	0.968
	ind1 / IRIS_313-9922	15	16	0.938
	ind1 / IRIS_313-10753	13	13	1
	ind1 / IRIS_313-9925	8	8	1
	ind1 / IRIS_313-15906	6	13	0.462
	ind1 / IRIS_313-11856	6	9	0.667
	ind1 / IRIS_313-11955	5	7	0.714
	ind3 / B227	38	55	0.691
	ind3 / IRIS_313-11384	11	33	0.333
	ind3 / B184	7	16	0.438
	ind3 / IRIS_313-11383	7	12	0.583
	ind3 / B007	5	24	0.208
	indx / IRIS_313-8324	7	14	0.5
	japx / IRIS_313-9523	5	7	0.714
Snabo	ind2 / IRIS_313-9740	26	29	0.897
	ind2 / IRIS_313-10026	18	35	0.514
	ind2 / IRIS_313-10114	14	17	0.824
	ind2 / IRIS_313-8739	14	15	0.933
	ind2 / IRIS_313-11772	13	14	0.929
	ind2 / IRIS_313-11645	12	20	0.6
	ind2 / IRIS_313-7651	12	18	0.667
	ind2 / IRIS_313-7758	12	12	1
	ind2 / IRIS_313-9388	11	11	1
	ind2 / IRIS_313-11600	10	12	0.833
	ind2 / IRIS_313-11738	10	12	0.833
	ind2 / IRIS_313-11644	9	26	0.346
	ind2 / IRIS_313-8622	9	20	0.45
	ind2 / IRIS_313-8988	9	13	0.692
	ind2 / IRIS_313-10863	9	10	0.9
	ind2 / IRIS_313-9156	9	9	1
	ind2 / IRIS_313-11789	9	9	1
	ind2 / IRIS_313-8924	8	14	0.571
	ind2 / IRIS_313-10102	8	13	0.615
	ind2 / IRIS_313-11408	8	11	0.727
	ind2 / IRIS_313-11821	7	9	0.778
	ind2 / IRIS_313-7720	7	8	0.875
	ind2 / IRIS_313-11597	7	8	0.875
	ind2 / IRIS_313-7650	7	7	1
	ind2 / IRIS_313-11648	6	7	0.857
	ind2 / CX98	5	20	0.25
	ind2 / IRIS_313-10574	5	11	0.455
	ind2 / IRIS_313-8757	5	7	0.714
	ind2 / IRIS_313-11827	5	7	0.714
	ind2 / IRIS_313-11446	5	6	0.833
	ind2 / IRIS_313-11823	5	6	0.833
	ind2 / IRIS_313-11919	5	6	0.833
	ind2 / IRIS_313-11372	5	5	1
	ind3 / IRIS_313-11485	13	16	0.813
	ind3 / IRIS_313-10915	13	14	0.929
	ind3 / IRIS_313-11935	12	13	0.923
	ind3 / IRIS_313-10905	8	14	0.571
	ind3 / IRIS_313-11757	8	13	0.615
	ind3 / IRIS_313-12121	7	9	0.778
	ind3 / IRIS_313-11330	7	8	0.875
	ind3 / IRIS_313-11472	7	7	1
	ind3 / IRIS_313-11096	6	13	0.462
	ind3 / IRIS_313-8567	6	8	0.75
	ind3 / IRIS_313-10750	6	8	0.75
	ind3 / IRIS_313-10755	5	13	0.385
	ind3 / IRIS_313-8948	5	7	0.714
	ind3 / IRIS_313-11895	5	7	0.714
	ind3 / IRIS_313-12037	5	6	0.833
	indx / IRIS_313-11414	7	7	1
	indx / IRIS_313-12052	6	21	0.286
RireX	temp / IRIS_313-10228	18	64	0.281
	temp / B212	11	39	0.282
	temp / B199	11	34	0.324
	temp / IRIS_313-10164	10	10	1
	temp / IRIS_313-8690	9	23	0.391
	temp / IRIS_313-8883	9	21	0.429
	temp / IRIS_313-8735	7	18	0.389
	temp / IRIS_313-11908	6	14	0.429
	temp / IRIS_313-12003	5	27	0.185
	Aus / IRIS_313-11737	9	24	0.375
	Aus / IRIS_313-10736	6	14	0.429
	Aus / IRIS_313-10737	5	13	0.385
	Aus / IRIS_313-11172	5	6	0.833
	ind3 / IRIS_313-10614	16	45	0.356
	ind3 / B133	6	32	0.188
	ind3 / IRIS_313-11704	6	18	0.333
	aro / IRIS_313-11069	9	24	0.375
	aro / IRIS_313-11062	5	19	0.263
	aro / CX143	5	9	0.556
	Aus / IRIS_313-8283	6	34	0.176
	Aus / IRIS_313-11111	5	7	0.714
	admix / IRIS_313-9445	8	141	0.057
	admix / IRIS_313-10896	5	7	0.714
	Aus / IRIS_313-11058	5	10	0.5
	japx / IRIS_313-10562	16	52	0.308
SC-3B	indx / B090	12	14	0.857
	indx / IRIS_313-8987	7	7	1
	indx / IRIS_313-10007	6	16	0.375
	indx / IRIS_313-11137	5	9	0.556
	indx / IRIS_313-11255	5	9	0.556
	indx / IRIS_313-10403	5	5	1
	indx / IRIS_313-10168	5	5	1
	ind2 / IRIS_313-10978	7	14	0.5
	ind2 / IRIS_313-10985	7	9	0.778
	ind2 / IRIS_313-9067	5	13	0.385
	ind2 / IRIS_313-10610	5	6	0.833
	ind2 / IRIS_313-7736	5	5	1
	ind3 / B107	15	23	0.652
	ind3 / IRIS_313-9198	7	8	0.875
	ind3 / IRIS_313-9281	6	6	1
	ind3 / IRIS_313-11493	5	6	0.833
	ind3 / IRIS_313-8895	5	5	1
	temp / IRIS_313-10617	7	27	0.259
	temp / IRIS_313-8690	6	23	0.261
	temp / IRIS_313-8735	5	18	0.278
	temp / IRIS_313-11803	5	11	0.455
	trop / IRIS_313-10758	8	41	0.195
	trop / IRIS_313-7885	7	89	0.079
	trop / CX129	5	10	0.5
	trop / IRIS_313-10808	5	8	0.625
	subtrop / IRIS_313-10889	5	11	0.455
	Aus / IRIS_313-10718	7	44	0.159
	Aus / IRIS_313-11595	5	13	0.385
	aro / IRIS_313-11032	6	6	1
	Aus / IRIS_313-11413	7	82	0.085
SC-8	aro / IRIS_313-11068	19	21	0.905
	aro / IRIS_313-11062	9	19	0.474
	aro / IRIS_313-11069	8	24	0.333
	aro / IRIS_313-9172	7	9	0.778
	aro / IRIS_313-11564	6	16	0.375
	aro / IRIS_313-11293	5	31	0.161
	aro / IRIS_313-9170	5	24	0.208
	Aus / IRIS_313-8252	9	13	0.692
	Aus / IRIS_313-11067	8	9	0.889
	Aus / IRIS_313-11056	7	10	0.7
	Aus / IRIS_313-10603	7	9	0.778
	Aus / IRIS_313-9626	6	8	0.75
	Aus / IRIS_313-10736	7	14	0.5
	Aus / IRIS_313-10852	7	12	0.583
	Aus / IRIS_313-11291	5	11	0.455
	Aus / IRIS_313-8789	6	8	0.75
	Aus / IRIS_313-11058	5	10	0.5
	Aus / IRIS_313-11018	5	7	0.714
	ind2 / IRIS_313-10026	10	35	0.286
	ind3 / IRIS_313-11893	5	24	0.208
SZ-22	subtrop / IRIS_313-8580	13	14	0.929
	subtrop / IRIS_313-8599	11	15	0.733
	subtrop / IRIS_313-10176	10	18	0.556
	subtrop / B241	9	21	0.429
	subtrop / IRIS_313-12351	9	11	0.818
	subtrop / IRIS_313-12322	8	9	0.889
	subtrop / IRIS_313-12341	8	8	1
	subtrop / IRIS_313-10848	7	20	0.35
	subtrop / IRIS_313-7856	7	15	0.467
	subtrop / IRIS_313-8578	7	10	0.7
	subtrop / IRIS_313-12347	5	10	0.5
	subtrop / IRIS_313-12071	5	9	0.556
	subtrop / IRIS_313-12353	5	9	0.556
	subtrop / IRIS_313-12242	5	7	0.714
	trop / IRIS_313-11907	8	23	0.348
	trop / IRIS_313-10959	6	20	0.3
	Aus / IRIS_313-10718	12	44	0.273
	Aus / IRIS_313-11413	7	82	0.085
SpmLike	ind2 / IRIS_313-11300	12	15	0.8
	ind2 / IRIS_313-11487	11	16	0.688
	ind2 / IRIS_313-9148	9	31	0.29
	ind2 / IRIS_313-10667	6	9	0.667
	admix / IRIS_313-11542	13	33	0.394
	admix / IRIS_313-9445	11	141	0.078
	admix / IRIS_313-11360	6	26	0.231
	Aus / IRIS_313-11482	19	28	0.679
	Aus / IRIS_313-11216	7	26	0.269
Copi2	ind3 / IRIS_313-12146	8	20	0.4
	ind3 / IRIS_313-10944	7	8	0.875
	ind3 / IRIS_313-11716	6	48	0.125
	ind3 / IRIS_313-9590	6	14	0.429
	ind3 / IRIS_313-10819	6	10	0.6
	ind3 / IRIS_313-11683	6	7	0.857
	ind3 / IRIS_313-8833	6	6	1
	ind3 / B107	5	23	0.217
	ind3 / IRIS_313-11681	5	17	0.294
	indx / CX157	5	35	0.143
	indx / IRIS_313-12052	5	21	0.238
	ind1 / IRIS_313-10178	5	7	0.714
	Aus / IRIS_313-12055	5	23	0.217
	ind2 / IRIS_313-10519	6	10	0.6
Twif	temp / IRIS_313-8149	22	22	1
	temp / IRIS_313-11800	16	18	0.889
	temp / IRIS_313-11202	13	21	0.619
	temp / IRIS_313-8119	11	12	0.917
	temp / B182	6	17	0.353
	temp / IRIS_313-10089	5	7	0.714
	trop / IRIS_313-9949	7	37	0.189
Type M	ind2 / IRIS_313-9403	13	16	0.813
	ind2 / IRIS_313-8568	5	16	0.313
	ind2 / IRIS_313-11641	5	10	0.5
	indx / IRIS_313-12300	28	33	0.848
	indx / IRIS_313-11521	8	10	0.8
	admix / IRIS_313-10537	6	44	0.136
	ind3 / IRIS_313-12185	7	10	0.7
	aro / IRIS_313-11217	5	58	0.086
Harbinger-N9B	Aus / IRIS_313-10930	20	23	0.87
	Aus / IRIS_313-11017	16	19	0.842
	Aus / IRIS_313-11324	7	13	0.538
	Aus / IRIS_313-8073	5	6	0.833
	ind1 / IRIS_313-15901	7	7	1
	ind1 / IRIS_313-11251	5	25	0.2
	ind1 / IRIS_313-15906	5	13	0.385
	ind1 / IRIS_313-10392	5	7	0.714
Inditto	ind3 / IRIS_313-12142	9	12	0.75
	ind3 / IRIS_313-9131	6	13	0.462
	ind3 / IRIS_313-12109	6	10	0.6
	ind3 / IRIS_313-10913	5	15	0.333
	ind3 / IRIS_313-11757	5	13	0.385
	temp / B100	12	22	0.545
	temp / B218	7	10	0.7
	admix / IRIS_313-9445	5	141	0.035
	indx / IRIS_313-11977	5	9	0.556
Rire2	ind3 / IRIS_313-10614	19	45	0.422
	ind3 / B133	14	32	0.438
	ind3 / B227	5	55	0.091
	admix / IRIS_313-9445	10	141	0.071
	ind1 / B252	6	48	0.125
	temp / B199	6	34	0.176
Harb-1	ind2 / IRIS_313-8703	13	15	0.867
	ind2 / IRIS_313-9067	5	13	0.385
	ind1 / B213	10	11	0.909
	temp / IRIS_313-12003	11	27	0.407
Retro2	ind2 / IRIS_313-10977	5	31	0.161
	admix / IRIS_313-9445	10	141	0.071
	ind3 / IRIS_313-8341	6	29	0.207
	ind1 / IRIS_313-11934	6	19	0.316
	temp / IRIS_313-10228	6	64	0.094
OsTonor1	subtrop / IRIS_313-11897	11	15	0.733
	subtrop / IRIS_313-12226	10	14	0.714
	japx / IRIS_313-9176	5	12	0.417
Retrosat2	ind3 / IRIS_313-11893	9	24	0.375
	ind3 / IRIS_313-8341	5	29	0.172
	ind3 / IRIS_313-10556	5	9	0.556
	ind3 / IRIS_313-10810	5	6	0.833
Snap	ind3 / IRIS_313-11927	9	9	1
	ind3 / IRIS_313-11676	5	6	0.833
	indx / IRIS_313-12297	7	26	0.269
Truncator2	ind3 / IRIS_313-9429	5	16	0.313
	ind3 / B006	5	15	0.333
	aro / IRIS_313-11217	6	58	0.103
Olo24	trop / IRIS_313-10703	43	53	0.811
	trop / IRIS_313-11673	12	15	0.8
Castaway	ind3 / IRIS_313-11716	9	48	0.188
	indx / IRIS_313-12297	8	26	0.308
Ndna1tna	admix / IRIS_313-9445	12	141	0.085
Twifb1	trop / IRIS_313-9550	11	12	0.917
AmyLTP	admix / CX402	9	35	0.257
DTH_Ors78	ind2 / IRIS_313-10542	6	11	0.545
Truncator	ind3 / IRIS_313-10748	6	27	0.222
Telia	japx / IRIS_313-9176	5	12	0.417
DTH_Ors13	ind1 / CX265	5	34	0.147
Trep215	trop / IRIS_313-10946	5	22	0.227
OsLINE1-2	admix / IRIS_313-9445	5	141	0.035
SC-7	Aus / IRIS_313-11482	5	28	0.179
SZ-55	aro / IRIS_313-11825	5	11	0.455
Gypsy-A	indx / CX157	5	35	0.143
Retrosat4	ind3 / B133	5	32	0.156
a The total number of singletons in the corresponding rice accession; b The ratio of the number of singletons from the TE family to total number of singletons in the corresponding rice accession.
