# Supplementary material for: Extensively Current Activity of Transposable Elements in Natural Rice Accessions Revealed by Singleton Insertions
Source: Front Plant Sci. 2021 Sep 28;12:745526. doi: 10.3389/fpls.2021.745526 (PMC8505701; doi:10.3389/fpls.2021.745526)
Supplement: Supplementary Table 9 — The distribution of rice accessions carrying PHA TEs among different variety groups and subgroups. [file Table_9.XLSX]

## Sheet: Sheet1
Supplementary Table 9 The distribution of rice accessions carrying highly-active TEs among different variety groups.
TE Family	Variety group	No. of accessionsa	Total numberb	Ratio	Bg_Numberc	Odds ratio	p-Value	Significance
Copia / Copia2	trop	63	92	0.684783	380	14.95	< 2.2E-16	**
	Aus	10	92	0.108696	203	1.68	0.1	-
	aro	5	92	0.0543478	75	2.24	0.087	-
	temp	4	92	0.0434783	291	0.42	0.98	-
	subtrop	4	92	0.0434783	113	1.16	0.4628	-
	admix	3	92	0.0326087	89	1.1	0.5208	-
	japx	2	92	0.0217391	73	0.89	0.6611	-
	indx	1	92	0.0108696	307	0.09	1	-
PIF/Harbinger / Mping	temp	23	37	0.621622	291	15.3	1.606e-14	**
	ind1	7	37	0.189189	519	1.12	0.47	-
	ind3	5	37	0.135135	625	0.6	0.91	-
	indx	1	37	0.027027	307	0.24	0.9813	-
	japx	1	37	0.027027	73	1.11	0.6008	-
Tc1/Mariner / Snabo	ind2	33	50	0.66	325	15.95	< 2.2E-16	**
	ind3	15	50	0.3	625	1.63	0.084	-
	indx	2	50	0.04	307	0.37	0.9692	-
Gypsy / RireX	temp	9	25	0.36	291	5.23	0.0004007	**
	aus	7	25	0.28	203	5.35	0.001149	**
	ind3	3	25	0.12	625	0.52	0.92	-
	aro	3	25	0.12	75	5.3	0.02523	*
	admix	2	25	0.08	89	2.84	0.1723	-
	japx	1	25	0.04	73	1.67	0.463	-
Copia / SC-3B	indx	7	30	0.233333	307	2.67	0.03	*
	ind2	5	30	0.166667	325	1.64	0.2226	-
	ind3	5	30	0.166667	625	0.76	0.78	-
	temp	4	30	0.133333	291	1.43	0.3337	-
	trop	4	30	0.133333	380	1.06	0.5388	-
	subtrop	1	30	0.0333333	113	0.88	0.6853	-
	aus	3	30	0.1	203	1.53	0.3343	-
	aro	1	30	0.0333333	75	1.34	0.535	-
Copia / SC-8	aro	7	20	0.35	75	20.91	4.904e-07	**
	aus	11	20	0.55	203	16.79	1.678e-08	**
	ind2	1	20	0.05	325	0.43	0.899	-
	ind3	1	20	0.05	625	0.2	0.9906	-
Gypsy / SZ-22	subtrop	14	18	0.777778	113	88.76	< 2.2E-16	**
	trop	2	18	0.111111	380	0.86	0.6851	-
	aus	2	18	0.111111	203	1.72	0.3485	-
EnSpm/CACTA / SpmLike	ind2	4	9	0.444444	325	6.58	0.01131	*
	admix	3	9	0.333333	89	16.29	0.002033	**
	aus	2	9	0.222222	203	3.93	0.1212	-
Copia / Copi2	ind3	9	14	0.642857	625	6.83	0.00055	**
	indx	2	14	0.142857	307	1.46	0.4286	-
	ind1	1	14	0.0714286	519	0.37	0.9299	-
	aus	1	14	0.0714286	203	1.06	0.626	-
	ind2	1	14	0.0714286	325	0.63	0.7994	-
hAT / Twif	temp	6	7	0.857143	291	55.69	5.692e-06	**
	trop	1	7	0.142857	380	1.15	0.613	-
PIF/Harbinger / Type M	ind2	3	8	0.375	325	4.93	0.04742	*
	indx	2	8	0.25	307	2.92	0.1949	-
	admix	1	8	0.125	89	4.67	0.216	-
	ind3	1	8	0.125	625	0.54	0.8457	-
	aro	1	8	0.125	75	5.56	0.1853	-
PIF/Harbinger / Harbinger-N9B	aus	4	8	0.5	203	13.75	0.001224	**
	ind1	4	8	0.5	519	4.78	0.03517	*
PIF/Harbinger / Inditto	ind3	5	9	0.555556	625	4.75	0.02355	*
	temp	2	9	0.222222	291	2.66	0.216	-
	admix	1	9	0.111111	89	4.08	0.2394	-
	indx	1	9	0.111111	307	1.09	0.6221	-
Gypsy / Rire2	ind3	3	6	0.5	625	3.8	0.1099	-
	admix	1	6	0.166667	89	6.53	0.1668	-
	ind1	1	6	0.166667	519	0.96	0.6804	-
	temp	1	6	0.166667	291	1.86	0.4586	-
PIF/Harbinger / Harb-1	ind2	2	4	0.5	325	8.22	0.06108	-
	ind1	1	4	0.25	519	1.59	0.5327	-
	temp	1	4	0.25	291	3.1	0.3359	-
Gypsy / Retro2	ind2	1	5	0.2	325	2.06	0.4371	-
	admix	1	5	0.2	89	8.16	0.1411	-
	ind3	1	5	0.2	625	0.95	0.6893	-
	ind1	1	5	0.2	519	1.15	0.6135	-
	temp	1	5	0.2	291	2.33	0.4004	-
Copia / OsTonor1	subtrop	2	3	0.666667	113	50.84	0.004253	**
	japx	1	3	0.333333	73	19.96	0.07214	-
Gypsy / Retrosat2	ind3	4	4	1	625	Inf	0.001908	**
Mutator / Snap	ind3	2	3	0.666667	625	7.59	0.1125	-
	indx	1	3	0.333333	307	4.38	0.2773	-
Gypsy / Truncator2	ind3	2	3	0.666667	625	7.59	0.1125	-
	aro	1	3	0.333333	75	19.42	0.07404	-
a The number of rice accession carrying the corresponding highly-active TEs in the variety group; b The total number of rice accession carrying the corresponding highly-active TEs in the whole rice population; c The number of rice accession owned by the variety group in the whole rice population;
